# Supplementary material for: De Novo Design of High‐Affinity Miniprotein Binders Targeting Francisella Tularensis Virulence Factor
Source: Angew Chem Int Ed Engl. 2025 Oct 21;64(52):e202516058. doi: 10.1002/anie.202516058 (PMC12723454; doi:10.1002/anie.202516058)
Supplement: Supplementary file 2 — Supplementary Information [file ANIE-64-e202516058-s002.zip]

Archive with 18 entries (17 files):
- Flpp3_SuppFiles/
- Flpp3_SuppFiles/.DS_Store
- Flpp3_SuppFiles/auto_relax_beta_v3.1.sh
- Flpp3_SuppFiles/dl_interface_design_R2.py
- Flpp3_SuppFiles/pilot.flags
- Flpp3_SuppFiles/polyXXX.py
- Flpp3_SuppFiles/predictor.flags
- Flpp3_SuppFiles/predictor_nodesign.xml
- Flpp3_SuppFiles/predictor_v11.xml
- Flpp3_SuppFiles/README.txt
- Flpp3_SuppFiles/rifgen.flag
- Flpp3_SuppFiles/rifgen_residues.list
- Flpp3_SuppFiles/siteII_affinityestimates.xlsx
- Flpp3_SuppFiles/siteII_NGS_pooledcounts.xlsx
- Flpp3_SuppFiles/siteI_affinityestimates.xlsx
- Flpp3_SuppFiles/siteI_NGS_pooledcounts.xlsx
- Flpp3_SuppFiles/split_commands.py
- Flpp3_SuppFiles/tutorial_design_v5.xml
