# Supplementary material for: De Novo Design of High‐Affinity Miniprotein Binders Targeting Francisella Tularensis Virulence Factor
Source: Angew Chem Int Ed Engl. 2025 Oct 21;64(52):e202516058. doi: 10.1002/anie.202516058 (PMC12723454; doi:10.1002/anie.202516058)
Supplement: Supplementary file 2 — Supplementary Information [file ANIE-64-e202516058-s002.zip › Flpp3_SuppFiles/predictor.flags]

-beta_nov16
-out:file:score_only score.sc
-in:file:silent_struct_type binary
-skip_filter_reports # in builds not built by Brian, this is -mute   protocols.rosetta_scripts.ParsedProtocol.REPORT
-dunbrack_prob_buried 0.8
-dunbrack_prob_nonburied 0.8
-dunbrack_prob_buried_semi 0.8
-dunbrack_prob_nonburied_semi 0.8
-script_vars patchdock_res=<<<FILL_THIS_IN (example 1,5,9)>>>
