# Supplementary material for: De Novo Design of High‐Affinity Miniprotein Binders Targeting Francisella Tularensis Virulence Factor
Source: Angew Chem Int Ed Engl. 2025 Oct 21;64(52):e202516058. doi: 10.1002/anie.202516058 (PMC12723454; doi:10.1002/anie.202516058)
Supplement: Supplementary file 2 — Supplementary Information [file ANIE-64-e202516058-s002.zip › Flpp3_SuppFiles/rifgen_residues.list]

11
15
16
17
18
19
20
21
22
23
24
25
26
27
28
29
30
31
32
33
34
35
36
37
38
39
40
41
42
43
44
45
46
47
48
49
50
51
52
53
62
63
64
75
76
77
78
79
87
92
93
94
95
96
97
98
99
100
101
102
103
104
105
106
107
108
109
110
111
112
