# Supplementary material for: De Novo Design of High‐Affinity Miniprotein Binders Targeting Francisella Tularensis Virulence Factor
Source: Angew Chem Int Ed Engl. 2025 Oct 21;64(52):e202516058. doi: 10.1002/anie.202516058 (PMC12723454; doi:10.1002/anie.202516058)
Supplement: Supplementary file 2 — Supplementary Information [file ANIE-64-e202516058-s002.zip › Flpp3_SuppFiles/siteII_affinityestimates.xlsx]

## Sheet: Sheet1
kd_lb	kd_ub	low_conf	avid_doesnt_agree	avid_lb	avid_ub	lowest_conc	highest_conc	binder_4000_nm	binder_400_nm	description
452.593	inf	FALSE	FALSE	20484	inf	100	1000	FALSE	FALSE	HHH_b1_07404_000000194_dldesign_0_cycle1_af2pred_0001
452.593	inf	FALSE	FALSE	8687.22	inf	100	1000	FALSE	FALSE	HHH_b1_04271_000000118_dldesign_0_cycle1_af2pred_0001
497.852	inf	FALSE	FALSE	151587	inf	100	1000	FALSE	FALSE	HHH_b1_08746_000000089_dldesign_0_cycle1_af2pred_0001
497.852	inf	FALSE	FALSE	268545	inf	100	1000	FALSE	FALSE	HHH_b2_00750_000000129_dldesign_0_cycle1_af2pred_0001
497.852	inf	FALSE	FALSE	151587	inf	100	1000	FALSE	FALSE	HHH_b2_06040_000000058_dldesign_0_cycle1_af2pred_0001
497.852	inf	FALSE	FALSE	151587	inf	100	1000	FALSE	FALSE	HHH_b1_01311_000000092_dldesign_0_cycle1_af2pred_0001
497.852	inf	FALSE	FALSE	151587	inf	100	1000	FALSE	FALSE	HHH_b2_04190_000000108_dldesign_0_cycle1_af2pred_0001
497.852	inf	FALSE	FALSE	183420	inf	100	1000	FALSE	FALSE	HHH_b2_03904_000000024_dldesign_0_cycle1_af2pred_0001
497.852	inf	FALSE	FALSE	151587	inf	100	1000	FALSE	FALSE	HHH_b1_03794_000000072_dldesign_0_cycle1_af2pred_0001
497.852	inf	FALSE	FALSE	151587	inf	100	1000	FALSE	FALSE	HHH_b2_06557_000000149_dldesign_0_cycle1_af2pred_0001
497.852	inf	FALSE	FALSE	151587	inf	100	1000	FALSE	FALSE	HHH_b1_08426_000000013_dldesign_0_cycle1_af2pred_0001
497.852	inf	FALSE	FALSE	244132	inf	100	1000	FALSE	FALSE	HHH_b2_06748_000000296_dldesign_0_cycle1_af2pred_0001
497.852	inf	FALSE	FALSE	137806	inf	100	1000	FALSE	FALSE	HHH_b2_01637_000000202_dldesign_0_cycle1_af2pred_0001
497.852	inf	FALSE	FALSE	201762	inf	100	1000	FALSE	FALSE	HHH_b2_01672_000000155_dldesign_0_cycle1_af2pred_0001
497.852	inf	FALSE	FALSE	166745	inf	100	1000	FALSE	FALSE	HHH_b1_02265_000000040_dldesign_0_cycle1_af2pred_0001
497.852	inf	FALSE	FALSE	137806	inf	100	1000	FALSE	FALSE	9d49f0d3562fbcf9434e2f7f4344708e_0001_000000078_dldesign_0_cycle1_af2pred_0001
497.852	inf	FALSE	FALSE	183420	inf	100	1000	FALSE	FALSE	HHH_b1_06199_000000213_dldesign_0_cycle1_af2pred_0001
497.852	inf	FALSE	FALSE	70716.3	inf	100	1000	FALSE	FALSE	HHH_b1_06326_000000179_dldesign_0_cycle1_af2pred_0001
497.852	inf	FALSE	FALSE	183420	inf	100	1000	FALSE	FALSE	HHH_b2_05215_000000027_dldesign_0_cycle1_af2pred_0001
497.852	inf	FALSE	FALSE	201762	inf	100	1000	FALSE	FALSE	HHH_b2_04701_000000095_dldesign_0_cycle1_af2pred_0001
497.852	inf	FALSE	FALSE	151587	inf	100	1000	FALSE	FALSE	HHH_b2_06071_000000080_dldesign_0_cycle1_af2pred_0001
497.852	inf	FALSE	FALSE	151587	inf	100	1000	FALSE	FALSE	HHH_b2_03418_000000090_dldesign_0_cycle1_af2pred_0001
497.852	inf	FALSE	FALSE	151587	inf	100	1000	FALSE	FALSE	HHH_b2_04835_000000243_dldesign_0_cycle1_af2pred_0001
497.852	inf	FALSE	FALSE	151587	inf	100	1000	FALSE	FALSE	HHH_b1_00093_000000134_dldesign_0_cycle1_af2pred_0001
497.852	inf	FALSE	FALSE	151587	inf	100	1000	FALSE	FALSE	HHH_b2_03584_000000009_dldesign_0_cycle1_af2pred_0001
497.852	inf	FALSE	FALSE	166745	inf	100	1000	FALSE	FALSE	HHH_b1_05719_000000158_dldesign_0_cycle1_af2pred_0001
497.852	inf	FALSE	FALSE	151587	inf	100	1000	FALSE	FALSE	HHH_b2_00085_000000152_dldesign_0_cycle1_af2pred_0001
497.852	inf	FALSE	FALSE	151587	inf	100	1000	FALSE	FALSE	HHH_b1_03509_000000252_dldesign_0_cycle1_af2pred_0001
497.852	inf	FALSE	FALSE	183420	inf	100	1000	FALSE	FALSE	HHH_b1_06946_000000171_dldesign_0_cycle1_af2pred_0001
497.852	inf	FALSE	FALSE	166745	inf	100	1000	FALSE	FALSE	HHH_b2_07418_000000188_dldesign_0_cycle1_af2pred_0001
497.852	inf	FALSE	FALSE	201762	inf	100	1000	FALSE	FALSE	HHH_b1_02414_000000187_dldesign_0_cycle1_af2pred_0001
497.852	inf	FALSE	FALSE	151587	inf	100	1000	FALSE	FALSE	HHH_b2_05623_000000003_dldesign_0_cycle1_af2pred_0001
497.852	inf	FALSE	FALSE	18621.8	inf	100	1000	FALSE	FALSE	HHH_b1_02611_000000200_dldesign_0_cycle1_af2pred_0001
497.852	inf	FALSE	FALSE	137806	inf	100	1000	FALSE	FALSE	HHH_b1_02931_000000161_dldesign_0_cycle1_af2pred_0001
497.852	inf	TRUE	FALSE	0	inf	100	1000	FALSE	FALSE	HHH_b2_00361_000000083_dldesign_0_cycle1_af2pred_0001
497.852	inf	TRUE	FALSE	0	inf	100	1000	FALSE	FALSE	HHH_b2_07327_000000246_dldesign_0_cycle1_af2pred_0001
497.852	inf	TRUE	FALSE	0	inf	100	1000	FALSE	FALSE	HHH_b2_07169_000000019_dldesign_0_cycle1_af2pred_0001
497.852	inf	TRUE	FALSE	0	inf	100	1000	FALSE	FALSE	HHH_b2_01251_000000008_dldesign_0_cycle1_af2pred_0001
497.852	inf	TRUE	FALSE	0	inf	100	1000	FALSE	FALSE	HHH_b2_07262_000000295_dldesign_0_cycle1_af2pred_0001
497.852	inf	TRUE	FALSE	0	inf	100	1000	FALSE	FALSE	5473c73378f943375813cc6914cdbd9c_0001_000000094_dldesign_0_cycle1_af2pred_0001
497.852	inf	TRUE	FALSE	0	inf	100	1000	FALSE	FALSE	HHH_b1_08710_000000056_dldesign_0_cycle1_af2pred_0001
497.852	inf	TRUE	FALSE	0	inf	100	1000	FALSE	FALSE	HHH_b1_00417_000000084_dldesign_0_cycle1_af2pred_0001
497.852	inf	TRUE	FALSE	0	inf	100	1000	FALSE	FALSE	HHH_b2_05028_000000192_dldesign_0_cycle1_af2pred_0001
497.852	inf	TRUE	FALSE	0	inf	100	1000	FALSE	FALSE	HHH_b1_00528_000000191_dldesign_0_cycle1_af2pred_0001
497.852	inf	TRUE	FALSE	0	inf	100	1000	FALSE	FALSE	HHH_b1_05900_000000246_dldesign_0_cycle1_af2pred_0001
881.975	inf	FALSE	FALSE	2516.38	inf	100	1000	FALSE	FALSE	HHH_b1_01157_000000141_dldesign_0_cycle1_af2pred_0001
1291.3	inf	FALSE	FALSE	85566.8	inf	100	1000	FALSE	FALSE	HHH_b2_04611_000000235_dldesign_0_cycle1_af2pred_0001
1420.43	inf	FALSE	FALSE	151587	inf	100	1000	FALSE	FALSE	HHH_b2_01483_000000060_dldesign_0_cycle1_af2pred_0001
1420.43	inf	FALSE	FALSE	151587	inf	100	1000	FALSE	FALSE	ems_3hM_446_000000094_dldesign_0_cycle1_af2pred_0001
1420.43	inf	FALSE	FALSE	27264.2	inf	100	1000	FALSE	FALSE	HHH_b2_06956_000000143_dldesign_0_cycle1_af2pred_0001
1562.47	inf	FALSE	FALSE	151587	inf	100	1000	FALSE	FALSE	HHH_b1_04145_000000068_dldesign_0_cycle1_af2pred_0001
1718.72	inf	FALSE	FALSE	244132	inf	100	1000	FALSE	FALSE	HHH_b1_00098_000000205_dldesign_0_cycle1_af2pred_0001
1718.72	inf	FALSE	FALSE	151587	inf	100	1000	FALSE	FALSE	HHH_b1_00343_000000186_dldesign_0_cycle1_af2pred_0001
1718.72	inf	FALSE	FALSE	151587	inf	100	1000	FALSE	FALSE	HHH_b2_01662_000000097_dldesign_0_cycle1_af2pred_0001
1718.72	inf	FALSE	FALSE	151587	inf	100	1000	FALSE	FALSE	HHH_b1_06992_000000088_dldesign_0_cycle1_af2pred_0001
1718.72	inf	FALSE	FALSE	166745	inf	100	1000	FALSE	FALSE	HHH_b2_04829_000000107_dldesign_0_cycle1_af2pred_0001
1718.72	inf	FALSE	FALSE	151587	inf	100	1000	FALSE	FALSE	HHH_b1_08279_000000249_dldesign_0_cycle1_af2pred_0001
1718.72	inf	FALSE	FALSE	151587	inf	100	1000	FALSE	FALSE	HHH_b1_00245_000000142_dldesign_0_cycle1_af2pred_0001
1718.72	inf	FALSE	FALSE	151587	inf	100	1000	FALSE	FALSE	HHH_b2_03938_000000169_dldesign_0_cycle1_af2pred_0001
1718.72	inf	FALSE	FALSE	151587	inf	100	1000	FALSE	FALSE	HHH_b1_07993_000000111_dldesign_0_cycle1_af2pred_0001
1718.72	inf	FALSE	FALSE	151587	inf	100	1000	FALSE	FALSE	HHH_b2_06287_000000182_dldesign_0_cycle1_af2pred_0001
1718.72	inf	FALSE	FALSE	151587	inf	100	1000	FALSE	FALSE	HHH_b1_00417_000000021_dldesign_0_cycle1_af2pred_0001
1718.72	inf	FALSE	FALSE	151587	inf	100	1000	FALSE	FALSE	79f3b41257c14173b4ea53e5427786f0_0001_1_000000256_dldesign_0_cycle1_af2pred_0001
1718.72	inf	FALSE	FALSE	103536	inf	100	1000	FALSE	FALSE	HHH_b2_01170_000000009_dldesign_0_cycle1_af2pred_0001
1718.72	inf	FALSE	FALSE	151587	inf	100	1000	FALSE	FALSE	HHH_b1_06367_000000289_dldesign_0_cycle1_af2pred_0001
1718.72	inf	FALSE	FALSE	151587	inf	100	1000	FALSE	FALSE	HHH_b2_03302_000000096_dldesign_0_cycle1_af2pred_0001
1718.72	inf	FALSE	FALSE	183420	inf	100	1000	FALSE	FALSE	HHH_b1_01847_000000085_dldesign_0_cycle1_af2pred_0001
1718.72	inf	TRUE	FALSE	0	inf	100	1000	FALSE	FALSE	HHH_b1_08716_000000198_dldesign_0_cycle1_af2pred_0001
1718.72	inf	TRUE	FALSE	0	inf	100	1000	FALSE	FALSE	HHH_b2_01088_000000017_dldesign_0_cycle1_af2pred_0001
1718.72	inf	TRUE	FALSE	0	inf	100	1000	FALSE	FALSE	HHH_b2_03171_000000202_dldesign_0_cycle1_af2pred_0001
1718.72	inf	TRUE	FALSE	0	inf	100	1000	FALSE	FALSE	HHH_b1_05596_000000116_dldesign_0_cycle1_af2pred_0001
1718.72	inf	TRUE	FALSE	0	inf	100	1000	FALSE	FALSE	HHH_b2_00649_000000121_dldesign_0_cycle1_af2pred_0001
1718.72	inf	TRUE	FALSE	0	inf	100	1000	FALSE	FALSE	HHH_b2_07696_000000079_dldesign_0_cycle1_af2pred_0001
2516.38	inf	FALSE	FALSE	151587	inf	100	1000	FALSE	FALSE	HHH_b2_07174_000000013_dldesign_0_cycle1_af2pred_0001
2516.38	inf	FALSE	FALSE	244132	inf	100	1000	FALSE	FALSE	de44b799cc73f85ed5f35f8ad5cbf07f_0001_1_000000155_dldesign_0_cycle1_af2pred_0001
2516.38	inf	FALSE	FALSE	244132	inf	100	1000	FALSE	FALSE	HHH_b1_02540_000000071_dldesign_0_cycle1_af2pred_0001
2516.38	inf	FALSE	FALSE	166745	inf	100	1000	FALSE	FALSE	HHH_b2_00943_000000242_dldesign_0_cycle1_af2pred_0001
2516.38	inf	FALSE	FALSE	201762	inf	100	1000	FALSE	FALSE	HHH_b1_02298_000000045_dldesign_0_cycle1_af2pred_0001
2516.38	inf	FALSE	FALSE	166745	inf	100	1000	FALSE	FALSE	HHH_b2_05780_000000261_dldesign_0_cycle1_af2pred_0001
2516.38	inf	FALSE	FALSE	151587	inf	100	1000	FALSE	FALSE	HHH_b2_07308_000000008_dldesign_0_cycle1_af2pred_0001
2516.38	inf	FALSE	FALSE	151587	inf	100	1000	FALSE	FALSE	HHH_b1_03651_000000112_dldesign_0_cycle1_af2pred_0001
2516.38	inf	FALSE	FALSE	201762	inf	100	1000	FALSE	FALSE	HHH_b1_07790_000000058_dldesign_0_cycle1_af2pred_0001
2516.38	inf	FALSE	FALSE	151587	inf	100	1000	FALSE	FALSE	HHH_b2_06160_000000188_dldesign_0_cycle1_af2pred_0001
2516.38	inf	FALSE	FALSE	151587	inf	100	1000	FALSE	FALSE	HHH_b2_08144_000000273_dldesign_0_cycle1_af2pred_0001
2516.38	inf	FALSE	FALSE	201762	inf	100	1000	FALSE	FALSE	HHH_b1_03458_000000217_dldesign_0_cycle1_af2pred_0001
2516.38	inf	FALSE	FALSE	151587	inf	100	1000	FALSE	FALSE	HHH_b1_04307_000000213_dldesign_0_cycle1_af2pred_0001
2516.38	inf	FALSE	FALSE	183420	inf	100	1000	FALSE	FALSE	HHH_b1_06068_000000018_dldesign_0_cycle1_af2pred_0001
2516.38	inf	FALSE	FALSE	151587	inf	100	1000	FALSE	FALSE	HHH_b1_01871_000000049_dldesign_0_cycle1_af2pred_0001
2516.38	inf	FALSE	FALSE	151587	inf	100	1000	FALSE	FALSE	HHH_b2_08341_000000082_dldesign_0_cycle1_af2pred_0001
2516.38	inf	FALSE	FALSE	29990.6	inf	100	1000	FALSE	FALSE	HHH_b2_08251_000000169_dldesign_0_cycle1_af2pred_0001
2516.38	inf	FALSE	FALSE	151587	inf	100	1000	FALSE	FALSE	ems_3hM_1055_000000191_dldesign_0_cycle1_af2pred_0001
2516.38	inf	FALSE	FALSE	94123.4	1.6424e+06	100	1000	FALSE	FALSE	66c2fca85847babee3b8944584cfd08f_0001_1_000000124_dldesign_0_cycle1_af2pred_0001
2516.38	inf	FALSE	FALSE	36288.7	inf	100	1000	FALSE	FALSE	HHH_b2_07522_000000052_dldesign_0_cycle1_af2pred_0001
2516.38	inf	FALSE	FALSE	12719	inf	100	1000	FALSE	FALSE	HHH_b1_06465_000000200_dldesign_0_cycle1_af2pred_0001
2516.38	inf	FALSE	FALSE	7179.52	inf	100	1000	FALSE	FALSE	HHH_b2_04742_000000050_dldesign_0_cycle1_af2pred_0001
2516.38	inf	FALSE	FALSE	39917.5	inf	100	1000	FALSE	FALSE	HHH_b1_03221_000000279_dldesign_0_cycle1_af2pred_0001
2516.38	inf	TRUE	FALSE	0	inf	100	1000	FALSE	FALSE	HHH_b2_01578_000000177_dldesign_0_cycle1_af2pred_0001
2516.38	inf	TRUE	FALSE	0	inf	100	1000	FALSE	FALSE	4004acc1088fa2ad3b456bbf002898ca_0001_000000061_dldesign_0_cycle1_af2pred_0001
2516.38	inf	TRUE	FALSE	0	inf	100	1000	FALSE	FALSE	HHH_b2_05708_000000024_dldesign_0_cycle1_af2pred_0001
2516.38	inf	TRUE	FALSE	0	inf	100	1000	FALSE	FALSE	3116615af0ee64d731c1c85d8523bf51_0001_000000195_dldesign_0_cycle1_af2pred_0001
2516.38	inf	TRUE	FALSE	0	inf	100	1000	FALSE	FALSE	375b43ffed9a9ee9461e8325e968149e_0001_1_000000223_dldesign_0_cycle1_af2pred_0001
2516.38	inf	TRUE	FALSE	0	inf	100	1000	FALSE	FALSE	HHH_b1_00922_000000057_dldesign_0_cycle1_af2pred_0001
3349.3	inf	FALSE	FALSE	22532.4	inf	100	1000	FALSE	FALSE	HHH_b1_00968_000000191_dldesign_0_cycle1_af2pred_0001
4457.92	inf	FALSE	FALSE	151587	inf	100	1000	FALSE	FALSE	HHH_b1_07187_000000154_dldesign_0_cycle1_af2pred_0001
4457.92	inf	FALSE	FALSE	151587	inf	100	1000	FALSE	FALSE	HHH_b2_07333_000000116_dldesign_0_cycle1_af2pred_0001
4457.92	inf	FALSE	FALSE	151587	inf	100	1000	FALSE	FALSE	HHH_b1_00372_000000139_dldesign_0_cycle1_af2pred_0001
4457.92	inf	FALSE	FALSE	201762	inf	100	1000	FALSE	FALSE	HHH_b2_00639_000000071_dldesign_0_cycle1_af2pred_0001
4457.92	inf	FALSE	FALSE	201762	inf	100	1000	FALSE	FALSE	HHH_b1_04256_000000209_dldesign_0_cycle1_af2pred_0001
4457.92	inf	FALSE	FALSE	151587	inf	100	1000	FALSE	FALSE	HHH_b2_04481_000000157_dldesign_0_cycle1_af2pred_0001
4457.92	inf	FALSE	FALSE	137806	inf	100	1000	FALSE	FALSE	HHH_b1_04888_000000031_dldesign_0_cycle1_af2pred_0001
4457.92	inf	FALSE	FALSE	151587	inf	100	1000	FALSE	FALSE	HHH_b2_04873_000000108_dldesign_0_cycle1_af2pred_0001
4457.92	inf	FALSE	FALSE	166745	inf	100	1000	FALSE	FALSE	HHH_b2_04044_000000069_dldesign_0_cycle1_af2pred_0001
4457.92	inf	FALSE	FALSE	151587	inf	100	1000	FALSE	FALSE	HHH_b1_07021_000000044_dldesign_0_cycle1_af2pred_0001
4457.92	inf	FALSE	FALSE	151587	inf	100	1000	FALSE	FALSE	HHH_b2_04383_000000113_dldesign_0_cycle1_af2pred_0001
4457.92	inf	FALSE	FALSE	151587	inf	100	1000	FALSE	FALSE	HHH_b2_07419_000000242_dldesign_0_cycle1_af2pred_0001
4457.92	inf	FALSE	FALSE	125278	inf	100	1000	FALSE	FALSE	HHH_b1_05090_000000193_dldesign_0_cycle1_af2pred_0001
4457.92	inf	FALSE	FALSE	125278	inf	100	1000	FALSE	FALSE	b3b12a33d5fcf2d91a224f40ea3c82bf_0001_000000081_dldesign_0_cycle1_af2pred_0001
4457.92	inf	FALSE	FALSE	53130.2	inf	100	1000	FALSE	FALSE	HHH_b2_07220_000000120_dldesign_0_cycle1_af2pred_0001
4457.92	inf	FALSE	FALSE	32989.7	inf	100	1000	FALSE	FALSE	HHH_b1_06324_000000019_dldesign_0_cycle1_af2pred_0001
4457.92	inf	FALSE	FALSE	94123.4	inf	100	1000	FALSE	FALSE	HHH_b1_02506_000000131_dldesign_0_cycle1_af2pred_0001
4457.92	inf	FALSE	FALSE	8687.22	inf	100	1000	FALSE	FALSE	HHH_b1_03481_000000116_dldesign_0_cycle1_af2pred_0001
4457.92	inf	TRUE	FALSE	0	inf	100	1000	FALSE	FALSE	HHH_b1_04181_000000218_dldesign_0_cycle1_af2pred_0001
4457.92	inf	TRUE	FALSE	0	inf	100	1000	FALSE	FALSE	HHH_b2_07950_000000175_dldesign_0_cycle1_af2pred_0001
4457.92	inf	TRUE	FALSE	0	inf	100	1000	FALSE	FALSE	HHH_b1_05220_000000069_dldesign_0_cycle1_af2pred_0001
4457.92	inf	TRUE	FALSE	0	inf	100	1000	FALSE	FALSE	HHH_b2_04228_000000293_dldesign_0_cycle1_af2pred_0001
4457.92	inf	TRUE	FALSE	0	inf	100	1000	FALSE	FALSE	HHH_b1_04866_000000145_dldesign_0_cycle1_af2pred_0001
4457.92	inf	TRUE	FALSE	0	inf	100	1000	FALSE	FALSE	HHH_b2_01766_000000265_dldesign_0_cycle1_af2pred_0001
4903.71	18621.8	FALSE	FALSE	0	15389.9	100	1000	FALSE	FALSE	HHH_b2_05553_000000104_dldesign_0_cycle1_af2pred_0001
5394.08	inf	FALSE	FALSE	201762	inf	100	1000	FALSE	FALSE	HHH_b1_06701_000000162_dldesign_0_cycle1_af2pred_0001
5394.08	inf	FALSE	FALSE	183420	inf	100	1000	FALSE	FALSE	HHH_b1_02003_000000127_dldesign_0_cycle1_af2pred_0001
5394.08	inf	FALSE	FALSE	151587	inf	100	1000	FALSE	FALSE	HHH_b2_00614_000000071_dldesign_0_cycle1_af2pred_0001
5394.08	inf	FALSE	FALSE	151587	inf	100	1000	FALSE	FALSE	HHH_b2_03463_000000297_dldesign_0_cycle1_af2pred_0001
5394.08	inf	FALSE	FALSE	16928.9	inf	100	1000	FALSE	FALSE	HHH_b2_00333_000000204_dldesign_0_cycle1_af2pred_0001
5394.08	inf	FALSE	FALSE	183420	inf	100	1000	FALSE	FALSE	HHH_b1_05102_000000235_dldesign_0_cycle1_af2pred_0001
5394.08	inf	FALSE	FALSE	183420	inf	100	1000	FALSE	FALSE	HHH_b1_07287_000000139_dldesign_0_cycle1_af2pred_0001
5394.08	inf	FALSE	FALSE	201762	inf	100	1000	FALSE	FALSE	HHH_b2_04001_000000183_dldesign_0_cycle1_af2pred_0001
5394.08	inf	FALSE	FALSE	151587	inf	100	1000	FALSE	FALSE	HHH_b1_06999_000000229_dldesign_0_cycle1_af2pred_0001
5394.08	inf	FALSE	FALSE	201762	inf	100	1000	FALSE	FALSE	HHH_b1_07849_000000029_dldesign_0_cycle1_af2pred_0001
5394.08	inf	FALSE	FALSE	166745	inf	100	1000	FALSE	FALSE	HHH_b1_07790_000000097_dldesign_0_cycle1_af2pred_0001
5394.08	inf	FALSE	FALSE	201762	inf	100	1000	FALSE	FALSE	HHH_b1_02662_000000218_dldesign_0_cycle1_af2pred_0001
5394.08	inf	FALSE	FALSE	151587	inf	100	1000	FALSE	FALSE	HHH_b1_02642_000000033_dldesign_0_cycle1_af2pred_0001
5394.08	inf	FALSE	FALSE	151587	inf	100	1000	FALSE	FALSE	HHH_b1_00381_000000091_dldesign_0_cycle1_af2pred_0001
5394.08	inf	FALSE	FALSE	151587	inf	100	1000	FALSE	FALSE	HHH_b1_01197_000000280_dldesign_0_cycle1_af2pred_0001
5394.08	inf	FALSE	FALSE	32989.7	inf	100	1000	FALSE	FALSE	HHH_b2_03549_000000060_dldesign_0_cycle1_af2pred_0001
5394.08	inf	FALSE	FALSE	20484	inf	100	1000	FALSE	FALSE	HHH_b1_06951_000000113_dldesign_0_cycle1_af2pred_0001
5394.08	inf	FALSE	FALSE	29990.6	inf	100	1000	FALSE	FALSE	HHH_b1_01595_000000182_dldesign_0_cycle1_af2pred_0001
5394.08	inf	FALSE	FALSE	20484	inf	100	1000	FALSE	FALSE	HHH_b1_00311_000000138_dldesign_0_cycle1_af2pred_0001
5394.08	inf	TRUE	FALSE	0	inf	100	1000	FALSE	FALSE	HHH_b2_04876_000000060_dldesign_0_cycle1_af2pred_0001
5394.08	inf	TRUE	FALSE	0	inf	100	1000	FALSE	FALSE	HHH_b2_03692_000000020_dldesign_0_cycle1_af2pred_0001
5394.08	inf	TRUE	FALSE	0	inf	100	1000	FALSE	FALSE	HHH_b1_02540_000000225_dldesign_0_cycle1_af2pred_0001
5394.08	inf	TRUE	FALSE	0	inf	100	1000	FALSE	FALSE	HHH_b1_07466_000000268_dldesign_0_cycle1_af2pred_0001
5394.08	inf	TRUE	FALSE	0	inf	100	1000	FALSE	FALSE	HHH_b2_07897_000000002_dldesign_0_cycle1_af2pred_0001
5394.08	inf	TRUE	FALSE	0	inf	100	1000	FALSE	FALSE	HHH_b1_05505_000000176_dldesign_0_cycle1_af2pred_0001
5394.08	inf	TRUE	FALSE	0	inf	100	1000	FALSE	FALSE	HHH_b1_02995_000000143_dldesign_0_cycle1_af2pred_0001
5933.49	inf	FALSE	FALSE	151587	inf	100	1000	FALSE	FALSE	HHH_b1_00188_000000295_dldesign_0_cycle1_af2pred_0001
5933.49	inf	FALSE	FALSE	85566.8	inf	100	1000	FALSE	FALSE	HHH_b2_01871_000000199_dldesign_0_cycle1_af2pred_0001
5933.49	inf	FALSE	FALSE	9555.94	inf	100	1000	FALSE	FALSE	HHH_b2_04839_000000108_dldesign_0_cycle1_af2pred_0001
6526.83	inf	FALSE	FALSE	221938	inf	100	1000	FALSE	FALSE	HHH_b2_03208_000000250_dldesign_0_cycle1_af2pred_0001
6526.83	inf	FALSE	FALSE	151587	inf	100	1000	FALSE	FALSE	HHH_b1_02182_000000214_dldesign_0_cycle1_af2pred_0001
6526.83	inf	FALSE	FALSE	151587	inf	100	1000	FALSE	FALSE	HHH_b2_05946_000000143_dldesign_0_cycle1_af2pred_0001
6526.83	inf	FALSE	FALSE	183420	inf	100	1000	FALSE	FALSE	HHH_b2_05134_000000157_dldesign_0_cycle1_af2pred_0001
6526.83	inf	FALSE	FALSE	201762	inf	100	1000	FALSE	FALSE	HHH_b2_05383_000000117_dldesign_0_cycle1_af2pred_0001
6526.83	inf	FALSE	FALSE	125278	1.9873e+06	100	1000	FALSE	FALSE	HHH_b2_03478_000000055_dldesign_0_cycle1_af2pred_0001
6526.83	inf	FALSE	FALSE	12719	inf	100	1000	FALSE	FALSE	HHH_b2_04005_000000234_dldesign_0_cycle1_af2pred_0001
6526.83	inf	FALSE	FALSE	70716.3	inf	100	1000	FALSE	FALSE	HHH_b1_05687_000000036_dldesign_0_cycle1_af2pred_0001
6526.83	inf	FALSE	FALSE	77788	inf	100	1000	FALSE	FALSE	HHH_b1_04286_000000110_dldesign_0_cycle1_af2pred_0001
6526.83	inf	TRUE	FALSE	0	inf	100	1000	FALSE	FALSE	HHH_b2_06669_000000056_dldesign_0_cycle1_af2pred_0001
6526.83	inf	FALSE	FALSE	22532.4	inf	100	1000	FALSE	FALSE	HHH_b1_00021_000000242_dldesign_0_cycle1_af2pred_0001
6526.83	inf	TRUE	FALSE	0	inf	100	1000	FALSE	FALSE	HHH_b2_01668_000000269_dldesign_0_cycle1_af2pred_0001
6526.83	inf	TRUE	FALSE	0	inf	100	1000	FALSE	FALSE	HHH_b2_01500_000000257_dldesign_0_cycle1_af2pred_0001
6526.83	inf	TRUE	FALSE	0	inf	100	1000	FALSE	FALSE	HHH_b1_02520_000000188_dldesign_0_cycle1_af2pred_0001
6526.83	inf	TRUE	FALSE	0	inf	100	1000	FALSE	FALSE	HHH_b1_05077_000000120_dldesign_0_cycle1_af2pred_0001
6526.83	inf	TRUE	FALSE	0	inf	100	1000	FALSE	FALSE	HHH_b1_00146_000000004_dldesign_0_cycle1_af2pred_0001
6526.83	inf	TRUE	FALSE	0	inf	100	1000	FALSE	FALSE	HHH_b1_04758_000000018_dldesign_0_cycle1_af2pred_0001
6526.83	inf	TRUE	FALSE	0	inf	100	1000	FALSE	FALSE	HHH_b1_06868_000000264_dldesign_0_cycle1_af2pred_0001
6526.83	inf	TRUE	FALSE	0	inf	100	1000	FALSE	FALSE	ems_p1-14H-GBL-14H-GBL-16H_0065_0001_0001_0001_000000278_dldesign_0_cycle1_af2pred_0001
7179.52	inf	FALSE	FALSE	151587	inf	100	1000	FALSE	FALSE	HHH_b2_02277_000000295_dldesign_0_cycle1_af2pred_0001
7179.52	inf	FALSE	FALSE	151587	inf	100	1000	FALSE	FALSE	HHH_b1_04223_000000093_dldesign_0_cycle1_af2pred_0001
7179.52	inf	FALSE	FALSE	113889	inf	100	1000	FALSE	FALSE	HHH_b2_05627_000000190_dldesign_0_cycle1_af2pred_0001
7897.47	inf	FALSE	FALSE	201762	inf	100	1000	FALSE	FALSE	HHH_b2_05182_000000098_dldesign_0_cycle1_af2pred_0001
7897.47	inf	FALSE	FALSE	151587	inf	100	1000	FALSE	FALSE	HHH_b1_05298_000000239_dldesign_0_cycle1_af2pred_0001
7897.47	inf	FALSE	FALSE	151587	inf	100	1000	FALSE	FALSE	HHH_b1_08122_000000216_dldesign_0_cycle1_af2pred_0001
7897.47	inf	FALSE	FALSE	151587	inf	100	1000	FALSE	FALSE	HHH_b2_02165_000000057_dldesign_0_cycle1_af2pred_0001
7897.47	inf	FALSE	FALSE	151587	inf	100	1000	FALSE	FALSE	HHH_b2_05959_000000032_dldesign_0_cycle1_af2pred_0001
7897.47	inf	FALSE	FALSE	22532.4	inf	100	1000	FALSE	FALSE	HHH_b2_05891_000000293_dldesign_0_cycle1_af2pred_0001
7897.47	inf	FALSE	FALSE	201762	inf	100	1000	FALSE	FALSE	HHH_b1_04511_000000120_dldesign_0_cycle1_af2pred_0001
7897.47	inf	FALSE	FALSE	166745	inf	100	1000	FALSE	FALSE	HHH_b2_07117_000000099_dldesign_0_cycle1_af2pred_0001
7897.47	inf	FALSE	FALSE	151587	inf	100	1000	FALSE	FALSE	HHH_b1_01832_000000245_dldesign_0_cycle1_af2pred_0001
7897.47	inf	FALSE	FALSE	77788	inf	100	1000	FALSE	FALSE	HHH_b1_03373_000000108_dldesign_0_cycle1_af2pred_0001
7897.47	inf	FALSE	FALSE	85566.8	inf	100	1000	FALSE	FALSE	HHH_b1_05741_000000077_dldesign_0_cycle1_af2pred_0001
7897.47	inf	FALSE	FALSE	24785.6	inf	100	1000	FALSE	FALSE	HHH_b1_03631_000000241_dldesign_0_cycle1_af2pred_0001
7897.47	inf	TRUE	FALSE	0	inf	100	1000	FALSE	FALSE	HHH_b1_00135_000000286_dldesign_0_cycle1_af2pred_0001
7897.47	inf	TRUE	FALSE	0	inf	100	1000	FALSE	FALSE	HHH_b1_06424_000000103_dldesign_0_cycle1_af2pred_0001
7897.47	inf	TRUE	FALSE	0	inf	100	1000	FALSE	FALSE	HHH_b1_01957_000000148_dldesign_0_cycle1_af2pred_0001
8687.22	inf	FALSE	FALSE	151587	inf	100	1000	FALSE	FALSE	HHH_b2_02637_000000016_dldesign_0_cycle1_af2pred_0001
8687.22	inf	FALSE	FALSE	151587	inf	100	1000	FALSE	FALSE	HHH_b1_07523_000000016_dldesign_0_cycle1_af2pred_0001
8687.22	inf	FALSE	FALSE	151587	inf	100	1000	FALSE	FALSE	HHH_b2_02584_000000157_dldesign_0_cycle1_af2pred_0001
8687.22	inf	FALSE	FALSE	151587	inf	100	1000	FALSE	FALSE	HHH_b1_01362_000000146_dldesign_0_cycle1_af2pred_0001
8687.22	inf	FALSE	FALSE	137806	inf	100	1000	FALSE	FALSE	0b0b0f6095dec01db161af9734a923b1_0001_1_000000018_dldesign_0_cycle1_af2pred_0001
8687.22	inf	FALSE	FALSE	94123.4	1.9873e+06	100	1000	FALSE	FALSE	HHH_b1_02526_000000006_dldesign_0_cycle1_af2pred_0001
8687.22	inf	FALSE	FALSE	12719	inf	100	1000	FALSE	FALSE	HHH_b1_06242_000000154_dldesign_0_cycle1_af2pred_0001
8687.22	inf	FALSE	FALSE	15389.9	inf	100	1000	FALSE	FALSE	HHH_b2_05432_000000083_dldesign_0_cycle1_af2pred_0001
8687.22	inf	FALSE	FALSE	32989.7	inf	100	1000	FALSE	FALSE	HHH_b2_02738_000000227_dldesign_0_cycle1_af2pred_0001
8687.22	inf	FALSE	FALSE	24785.6	inf	100	1000	FALSE	FALSE	HHH_b1_02838_000000040_dldesign_0_cycle1_af2pred_0001
8687.22	inf	TRUE	FALSE	0	inf	100	1000	FALSE	FALSE	HHH_b1_07322_000000159_dldesign_0_cycle1_af2pred_0001
8687.22	inf	TRUE	FALSE	0	inf	100	1000	FALSE	FALSE	HHH_b2_03028_000000134_dldesign_0_cycle1_af2pred_0001
8687.22	inf	TRUE	FALSE	0	inf	100	1000	FALSE	FALSE	HHH_b1_05074_000000051_dldesign_0_cycle1_af2pred_0001
8687.22	inf	TRUE	FALSE	0	inf	100	1000	FALSE	FALSE	HHH_b2_04588_000000211_dldesign_0_cycle1_af2pred_0001
8687.22	inf	TRUE	FALSE	0	inf	100	1000	FALSE	FALSE	HHH_b2_07658_000000185_dldesign_0_cycle1_af2pred_0001
9555.94	inf	FALSE	FALSE	221938	inf	100	1000	FALSE	FALSE	HHH_b1_07793_000000028_dldesign_0_cycle1_af2pred_0001
9555.94	inf	FALSE	FALSE	151587	inf	100	1000	FALSE	FALSE	HHH_b1_01920_000000124_dldesign_0_cycle1_af2pred_0001
9555.94	inf	FALSE	FALSE	151587	inf	100	1000	FALSE	FALSE	HHH_b1_07706_000000177_dldesign_0_cycle1_af2pred_0001
9555.94	inf	TRUE	FALSE	0	inf	100	1000	FALSE	FALSE	HHH_b2_07874_000000113_dldesign_0_cycle1_af2pred_0001
9555.94	inf	TRUE	FALSE	0	inf	100	1000	FALSE	FALSE	HHH_b2_07942_000000028_dldesign_0_cycle1_af2pred_0001
9555.94	inf	TRUE	FALSE	0	inf	100	1000	FALSE	FALSE	HHH_b1_00597_000000162_dldesign_0_cycle1_af2pred_0001
9555.94	inf	TRUE	FALSE	0	inf	100	1000	FALSE	FALSE	HHH_b1_00649_000000191_dldesign_0_cycle1_af2pred_0001
10511.5	inf	FALSE	FALSE	151587	inf	100	1000	FALSE	FALSE	HHH_b2_01737_000000054_dldesign_0_cycle1_af2pred_0001
10511.5	inf	FALSE	FALSE	151587	inf	100	1000	FALSE	FALSE	HHH_b2_08210_000000274_dldesign_0_cycle1_af2pred_0001
10511.5	inf	FALSE	FALSE	151587	inf	100	1000	FALSE	FALSE	HHH_b1_07524_000000034_dldesign_0_cycle1_af2pred_0001
10511.5	inf	FALSE	FALSE	151587	inf	100	1000	FALSE	FALSE	HHH_b1_03615_000000234_dldesign_0_cycle1_af2pred_0001
10511.5	inf	FALSE	FALSE	183420	inf	100	1000	FALSE	FALSE	HHH_b1_05486_000000027_dldesign_0_cycle1_af2pred_0001
10511.5	inf	FALSE	FALSE	64287.6	inf	100	1000	FALSE	FALSE	HHH_b2_05762_000000104_dldesign_0_cycle1_af2pred_0001
10511.5	inf	FALSE	FALSE	10511.5	inf	100	1000	FALSE	FALSE	HHH_b1_04090_000000007_dldesign_0_cycle1_af2pred_0001
10511.5	inf	FALSE	FALSE	22532.4	inf	100	1000	FALSE	FALSE	HHH_b2_07346_000000244_dldesign_0_cycle1_af2pred_0001
10511.5	inf	FALSE	FALSE	7897.47	inf	100	1000	FALSE	FALSE	HHH_b2_01431_000000287_dldesign_0_cycle1_af2pred_0001
10511.5	inf	TRUE	FALSE	0	inf	100	1000	FALSE	FALSE	HHH_b1_00346_000000222_dldesign_0_cycle1_af2pred_0001
10511.5	inf	TRUE	FALSE	0	inf	100	1000	FALSE	FALSE	HHH_b1_06871_000000147_dldesign_0_cycle1_af2pred_0001
10511.5	inf	TRUE	FALSE	0	inf	100	1000	FALSE	FALSE	HHH_b2_02851_000000033_dldesign_0_cycle1_af2pred_0001
10511.5	inf	TRUE	FALSE	0	inf	100	1000	FALSE	FALSE	HHH_b1_02679_000000180_dldesign_0_cycle1_af2pred_0001
11562.7	inf	FALSE	FALSE	151587	inf	100	1000	FALSE	FALSE	HHH_b1_08561_000000055_dldesign_0_cycle1_af2pred_0001
11562.7	inf	FALSE	FALSE	151587	inf	100	1000	FALSE	FALSE	HHH_b2_02572_000000052_dldesign_0_cycle1_af2pred_0001
11562.7	39917.5	FALSE	FALSE	0	9555.94	100	1000	FALSE	FALSE	HHH_b2_00966_000000154_dldesign_0_cycle1_af2pred_0001
11562.7	inf	FALSE	FALSE	151587	inf	100	1000	FALSE	FALSE	HHH_b1_07365_000000179_dldesign_0_cycle1_af2pred_0001
11562.7	inf	FALSE	FALSE	151587	inf	100	1000	FALSE	FALSE	HHH_b1_08438_000000177_dldesign_0_cycle1_af2pred_0001
11562.7	inf	FALSE	FALSE	113889	2.6451e+06	100	1000	FALSE	FALSE	HHH_b1_08549_000000043_dldesign_0_cycle1_af2pred_0001
11562.7	inf	FALSE	FALSE	151587	inf	100	1000	FALSE	FALSE	HHH_b2_01170_000000078_dldesign_0_cycle1_af2pred_0001
11562.7	inf	FALSE	FALSE	151587	inf	100	1000	FALSE	FALSE	HHH_b1_07717_000000114_dldesign_0_cycle1_af2pred_0001
11562.7	inf	FALSE	FALSE	85566.8	inf	100	1000	FALSE	FALSE	HHH_b1_03198_000000067_dldesign_0_cycle1_af2pred_0001
11562.7	inf	FALSE	FALSE	15389.9	inf	100	1000	FALSE	FALSE	HHH_b2_04265_000000169_dldesign_0_cycle1_af2pred_0001
11562.7	inf	TRUE	FALSE	0	inf	100	1000	FALSE	FALSE	HHH_b2_04567_000000182_dldesign_0_cycle1_af2pred_0001
11562.7	inf	FALSE	FALSE	6526.83	inf	100	1000	FALSE	FALSE	HHH_b1_07996_000000031_dldesign_0_cycle1_af2pred_0001
12719	inf	FALSE	FALSE	183420	inf	100	1000	FALSE	FALSE	HHH_b2_01402_000000030_dldesign_0_cycle1_af2pred_0001
12719	inf	FALSE	FALSE	151587	inf	100	1000	FALSE	FALSE	HHH_b2_06832_000000006_dldesign_0_cycle1_af2pred_0001
12719	inf	FALSE	FALSE	166745	inf	100	1000	FALSE	FALSE	HHH_b2_04115_000000236_dldesign_0_cycle1_af2pred_0001
12719	inf	FALSE	FALSE	151587	inf	100	1000	FALSE	FALSE	HHH_b1_02290_000000210_dldesign_0_cycle1_af2pred_0001
12719	inf	FALSE	FALSE	166745	inf	100	1000	FALSE	FALSE	HHH_b2_06822_000000041_dldesign_0_cycle1_af2pred_0001
12719	inf	FALSE	FALSE	113889	inf	100	1000	FALSE	FALSE	HHH_b1_04862_000000179_dldesign_0_cycle1_af2pred_0001
12719	inf	FALSE	FALSE	13990.8	inf	100	1000	FALSE	FALSE	HHH_b1_04287_000000036_dldesign_0_cycle1_af2pred_0001
12719	inf	TRUE	FALSE	0	inf	100	1000	FALSE	FALSE	HHH_b2_06068_000000006_dldesign_0_cycle1_af2pred_0001
12719	inf	TRUE	FALSE	0	inf	100	1000	FALSE	FALSE	HHH_b2_00085_000000242_dldesign_0_cycle1_af2pred_0001
13990.8	inf	FALSE	FALSE	151587	inf	100	1000	FALSE	FALSE	HHH_b1_06533_000000186_dldesign_0_cycle1_af2pred_0001
13990.8	inf	FALSE	FALSE	7179.52	inf	100	1000	FALSE	FALSE	HHH_b2_03432_000000298_dldesign_0_cycle1_af2pred_0001
13990.8	inf	FALSE	FALSE	29990.6	inf	100	1000	FALSE	FALSE	66981ac803f9207b9bc56eb15b90107a_0001_000000168_dldesign_0_cycle1_af2pred_0001
15389.9	inf	FALSE	FALSE	151587	inf	100	1000	FALSE	FALSE	HHH_b2_01278_000000130_dldesign_0_cycle1_af2pred_0001
15389.9	inf	FALSE	FALSE	151587	inf	100	1000	FALSE	FALSE	HHH_b2_00421_000000115_dldesign_0_cycle1_af2pred_0001
15389.9	inf	FALSE	FALSE	166745	inf	100	1000	FALSE	FALSE	HHH_b2_07600_000000106_dldesign_0_cycle1_af2pred_0001
15389.9	inf	FALSE	FALSE	151587	inf	100	1000	FALSE	FALSE	HHH_b1_04660_000000271_dldesign_0_cycle1_af2pred_0001
15389.9	inf	FALSE	FALSE	151587	inf	100	1000	FALSE	FALSE	HHH_b1_03144_000000046_dldesign_0_cycle1_af2pred_0001
15389.9	inf	FALSE	FALSE	103536	inf	100	1000	FALSE	FALSE	HHH_b1_00463_000000138_dldesign_0_cycle1_af2pred_0001
15389.9	inf	FALSE	FALSE	43909.3	inf	100	1000	FALSE	FALSE	HHH_b2_02757_000000276_dldesign_0_cycle1_af2pred_0001
15389.9	inf	FALSE	FALSE	113889	3.52063e+06	100	1000	FALSE	FALSE	3f74829d7630a399f4af7d18fac72852_0001_000000138_dldesign_0_cycle1_af2pred_0001
15389.9	inf	FALSE	FALSE	58443.2	inf	100	1000	FALSE	FALSE	ems_3hM_1592_000000110_dldesign_0_cycle1_af2pred_0001
15389.9	inf	FALSE	FALSE	27264.2	inf	100	1000	FALSE	FALSE	HHH_b2_08302_000000045_dldesign_0_cycle1_af2pred_0001
15389.9	inf	FALSE	FALSE	12719	inf	100	1000	FALSE	FALSE	HHH_b1_00135_000000246_dldesign_0_cycle1_af2pred_0001
15389.9	inf	TRUE	FALSE	0	inf	100	1000	FALSE	FALSE	HHH_b1_04072_000000110_dldesign_0_cycle1_af2pred_0001
16928.9	inf	FALSE	FALSE	221938	inf	100	1000	FALSE	FALSE	HHH_b2_04317_000000298_dldesign_0_cycle1_af2pred_0001
16928.9	inf	FALSE	FALSE	183420	inf	100	1000	FALSE	FALSE	HHH_b1_05687_000000192_dldesign_0_cycle1_af2pred_0001
16928.9	inf	FALSE	FALSE	94123.4	inf	100	1000	FALSE	FALSE	HHH_b2_04582_000000126_dldesign_0_cycle1_af2pred_0001
16928.9	inf	FALSE	FALSE	16928.9	inf	100	1000	FALSE	FALSE	HHH_b1_02942_000000179_dldesign_0_cycle1_af2pred_0001
16928.9	inf	FALSE	FALSE	151587	inf	100	1000	FALSE	FALSE	HHH_b1_06899_000000079_dldesign_0_cycle1_af2pred_0001
16928.9	inf	FALSE	FALSE	53130.2	inf	100	1000	FALSE	FALSE	HHH_b1_08046_000000183_dldesign_0_cycle1_af2pred_0001
16928.9	inf	FALSE	FALSE	20484	inf	100	1000	FALSE	FALSE	HHH_b2_05455_000000217_dldesign_0_cycle1_af2pred_0001
16928.9	inf	FALSE	FALSE	24785.6	inf	100	1000	FALSE	FALSE	HHH_b1_02095_000000260_dldesign_0_cycle1_af2pred_0001
18621.8	inf	FALSE	FALSE	183420	inf	100	1000	FALSE	FALSE	HHH_b1_08223_000000147_dldesign_0_cycle1_af2pred_0001
18621.8	inf	FALSE	FALSE	125278	inf	100	1000	FALSE	FALSE	HHH_b2_04192_000000270_dldesign_0_cycle1_af2pred_0001
18621.8	inf	FALSE	FALSE	151587	inf	100	1000	FALSE	FALSE	1c0e462f9e2a5801dfedf04bf6a9b982_0001_1_000000297_dldesign_0_cycle1_af2pred_0001
18621.8	inf	FALSE	FALSE	125278	inf	100	1000	FALSE	FALSE	HHH_b2_06232_000000117_dldesign_0_cycle1_af2pred_0001
18621.8	inf	FALSE	FALSE	15389.9	inf	100	1000	FALSE	FALSE	HHH_b2_03744_000000190_dldesign_0_cycle1_af2pred_0001
18621.8	inf	FALSE	FALSE	53130.2	inf	100	1000	FALSE	FALSE	HHH_b1_04200_000000066_dldesign_0_cycle1_af2pred_0001
18621.8	inf	FALSE	FALSE	48300.2	inf	100	1000	FALSE	FALSE	HHH_b2_00970_000000175_dldesign_0_cycle1_af2pred_0001
18621.8	inf	FALSE	FALSE	24785.6	inf	100	1000	FALSE	FALSE	HHH_b2_05374_000000070_dldesign_0_cycle1_af2pred_0001
20484	inf	FALSE	FALSE	166745	inf	100	1000	FALSE	FALSE	HHH_b2_05419_000000285_dldesign_0_cycle1_af2pred_0001
20484	inf	FALSE	FALSE	64287.6	inf	100	1000	FALSE	FALSE	HHH_b2_02791_000000255_dldesign_0_cycle1_af2pred_0001
20484	inf	FALSE	FALSE	13990.8	inf	100	1000	FALSE	FALSE	HHH_b2_06881_000000021_dldesign_0_cycle1_af2pred_0001
20484	inf	FALSE	FALSE	20484	inf	100	1000	FALSE	FALSE	HHH_b1_07646_000000020_dldesign_0_cycle1_af2pred_0001
22532.4	inf	FALSE	FALSE	125278	inf	100	1000	FALSE	FALSE	HHH_b2_08335_000000258_dldesign_0_cycle1_af2pred_0001
22532.4	inf	FALSE	FALSE	125278	inf	100	1000	FALSE	FALSE	HHH_b1_02292_000000280_dldesign_0_cycle1_af2pred_0001
22532.4	inf	FALSE	FALSE	36288.7	inf	100	1000	FALSE	FALSE	HHH_b1_05704_000000140_dldesign_0_cycle1_af2pred_0001
22532.4	inf	FALSE	FALSE	151587	inf	100	1000	FALSE	FALSE	HHH_b1_03680_000000181_dldesign_0_cycle1_af2pred_0001
22532.4	inf	FALSE	FALSE	39917.5	inf	100	1000	FALSE	FALSE	HHH_b1_01954_000000175_dldesign_0_cycle1_af2pred_0001
22532.4	inf	FALSE	FALSE	22532.4	inf	100	1000	FALSE	FALSE	HHH_b1_05819_000000013_dldesign_0_cycle1_af2pred_0001
22532.4	inf	FALSE	FALSE	20484	inf	100	1000	FALSE	FALSE	HHH_b1_02164_000000182_dldesign_0_cycle1_af2pred_0001
22532.4	inf	TRUE	FALSE	0	inf	100	1000	FALSE	FALSE	HHH_b1_05005_000000159_dldesign_0_cycle1_af2pred_0001
22532.4	inf	TRUE	FALSE	0	inf	100	1000	FALSE	FALSE	HHH_b2_01505_000000229_dldesign_0_cycle1_af2pred_0001
24785.6	inf	FALSE	FALSE	137806	inf	100	1000	FALSE	FALSE	HHH_b2_07840_000000199_dldesign_0_cycle1_af2pred_0001
24785.6	inf	FALSE	FALSE	151587	inf	100	1000	FALSE	FALSE	HHH_b2_04488_000000068_dldesign_0_cycle1_af2pred_0001
24785.6	inf	FALSE	FALSE	85566.8	inf	100	1000	FALSE	FALSE	HHH_b1_01122_000000267_dldesign_0_cycle1_af2pred_0001
24785.6	inf	FALSE	FALSE	103536	inf	100	1000	FALSE	FALSE	HHH_b1_03577_000000088_dldesign_0_cycle1_af2pred_0001
27264.2	inf	FALSE	FALSE	183420	inf	100	1000	FALSE	FALSE	HHH_b2_02690_000000016_dldesign_0_cycle1_af2pred_0001
27264.2	inf	FALSE	FALSE	85566.8	inf	100	1000	FALSE	FALSE	HHH_b1_03809_000000173_dldesign_0_cycle1_af2pred_0001
27264.2	inf	FALSE	FALSE	151587	inf	100	1000	FALSE	FALSE	HHH_b1_01852_000000190_dldesign_0_cycle1_af2pred_0001
27264.2	inf	FALSE	FALSE	103536	inf	100	1000	FALSE	FALSE	HHH_b1_00579_000000272_dldesign_0_cycle1_af2pred_0001
27264.2	inf	FALSE	FALSE	36288.7	inf	100	1000	FALSE	FALSE	HHH_b2_06642_000000125_dldesign_0_cycle1_af2pred_0001
27264.2	inf	FALSE	FALSE	125278	inf	100	1000	FALSE	FALSE	HHH_b2_00339_000000065_dldesign_0_cycle1_af2pred_0001
27264.2	inf	FALSE	FALSE	29990.6	inf	100	1000	FALSE	FALSE	HHH_b1_01496_000000198_dldesign_0_cycle1_af2pred_0001
29990.6	inf	FALSE	FALSE	151587	inf	100	1000	FALSE	FALSE	HHH_b1_03765_000000267_dldesign_0_cycle1_af2pred_0001
32989.7	inf	FALSE	FALSE	151587	inf	100	1000	FALSE	FALSE	HHH_b2_04075_000000023_dldesign_0_cycle1_af2pred_0001
32989.7	inf	FALSE	FALSE	48300.2	inf	100	1000	FALSE	FALSE	HHH_b2_05414_000000074_dldesign_0_cycle1_af2pred_0001
32989.7	inf	FALSE	FALSE	58443.2	inf	100	1000	FALSE	FALSE	HHH_b1_05350_000000125_dldesign_0_cycle1_af2pred_0001
32989.7	inf	FALSE	FALSE	70716.3	inf	100	1000	FALSE	FALSE	HHH_b1_04747_000000186_dldesign_0_cycle1_af2pred_0001
32989.7	inf	FALSE	FALSE	64287.6	inf	100	1000	FALSE	FALSE	HHH_b1_05245_000000137_dldesign_0_cycle1_af2pred_0001
36288.7	inf	FALSE	FALSE	151587	inf	100	1000	FALSE	FALSE	7783f1446436347510ce555ac609e7ff_0001_000000105_dldesign_0_cycle1_af2pred_0001
53130.2	inf	FALSE	FALSE	85566.8	inf	100	1000	FALSE	FALSE	HHH_b1_04436_000000252_dldesign_0_cycle1_af2pred_0001
77788	inf	TRUE	FALSE	0	inf	100	1000	FALSE	FALSE	HHH_b2_01231_000000156_dldesign_0_cycle1_af2pred_0001
85566.8	1.6424e+06	FALSE	FALSE	0	11562.7	100	1000	FALSE	FALSE	ed5a202a12e37dfe71b037f1e0127914_0001_000000283_dldesign_0_cycle1_af2pred_0001
103536	inf	FALSE	FALSE	4903.71	inf	100	1000	FALSE	FALSE	HHH_b1_05779_000000184_dldesign_0_cycle1_af2pred_0001
103536	inf	FALSE	FALSE	70716.3	696537	100	1000	FALSE	FALSE	HHH_b2_04629_000000239_dldesign_0_cycle1_af2pred_0001
103536	inf	FALSE	FALSE	24785.6	221938	100	1000	FALSE	FALSE	HHH_b2_06291_000000085_dldesign_0_cycle1_af2pred_0001
151587	inf	FALSE	FALSE	0	6526.83	100	1000	FALSE	FALSE	HHH_b1_07252_000000209_dldesign_0_cycle1_af2pred_0001
183420	inf	FALSE	FALSE	0	8687.22	100	1000	FALSE	FALSE	HHH_b2_07927_000000192_dldesign_0_cycle1_af2pred_0001
183420	inf	FALSE	FALSE	0	48300.2	100	1000	FALSE	FALSE	HHH_b2_05376_000000125_dldesign_0_cycle1_af2pred_0001
183420	inf	FALSE	FALSE	0	15389.9	100	1000	FALSE	FALSE	HHH_b2_03396_000000045_dldesign_0_cycle1_af2pred_0001
183420	inf	FALSE	FALSE	0	16928.9	100	1000	FALSE	FALSE	HHH_b1_08121_000000134_dldesign_0_cycle1_af2pred_0001
183420	inf	FALSE	FALSE	0	10511.5	100	1000	FALSE	FALSE	HHH_b2_06341_000000107_dldesign_0_cycle1_af2pred_0001
183420	inf	FALSE	FALSE	0	27264.2	100	1000	FALSE	FALSE	HHH_b2_02021_000000275_dldesign_0_cycle1_af2pred_0001
183420	inf	FALSE	FALSE	0	43909.3	100	1000	FALSE	FALSE	HHH_b2_02174_000000114_dldesign_0_cycle1_af2pred_0001
183420	inf	FALSE	FALSE	0	20484	100	1000	FALSE	FALSE	HHH_b1_02223_000000176_dldesign_0_cycle1_af2pred_0001
183420	inf	FALSE	FALSE	0	27264.2	100	1000	FALSE	FALSE	HHH_b1_03840_000000200_dldesign_0_cycle1_af2pred_0001
183420	inf	FALSE	FALSE	0	15389.9	100	1000	FALSE	FALSE	5d4ac5b3b578b1cc1c02a730380fa9f7_0001_1_000000064_dldesign_0_cycle1_af2pred_0001
183420	inf	FALSE	FALSE	0	8687.22	100	1000	FALSE	FALSE	HHH_b2_04324_000000094_dldesign_0_cycle1_af2pred_0001
inf	inf	FALSE	FALSE	151587	inf	100	1000	FALSE	FALSE	HHH_b2_08194_000000094_dldesign_0_cycle1_af2pred_0001
inf	inf	FALSE	FALSE	151587	inf	100	1000	FALSE	FALSE	HHH_b2_07201_000000248_dldesign_0_cycle1_af2pred_0001
inf	inf	FALSE	FALSE	151587	inf	100	1000	FALSE	FALSE	HHH_b1_05513_000000005_dldesign_0_cycle1_af2pred_0001
inf	inf	FALSE	FALSE	151587	inf	100	1000	FALSE	FALSE	HHH_b1_03414_000000084_dldesign_0_cycle1_af2pred_0001
inf	inf	FALSE	FALSE	137806	inf	100	1000	FALSE	FALSE	HHH_b2_04401_000000251_dldesign_0_cycle1_af2pred_0001
inf	inf	FALSE	FALSE	151587	inf	100	1000	FALSE	FALSE	HHH_b1_03501_000000067_dldesign_0_cycle1_af2pred_0001
inf	inf	FALSE	FALSE	151587	inf	100	1000	FALSE	FALSE	HHH_b1_07784_000000089_dldesign_0_cycle1_af2pred_0001
inf	inf	FALSE	FALSE	151587	inf	100	1000	FALSE	FALSE	HHH_b2_01339_000000253_dldesign_0_cycle1_af2pred_0001
inf	inf	FALSE	FALSE	151587	inf	100	1000	FALSE	FALSE	HHH_b1_01867_000000024_dldesign_0_cycle1_af2pred_0001
inf	inf	FALSE	FALSE	151587	inf	100	1000	FALSE	FALSE	HHH_b1_07237_000000191_dldesign_0_cycle1_af2pred_0001
inf	inf	FALSE	FALSE	151587	inf	100	1000	FALSE	FALSE	HHH_b2_00870_000000245_dldesign_0_cycle1_af2pred_0001
inf	inf	FALSE	FALSE	151587	inf	100	1000	FALSE	FALSE	HHH_eva_0319_000000127_dldesign_0_cycle1_af2pred_0001
inf	inf	FALSE	FALSE	151587	inf	100	1000	FALSE	FALSE	HHH_b2_02338_000000242_dldesign_0_cycle1_af2pred_0001
inf	inf	FALSE	FALSE	151587	inf	100	1000	FALSE	FALSE	HHH_b2_00738_000000133_dldesign_0_cycle1_af2pred_0001
inf	inf	FALSE	FALSE	151587	inf	100	1000	FALSE	FALSE	HHH_b1_08025_000000001_dldesign_0_cycle1_af2pred_0001
inf	inf	FALSE	FALSE	151587	inf	100	1000	FALSE	FALSE	HHH_b1_02233_000000092_dldesign_0_cycle1_af2pred_0001
inf	inf	FALSE	FALSE	151587	inf	100	1000	FALSE	FALSE	HHH_b1_05050_000000196_dldesign_0_cycle1_af2pred_0001
inf	inf	FALSE	FALSE	151587	inf	100	1000	FALSE	FALSE	HHH_b1_08685_000000299_dldesign_0_cycle1_af2pred_0001
inf	inf	FALSE	FALSE	151587	inf	100	1000	FALSE	FALSE	HHH_b1_04811_000000118_dldesign_0_cycle1_af2pred_0001
inf	inf	FALSE	FALSE	151587	inf	100	1000	FALSE	FALSE	HHH_b1_07548_000000020_dldesign_0_cycle1_af2pred_0001
inf	inf	FALSE	FALSE	151587	inf	100	1000	FALSE	FALSE	2051c93d6f136ab5bac26191f104723f_0001_1_000000097_dldesign_0_cycle1_af2pred_0001
inf	inf	FALSE	FALSE	151587	inf	100	1000	FALSE	FALSE	HHH_b1_06900_000000145_dldesign_0_cycle1_af2pred_0001
inf	inf	FALSE	FALSE	151587	inf	100	1000	FALSE	FALSE	HHH_b1_05611_000000251_dldesign_0_cycle1_af2pred_0001
inf	inf	FALSE	FALSE	151587	inf	100	1000	FALSE	FALSE	HHH_b2_01127_000000165_dldesign_0_cycle1_af2pred_0001
inf	inf	FALSE	FALSE	151587	inf	100	1000	FALSE	FALSE	HHH_b2_05806_000000263_dldesign_0_cycle1_af2pred_0001
inf	inf	FALSE	FALSE	151587	inf	100	1000	FALSE	FALSE	HHH_b2_05351_000000200_dldesign_0_cycle1_af2pred_0001
inf	inf	FALSE	FALSE	151587	inf	100	1000	FALSE	FALSE	2af87c35ca08d4b3ecdd136e7eee8940_0001_000000030_dldesign_0_cycle1_af2pred_0001
inf	inf	FALSE	FALSE	151587	inf	100	1000	FALSE	FALSE	HHH_b1_05145_000000250_dldesign_0_cycle1_af2pred_0001
inf	inf	FALSE	FALSE	151587	inf	100	1000	FALSE	FALSE	HHH_b2_00778_000000000_dldesign_0_cycle1_af2pred_0001
inf	inf	FALSE	FALSE	151587	inf	100	1000	FALSE	FALSE	HHH_b2_06859_000000040_dldesign_0_cycle1_af2pred_0001
inf	inf	FALSE	FALSE	151587	inf	100	1000	FALSE	FALSE	HHH_b1_02476_000000012_dldesign_0_cycle1_af2pred_0001
inf	inf	FALSE	FALSE	151587	inf	100	1000	FALSE	FALSE	HHH_b2_06232_000000252_dldesign_0_cycle1_af2pred_0001
inf	inf	FALSE	FALSE	151587	inf	100	1000	FALSE	FALSE	HHH_b2_00323_000000224_dldesign_0_cycle1_af2pred_0001
inf	inf	FALSE	FALSE	151587	inf	100	1000	FALSE	FALSE	ems_3hM_2358_000000228_dldesign_0_cycle1_af2pred_0001
inf	inf	FALSE	FALSE	151587	inf	100	1000	FALSE	FALSE	HHH_b1_07379_000000184_dldesign_0_cycle1_af2pred_0001
inf	inf	FALSE	FALSE	151587	inf	100	1000	FALSE	FALSE	HHH_b1_00614_000000230_dldesign_0_cycle1_af2pred_0001
inf	inf	FALSE	FALSE	151587	inf	100	1000	FALSE	FALSE	HHH_b1_03137_000000211_dldesign_0_cycle1_af2pred_0001
inf	inf	FALSE	FALSE	77788	inf	100	1000	FALSE	FALSE	HHH_b1_05954_000000043_dldesign_0_cycle1_af2pred_0001
inf	inf	FALSE	FALSE	151587	inf	100	1000	FALSE	FALSE	HHH_b2_01615_000000172_dldesign_0_cycle1_af2pred_0001
inf	inf	FALSE	FALSE	151587	inf	100	1000	FALSE	FALSE	HHH_b1_05824_000000137_dldesign_0_cycle1_af2pred_0001
inf	inf	FALSE	FALSE	151587	inf	100	1000	FALSE	FALSE	HHH_b2_03514_000000098_dldesign_0_cycle1_af2pred_0001
inf	inf	FALSE	FALSE	151587	inf	100	1000	FALSE	FALSE	HHH_b1_05254_000000106_dldesign_0_cycle1_af2pred_0001
inf	inf	FALSE	FALSE	151587	inf	100	1000	FALSE	FALSE	HHH_b2_07889_000000059_dldesign_0_cycle1_af2pred_0001
inf	inf	FALSE	FALSE	151587	inf	100	1000	FALSE	FALSE	HHH_b1_07676_000000267_dldesign_0_cycle1_af2pred_0001
inf	inf	FALSE	FALSE	151587	inf	100	1000	FALSE	FALSE	HHH_b1_06430_000000295_dldesign_0_cycle1_af2pred_0001
inf	inf	FALSE	FALSE	151587	inf	100	1000	FALSE	FALSE	HHH_b1_00854_000000085_dldesign_0_cycle1_af2pred_0001
inf	inf	FALSE	FALSE	151587	inf	100	1000	FALSE	FALSE	HHH_b1_00734_000000146_dldesign_0_cycle1_af2pred_0001
inf	inf	FALSE	FALSE	151587	inf	100	1000	FALSE	FALSE	HHH_b2_05685_000000174_dldesign_0_cycle1_af2pred_0001
inf	inf	FALSE	FALSE	151587	inf	100	1000	FALSE	FALSE	HHH_b2_02516_000000065_dldesign_0_cycle1_af2pred_0001
inf	inf	FALSE	FALSE	151587	inf	100	1000	FALSE	FALSE	HHH_b1_02893_000000145_dldesign_0_cycle1_af2pred_0001
inf	inf	FALSE	FALSE	151587	inf	100	1000	FALSE	FALSE	HHH_b2_06315_000000240_dldesign_0_cycle1_af2pred_0001
inf	inf	FALSE	FALSE	151587	inf	100	1000	FALSE	FALSE	HHH_b1_05470_000000242_dldesign_0_cycle1_af2pred_0001
inf	inf	FALSE	FALSE	151587	inf	100	1000	FALSE	FALSE	HHH_b1_07690_000000179_dldesign_0_cycle1_af2pred_0001
inf	inf	FALSE	FALSE	151587	inf	100	1000	FALSE	FALSE	HHH_b1_06326_000000296_dldesign_0_cycle1_af2pred_0001
inf	inf	FALSE	FALSE	151587	inf	100	1000	FALSE	FALSE	HHH_b2_03219_000000164_dldesign_0_cycle1_af2pred_0001
inf	inf	FALSE	FALSE	151587	inf	100	1000	FALSE	FALSE	HHH_b2_05065_000000001_dldesign_0_cycle1_af2pred_0001
inf	inf	FALSE	FALSE	18621.8	inf	100	1000	FALSE	FALSE	HHH_b1_06845_000000180_dldesign_0_cycle1_af2pred_0001
inf	inf	FALSE	FALSE	151587	inf	100	1000	FALSE	FALSE	HHH_b2_06098_000000179_dldesign_0_cycle1_af2pred_0001
inf	inf	FALSE	FALSE	151587	inf	100	1000	FALSE	FALSE	HHH_b1_03327_000000015_dldesign_0_cycle1_af2pred_0001
inf	inf	FALSE	FALSE	151587	inf	100	1000	FALSE	FALSE	HHH_b1_08475_000000105_dldesign_0_cycle1_af2pred_0001
inf	inf	FALSE	FALSE	151587	inf	100	1000	FALSE	FALSE	HHH_b2_05123_000000150_dldesign_0_cycle1_af2pred_0001
inf	inf	FALSE	FALSE	151587	inf	100	1000	FALSE	FALSE	951f728d20521c29d292d07465f3a1df_0001_000000163_dldesign_0_cycle1_af2pred_0001
inf	inf	FALSE	FALSE	151587	inf	100	1000	FALSE	FALSE	HHH_b1_01767_000000073_dldesign_0_cycle1_af2pred_0001
inf	inf	FALSE	FALSE	151587	inf	100	1000	FALSE	FALSE	HHH_b2_06232_000000095_dldesign_0_cycle1_af2pred_0001
inf	inf	FALSE	FALSE	151587	inf	100	1000	FALSE	FALSE	HHH_b1_04632_000000292_dldesign_0_cycle1_af2pred_0001
inf	inf	FALSE	FALSE	151587	inf	100	1000	FALSE	FALSE	HHH_b1_05704_000000043_dldesign_0_cycle1_af2pred_0001
inf	inf	FALSE	FALSE	151587	inf	100	1000	FALSE	FALSE	HHH_b1_05963_000000023_dldesign_0_cycle1_af2pred_0001
inf	inf	FALSE	FALSE	151587	inf	100	1000	FALSE	FALSE	HHH_b1_01826_000000016_dldesign_0_cycle1_af2pred_0001
inf	inf	FALSE	FALSE	151587	inf	100	1000	FALSE	FALSE	d66c371ed59d2564589b99897c04b328_0001_000000102_dldesign_0_cycle1_af2pred_0001
inf	inf	FALSE	FALSE	151587	inf	100	1000	FALSE	FALSE	HHH_b1_05913_000000184_dldesign_0_cycle1_af2pred_0001
inf	inf	FALSE	FALSE	151587	inf	100	1000	FALSE	FALSE	HHH_b1_07214_000000008_dldesign_0_cycle1_af2pred_0001
inf	inf	FALSE	FALSE	151587	inf	100	1000	FALSE	FALSE	HHH_b2_03585_000000000_dldesign_0_cycle1_af2pred_0001
inf	inf	FALSE	FALSE	151587	inf	100	1000	FALSE	FALSE	HHH_b2_06741_000000060_dldesign_0_cycle1_af2pred_0001
inf	inf	FALSE	FALSE	151587	inf	100	1000	FALSE	FALSE	HHH_b1_03880_000000049_dldesign_0_cycle1_af2pred_0001
inf	inf	FALSE	FALSE	151587	inf	100	1000	FALSE	FALSE	HHH_b1_06578_000000166_dldesign_0_cycle1_af2pred_0001
inf	inf	FALSE	FALSE	151587	inf	100	1000	FALSE	FALSE	HHH_b2_06014_000000114_dldesign_0_cycle1_af2pred_0001
inf	inf	FALSE	FALSE	151587	inf	100	1000	FALSE	FALSE	HHH_b1_07206_000000275_dldesign_0_cycle1_af2pred_0001
inf	inf	FALSE	FALSE	151587	inf	100	1000	FALSE	FALSE	HHH_b2_02307_000000165_dldesign_0_cycle1_af2pred_0001
inf	inf	FALSE	FALSE	151587	inf	100	1000	FALSE	FALSE	HHH_b1_06752_000000238_dldesign_0_cycle1_af2pred_0001
inf	inf	FALSE	FALSE	151587	inf	100	1000	FALSE	FALSE	HHH_b2_00441_000000218_dldesign_0_cycle1_af2pred_0001
inf	inf	FALSE	FALSE	151587	inf	100	1000	FALSE	FALSE	HHH_b1_03429_000000125_dldesign_0_cycle1_af2pred_0001
inf	inf	FALSE	FALSE	151587	inf	100	1000	FALSE	FALSE	HHH_b2_05724_000000041_dldesign_0_cycle1_af2pred_0001
inf	inf	FALSE	FALSE	151587	inf	100	1000	FALSE	FALSE	HHH_b2_07418_000000102_dldesign_0_cycle1_af2pred_0001
inf	inf	FALSE	FALSE	151587	inf	100	1000	FALSE	FALSE	HHH_b2_04867_000000149_dldesign_0_cycle1_af2pred_0001
inf	inf	FALSE	FALSE	151587	inf	100	1000	FALSE	FALSE	HHH_b1_00393_000000068_dldesign_0_cycle1_af2pred_0001
inf	inf	FALSE	FALSE	151587	inf	100	1000	FALSE	FALSE	1a6bf5bcdcc8ac01723930c581e9a7f3_0001_000000110_dldesign_0_cycle1_af2pred_0001
inf	inf	FALSE	FALSE	151587	inf	100	1000	FALSE	FALSE	HHH_b1_07510_000000195_dldesign_0_cycle1_af2pred_0001
inf	inf	FALSE	FALSE	151587	inf	100	1000	FALSE	FALSE	HHH_b1_03204_000000061_dldesign_0_cycle1_af2pred_0001
inf	inf	FALSE	FALSE	151587	inf	100	1000	FALSE	FALSE	HHH_b1_05526_000000282_dldesign_0_cycle1_af2pred_0001
inf	inf	FALSE	FALSE	151587	inf	100	1000	FALSE	FALSE	938bed80e497fa1066727820926b3ec2_0001_000000015_dldesign_0_cycle1_af2pred_0001
inf	inf	FALSE	FALSE	151587	inf	100	1000	FALSE	FALSE	HHH_b1_01908_000000026_dldesign_0_cycle1_af2pred_0001
inf	inf	FALSE	FALSE	151587	inf	100	1000	FALSE	FALSE	HHH_b1_03651_000000277_dldesign_0_cycle1_af2pred_0001
inf	inf	FALSE	FALSE	151587	inf	100	1000	FALSE	FALSE	HHH_b1_05881_000000025_dldesign_0_cycle1_af2pred_0001
inf	inf	FALSE	FALSE	151587	inf	100	1000	FALSE	FALSE	HHH_b1_00234_000000005_dldesign_0_cycle1_af2pred_0001
inf	inf	FALSE	FALSE	151587	inf	100	1000	FALSE	FALSE	HHH_b2_06955_000000047_dldesign_0_cycle1_af2pred_0001
inf	inf	FALSE	FALSE	151587	inf	100	1000	FALSE	FALSE	HHH_b1_02244_000000263_dldesign_0_cycle1_af2pred_0001
inf	inf	FALSE	FALSE	151587	inf	100	1000	FALSE	FALSE	HHH_b1_04433_000000290_dldesign_0_cycle1_af2pred_0001
inf	inf	FALSE	FALSE	151587	inf	100	1000	FALSE	FALSE	HHH_b2_05176_000000065_dldesign_0_cycle1_af2pred_0001
inf	inf	FALSE	FALSE	151587	inf	100	1000	FALSE	FALSE	HHH_b1_04779_000000282_dldesign_0_cycle1_af2pred_0001
inf	inf	FALSE	FALSE	151587	inf	100	1000	FALSE	FALSE	HHH_b2_02303_000000163_dldesign_0_cycle1_af2pred_0001
inf	inf	FALSE	FALSE	151587	inf	100	1000	FALSE	FALSE	HHH_b1_01434_000000191_dldesign_0_cycle1_af2pred_0001
inf	inf	FALSE	FALSE	151587	inf	100	1000	FALSE	FALSE	HHH_b2_03478_000000169_dldesign_0_cycle1_af2pred_0001
inf	inf	FALSE	FALSE	151587	inf	100	1000	FALSE	FALSE	HHH_b1_06079_000000034_dldesign_0_cycle1_af2pred_0001
inf	inf	FALSE	FALSE	151587	inf	100	1000	FALSE	FALSE	HHH_b2_05417_000000182_dldesign_0_cycle1_af2pred_0001
inf	inf	FALSE	FALSE	151587	inf	100	1000	FALSE	FALSE	HHH_b2_04701_000000283_dldesign_0_cycle1_af2pred_0001
inf	inf	FALSE	FALSE	151587	inf	100	1000	FALSE	FALSE	HHH_b1_03589_000000120_dldesign_0_cycle1_af2pred_0001
inf	inf	FALSE	FALSE	151587	inf	100	1000	FALSE	FALSE	HHH_b1_07610_000000163_dldesign_0_cycle1_af2pred_0001
inf	inf	FALSE	FALSE	151587	inf	100	1000	FALSE	FALSE	HHH_b1_03002_000000109_dldesign_0_cycle1_af2pred_0001
inf	inf	FALSE	FALSE	151587	inf	100	1000	FALSE	FALSE	HHH_b1_08083_000000156_dldesign_0_cycle1_af2pred_0001
inf	inf	FALSE	FALSE	151587	inf	100	1000	FALSE	FALSE	HHH_b2_03259_000000036_dldesign_0_cycle1_af2pred_0001
inf	inf	FALSE	FALSE	151587	inf	100	1000	FALSE	FALSE	HHH_b2_06190_000000132_dldesign_0_cycle1_af2pred_0001
inf	inf	FALSE	FALSE	151587	inf	100	1000	FALSE	FALSE	HHH_b2_08297_000000125_dldesign_0_cycle1_af2pred_0001
inf	inf	FALSE	FALSE	151587	inf	100	1000	FALSE	FALSE	HHH_b1_04962_000000054_dldesign_0_cycle1_af2pred_0001
inf	inf	FALSE	FALSE	151587	inf	100	1000	FALSE	FALSE	HHH_b2_04221_000000123_dldesign_0_cycle1_af2pred_0001
inf	inf	FALSE	FALSE	151587	inf	100	1000	FALSE	FALSE	HHH_b1_08034_000000024_dldesign_0_cycle1_af2pred_0001
inf	inf	FALSE	FALSE	151587	inf	100	1000	FALSE	FALSE	39c9a68576a99f812910347e163e7942_0001_1_000000116_dldesign_0_cycle1_af2pred_0001
inf	inf	FALSE	FALSE	151587	inf	100	1000	FALSE	FALSE	HHH_b1_05481_000000176_dldesign_0_cycle1_af2pred_0001
inf	inf	FALSE	FALSE	151587	inf	100	1000	FALSE	FALSE	HHH_b1_07975_000000157_dldesign_0_cycle1_af2pred_0001
inf	inf	FALSE	FALSE	151587	inf	100	1000	FALSE	FALSE	HHH_b1_02823_000000150_dldesign_0_cycle1_af2pred_0001
inf	inf	FALSE	FALSE	151587	inf	100	1000	FALSE	FALSE	HHH_b2_06295_000000147_dldesign_0_cycle1_af2pred_0001
inf	inf	FALSE	FALSE	151587	inf	100	1000	FALSE	FALSE	HHH_b2_05419_000000119_dldesign_0_cycle1_af2pred_0001
inf	inf	FALSE	FALSE	151587	inf	100	1000	FALSE	FALSE	HHH_b2_08297_000000229_dldesign_0_cycle1_af2pred_0001
inf	inf	FALSE	FALSE	151587	inf	100	1000	FALSE	FALSE	HHH_b2_03705_000000000_dldesign_0_cycle1_af2pred_0001
inf	inf	FALSE	FALSE	151587	inf	100	1000	FALSE	FALSE	HHH_b2_07963_000000272_dldesign_0_cycle1_af2pred_0001
inf	inf	FALSE	FALSE	151587	inf	100	1000	FALSE	FALSE	HHH_b1_08609_000000122_dldesign_0_cycle1_af2pred_0001
inf	inf	FALSE	FALSE	151587	inf	100	1000	FALSE	FALSE	a66cb0a8f5c78cc91a17af44879ab2cd_0001_000000131_dldesign_0_cycle1_af2pred_0001
inf	inf	FALSE	FALSE	151587	inf	100	1000	FALSE	FALSE	HHH_b1_07047_000000148_dldesign_0_cycle1_af2pred_0001
inf	inf	FALSE	FALSE	151587	inf	100	1000	FALSE	FALSE	HHH_b1_04752_000000181_dldesign_0_cycle1_af2pred_0001
inf	inf	FALSE	FALSE	151587	inf	100	1000	FALSE	FALSE	HHH_b2_04537_000000032_dldesign_0_cycle1_af2pred_0001
inf	inf	FALSE	FALSE	151587	inf	100	1000	FALSE	FALSE	HHH_b1_07759_000000113_dldesign_0_cycle1_af2pred_0001
inf	inf	FALSE	FALSE	151587	inf	100	1000	FALSE	FALSE	HHH_b1_06752_000000277_dldesign_0_cycle1_af2pred_0001
inf	inf	FALSE	FALSE	151587	inf	100	1000	FALSE	FALSE	HHH_b1_05911_000000088_dldesign_0_cycle1_af2pred_0001
inf	inf	FALSE	FALSE	151587	inf	100	1000	FALSE	FALSE	HHH_b2_04603_000000156_dldesign_0_cycle1_af2pred_0001
inf	inf	FALSE	FALSE	151587	inf	100	1000	FALSE	FALSE	HHH_b1_05580_000000035_dldesign_0_cycle1_af2pred_0001
inf	inf	FALSE	FALSE	151587	inf	100	1000	FALSE	FALSE	HHH_b2_07929_000000101_dldesign_0_cycle1_af2pred_0001
inf	inf	FALSE	FALSE	151587	inf	100	1000	FALSE	FALSE	HHH_b1_01314_000000246_dldesign_0_cycle1_af2pred_0001
inf	inf	FALSE	FALSE	151587	inf	100	1000	FALSE	FALSE	HHH_b2_06104_000000194_dldesign_0_cycle1_af2pred_0001
inf	inf	FALSE	FALSE	151587	inf	100	1000	FALSE	FALSE	d4ccc77c14d7fee8bb74b956444632fb_0001_1_000000012_dldesign_0_cycle1_af2pred_0001
inf	inf	FALSE	FALSE	32989.7	inf	100	1000	FALSE	FALSE	HHH_b2_08380_000000065_dldesign_0_cycle1_af2pred_0001
inf	inf	FALSE	FALSE	151587	inf	100	1000	FALSE	FALSE	HHH_b2_00791_000000277_dldesign_0_cycle1_af2pred_0001
inf	inf	FALSE	FALSE	151587	inf	100	1000	FALSE	FALSE	HHH_b2_05849_000000016_dldesign_0_cycle1_af2pred_0001
inf	inf	FALSE	FALSE	151587	inf	100	1000	FALSE	FALSE	HHH_b2_02313_000000063_dldesign_0_cycle1_af2pred_0001
inf	inf	FALSE	FALSE	151587	inf	100	1000	FALSE	FALSE	ad6cd7d0a18b703aa9959b16ef12cf47_0001_1_000000287_dldesign_0_cycle1_af2pred_0001
inf	inf	FALSE	FALSE	151587	inf	100	1000	FALSE	FALSE	HHH_b2_01228_000000170_dldesign_0_cycle1_af2pred_0001
inf	inf	FALSE	FALSE	151587	inf	100	1000	FALSE	FALSE	HHH_b2_02881_000000070_dldesign_0_cycle1_af2pred_0001
inf	inf	FALSE	FALSE	151587	inf	100	1000	FALSE	FALSE	e6e8c0d93babd48bc06e573ec243d58e_0001_000000054_dldesign_0_cycle1_af2pred_0001
inf	inf	FALSE	FALSE	151587	inf	100	1000	FALSE	FALSE	HHH_b2_05120_000000083_dldesign_0_cycle1_af2pred_0001
inf	inf	FALSE	FALSE	125278	inf	100	1000	FALSE	FALSE	HHH_b1_05911_000000246_dldesign_0_cycle1_af2pred_0001
inf	inf	FALSE	FALSE	151587	inf	100	1000	FALSE	FALSE	HHH_b1_04453_000000166_dldesign_0_cycle1_af2pred_0001
inf	inf	FALSE	FALSE	151587	inf	100	1000	FALSE	FALSE	HHH_b1_07262_000000010_dldesign_0_cycle1_af2pred_0001
inf	inf	FALSE	FALSE	151587	inf	100	1000	FALSE	FALSE	HHH_b2_00788_000000046_dldesign_0_cycle1_af2pred_0001
inf	inf	FALSE	FALSE	151587	inf	100	1000	FALSE	FALSE	HHH_b1_04211_000000226_dldesign_0_cycle1_af2pred_0001
inf	inf	FALSE	FALSE	151587	inf	100	1000	FALSE	FALSE	HHH_b2_03167_000000171_dldesign_0_cycle1_af2pred_0001
inf	inf	FALSE	FALSE	125278	inf	100	1000	FALSE	FALSE	HHH_b2_02963_000000108_dldesign_0_cycle1_af2pred_0001
inf	inf	FALSE	FALSE	151587	inf	100	1000	FALSE	FALSE	HHH_b2_01611_000000181_dldesign_0_cycle1_af2pred_0001
inf	inf	FALSE	FALSE	151587	inf	100	1000	FALSE	FALSE	HHH_b2_07245_000000148_dldesign_0_cycle1_af2pred_0001
inf	inf	FALSE	FALSE	151587	inf	100	1000	FALSE	FALSE	HHH_b2_04305_000000193_dldesign_0_cycle1_af2pred_0001
inf	inf	FALSE	FALSE	151587	inf	100	1000	FALSE	FALSE	HHH_b1_05777_000000100_dldesign_0_cycle1_af2pred_0001
inf	inf	FALSE	FALSE	151587	inf	100	1000	FALSE	FALSE	HHH_b1_07042_000000268_dldesign_0_cycle1_af2pred_0001
inf	inf	FALSE	FALSE	151587	inf	100	1000	FALSE	FALSE	HHH_b2_00414_000000063_dldesign_0_cycle1_af2pred_0001
inf	inf	FALSE	FALSE	151587	inf	100	1000	FALSE	FALSE	HHH_b1_02450_000000298_dldesign_0_cycle1_af2pred_0001
inf	inf	FALSE	FALSE	151587	inf	100	1000	FALSE	FALSE	HHH_b1_01910_000000262_dldesign_0_cycle1_af2pred_0001
inf	inf	FALSE	FALSE	151587	inf	100	1000	FALSE	FALSE	ef325bb783f5bf18cfa82e1c4580cabc_0001_000000097_dldesign_0_cycle1_af2pred_0001
inf	inf	FALSE	FALSE	151587	inf	100	1000	FALSE	FALSE	HHH_b1_04480_000000152_dldesign_0_cycle1_af2pred_0001
inf	inf	FALSE	FALSE	151587	inf	100	1000	FALSE	FALSE	HHH_b1_00637_000000119_dldesign_0_cycle1_af2pred_0001
inf	inf	FALSE	FALSE	151587	inf	100	1000	FALSE	FALSE	HHH_b1_05569_000000133_dldesign_0_cycle1_af2pred_0001
inf	inf	FALSE	FALSE	151587	inf	100	1000	FALSE	FALSE	HHH_b1_06984_000000087_dldesign_0_cycle1_af2pred_0001
inf	inf	FALSE	FALSE	151587	inf	100	1000	FALSE	FALSE	HHH_b1_07669_000000272_dldesign_0_cycle1_af2pred_0001
inf	inf	FALSE	FALSE	151587	inf	100	1000	FALSE	FALSE	HHH_b1_04890_000000282_dldesign_0_cycle1_af2pred_0001
inf	inf	FALSE	FALSE	151587	inf	100	1000	FALSE	FALSE	HHH_b1_02944_000000157_dldesign_0_cycle1_af2pred_0001
inf	inf	FALSE	FALSE	151587	inf	100	1000	FALSE	FALSE	HHH_b1_04606_000000099_dldesign_0_cycle1_af2pred_0001
inf	inf	FALSE	FALSE	151587	inf	100	1000	FALSE	FALSE	HHH_b1_02285_000000097_dldesign_0_cycle1_af2pred_0001
inf	inf	FALSE	FALSE	151587	inf	100	1000	FALSE	FALSE	HHH_b2_07338_000000106_dldesign_0_cycle1_af2pred_0001
inf	inf	FALSE	FALSE	151587	inf	100	1000	FALSE	FALSE	HHH_b1_07231_000000057_dldesign_0_cycle1_af2pred_0001
inf	inf	FALSE	FALSE	151587	inf	100	1000	FALSE	FALSE	HHH_b2_01169_000000251_dldesign_0_cycle1_af2pred_0001
inf	inf	FALSE	FALSE	151587	inf	100	1000	FALSE	FALSE	HHH_b1_06783_000000095_dldesign_0_cycle1_af2pred_0001
inf	inf	FALSE	FALSE	151587	inf	100	1000	FALSE	FALSE	HHH_b1_08030_000000141_dldesign_0_cycle1_af2pred_0001
inf	inf	FALSE	FALSE	151587	inf	100	1000	FALSE	FALSE	HHH_b1_02354_000000214_dldesign_0_cycle1_af2pred_0001
inf	inf	FALSE	FALSE	151587	inf	100	1000	FALSE	FALSE	HHH_b2_02060_000000130_dldesign_0_cycle1_af2pred_0001
inf	inf	FALSE	FALSE	151587	inf	100	1000	FALSE	FALSE	HHH_b1_06232_000000072_dldesign_0_cycle1_af2pred_0001
inf	inf	FALSE	FALSE	151587	inf	100	1000	FALSE	FALSE	HHH_b2_03057_000000122_dldesign_0_cycle1_af2pred_0001
inf	inf	FALSE	FALSE	151587	inf	100	1000	FALSE	FALSE	HHH_b1_06441_000000197_dldesign_0_cycle1_af2pred_0001
inf	inf	FALSE	FALSE	151587	inf	100	1000	FALSE	FALSE	HHH_b2_06196_000000063_dldesign_0_cycle1_af2pred_0001
inf	inf	FALSE	FALSE	151587	inf	100	1000	FALSE	FALSE	HHH_b2_07035_000000139_dldesign_0_cycle1_af2pred_0001
inf	inf	FALSE	FALSE	151587	inf	100	1000	FALSE	FALSE	HHH_b2_02267_000000267_dldesign_0_cycle1_af2pred_0001
inf	inf	FALSE	FALSE	151587	inf	100	1000	FALSE	FALSE	HHH_b1_04159_000000223_dldesign_0_cycle1_af2pred_0001
inf	inf	FALSE	FALSE	151587	inf	100	1000	FALSE	FALSE	8b02e21fa7f31a4d8128cf2037e3aa2e_0001_1_000000082_dldesign_0_cycle1_af2pred_0001
inf	inf	FALSE	FALSE	103536	inf	100	1000	FALSE	FALSE	HHH_b2_00575_000000141_dldesign_0_cycle1_af2pred_0001
inf	inf	FALSE	FALSE	151587	inf	100	1000	FALSE	FALSE	HHH_b2_03520_000000018_dldesign_0_cycle1_af2pred_0001
inf	inf	FALSE	FALSE	151587	inf	100	1000	FALSE	FALSE	HHH_b1_04210_000000296_dldesign_0_cycle1_af2pred_0001
inf	inf	FALSE	FALSE	151587	inf	100	1000	FALSE	FALSE	36aedc3324f391c701bbcbfdbcae1c8e_0001_000000075_dldesign_0_cycle1_af2pred_0001
inf	inf	FALSE	FALSE	94123.4	inf	100	1000	FALSE	FALSE	HHH_b1_07638_000000026_dldesign_0_cycle1_af2pred_0001
inf	inf	FALSE	FALSE	151587	inf	100	1000	FALSE	FALSE	HHH_b2_02392_000000081_dldesign_0_cycle1_af2pred_0001
inf	inf	FALSE	FALSE	151587	inf	100	1000	FALSE	FALSE	HHH_b2_01878_000000125_dldesign_0_cycle1_af2pred_0001
inf	inf	FALSE	FALSE	151587	inf	100	1000	FALSE	FALSE	HHH_b1_04662_000000202_dldesign_0_cycle1_af2pred_0001
inf	inf	FALSE	FALSE	151587	inf	100	1000	FALSE	FALSE	HHH_b2_08299_000000042_dldesign_0_cycle1_af2pred_0001
inf	inf	FALSE	FALSE	151587	inf	100	1000	FALSE	FALSE	ems_3hM_3240_000000110_dldesign_0_cycle1_af2pred_0001
inf	inf	FALSE	FALSE	151587	inf	100	1000	FALSE	FALSE	HHH_b1_03672_000000006_dldesign_0_cycle1_af2pred_0001
inf	inf	FALSE	FALSE	151587	inf	100	1000	FALSE	FALSE	HHH_b1_03757_000000180_dldesign_0_cycle1_af2pred_0001
inf	inf	FALSE	FALSE	151587	inf	100	1000	FALSE	FALSE	HHH_b2_03707_000000283_dldesign_0_cycle1_af2pred_0001
inf	inf	FALSE	FALSE	151587	inf	100	1000	FALSE	FALSE	HHH_b2_01088_000000267_dldesign_0_cycle1_af2pred_0001
inf	inf	FALSE	FALSE	151587	inf	100	1000	FALSE	FALSE	HHH_b2_02276_000000174_dldesign_0_cycle1_af2pred_0001
inf	inf	FALSE	FALSE	151587	inf	100	1000	FALSE	FALSE	HHH_b1_08257_000000108_dldesign_0_cycle1_af2pred_0001
inf	inf	FALSE	FALSE	151587	inf	100	1000	FALSE	FALSE	HHH_b1_03839_000000047_dldesign_0_cycle1_af2pred_0001
inf	inf	FALSE	FALSE	151587	inf	100	1000	FALSE	FALSE	HHH_b1_03221_000000163_dldesign_0_cycle1_af2pred_0001
inf	inf	FALSE	FALSE	151587	inf	100	1000	FALSE	FALSE	HHH_b2_00105_000000274_dldesign_0_cycle1_af2pred_0001
inf	inf	FALSE	FALSE	151587	inf	100	1000	FALSE	FALSE	HHH_b1_03608_000000221_dldesign_0_cycle1_af2pred_0001
inf	inf	FALSE	FALSE	151587	inf	100	1000	FALSE	FALSE	HHH_b1_07571_000000059_dldesign_0_cycle1_af2pred_0001
inf	inf	FALSE	FALSE	151587	inf	100	1000	FALSE	FALSE	HHH_b2_01341_000000140_dldesign_0_cycle1_af2pred_0001
inf	inf	FALSE	FALSE	151587	inf	100	1000	FALSE	FALSE	HHH_b1_07974_000000046_dldesign_0_cycle1_af2pred_0001
inf	inf	FALSE	FALSE	151587	inf	100	1000	FALSE	FALSE	HHH_b2_02589_000000042_dldesign_0_cycle1_af2pred_0001
inf	inf	FALSE	FALSE	151587	inf	100	1000	FALSE	FALSE	HHH_b1_08086_000000167_dldesign_0_cycle1_af2pred_0001
inf	inf	FALSE	FALSE	151587	inf	100	1000	FALSE	FALSE	HHH_b2_00474_000000157_dldesign_0_cycle1_af2pred_0001
inf	inf	FALSE	FALSE	151587	inf	100	1000	FALSE	FALSE	HHH_b2_03990_000000284_dldesign_0_cycle1_af2pred_0001
inf	inf	FALSE	FALSE	151587	inf	100	1000	FALSE	FALSE	HHH_b1_05895_000000185_dldesign_0_cycle1_af2pred_0001
inf	inf	FALSE	FALSE	151587	inf	100	1000	FALSE	FALSE	HHH_b2_02324_000000029_dldesign_0_cycle1_af2pred_0001
inf	inf	FALSE	FALSE	151587	inf	100	1000	FALSE	FALSE	HHH_b2_01249_000000168_dldesign_0_cycle1_af2pred_0001
inf	inf	FALSE	FALSE	151587	inf	100	1000	FALSE	FALSE	HHH_b1_02636_000000171_dldesign_0_cycle1_af2pred_0001
inf	inf	FALSE	FALSE	151587	inf	100	1000	FALSE	FALSE	HHH_b2_02368_000000083_dldesign_0_cycle1_af2pred_0001
inf	inf	FALSE	FALSE	151587	inf	100	1000	FALSE	FALSE	HHH_b2_01040_000000118_dldesign_0_cycle1_af2pred_0001
inf	inf	FALSE	FALSE	151587	inf	100	1000	FALSE	FALSE	HHH_b2_04713_000000061_dldesign_0_cycle1_af2pred_0001
inf	inf	FALSE	FALSE	151587	inf	100	1000	FALSE	FALSE	HHH_b2_07433_000000051_dldesign_0_cycle1_af2pred_0001
inf	inf	FALSE	FALSE	151587	inf	100	1000	FALSE	FALSE	HHH_b1_08663_000000224_dldesign_0_cycle1_af2pred_0001
inf	inf	FALSE	FALSE	151587	inf	100	1000	FALSE	FALSE	HHH_b1_05777_000000137_dldesign_0_cycle1_af2pred_0001
inf	inf	FALSE	FALSE	137806	inf	100	1000	FALSE	FALSE	ems_p1-15H-GBL-16H-GBL-15H_0026_0001_0001_0002_000000107_dldesign_0_cycle1_af2pred_0001
inf	inf	FALSE	FALSE	151587	inf	100	1000	FALSE	FALSE	HHH_b1_08344_000000132_dldesign_0_cycle1_af2pred_0001
inf	inf	FALSE	FALSE	151587	inf	100	1000	FALSE	FALSE	HHH_b1_04419_000000054_dldesign_0_cycle1_af2pred_0001
inf	inf	FALSE	FALSE	151587	inf	100	1000	FALSE	FALSE	517d2b11c41c928dd1a3662be3bb3df0_0001_000000116_dldesign_0_cycle1_af2pred_0001
inf	inf	FALSE	FALSE	151587	inf	100	1000	FALSE	FALSE	ems_3hC_1570_000000192_dldesign_0_cycle1_af2pred_0001
inf	inf	FALSE	FALSE	151587	inf	100	1000	FALSE	FALSE	HHH_b1_03986_000000201_dldesign_0_cycle1_af2pred_0001
inf	inf	FALSE	FALSE	85566.8	inf	100	1000	FALSE	FALSE	HHH_b2_08014_000000249_dldesign_0_cycle1_af2pred_0001
inf	inf	FALSE	FALSE	151587	inf	100	1000	FALSE	FALSE	HHH_b1_04683_000000032_dldesign_0_cycle1_af2pred_0001
inf	inf	FALSE	FALSE	151587	inf	100	1000	FALSE	FALSE	HHH_b1_02339_000000257_dldesign_0_cycle1_af2pred_0001
inf	inf	FALSE	FALSE	151587	inf	100	1000	FALSE	FALSE	HHH_b1_00950_000000146_dldesign_0_cycle1_af2pred_0001
inf	inf	FALSE	FALSE	151587	inf	100	1000	FALSE	FALSE	HHH_b1_03996_000000142_dldesign_0_cycle1_af2pred_0001
inf	inf	FALSE	FALSE	151587	inf	100	1000	FALSE	FALSE	HHH_b1_02336_000000218_dldesign_0_cycle1_af2pred_0001
inf	inf	FALSE	FALSE	151587	inf	100	1000	FALSE	FALSE	HHH_b1_02283_000000118_dldesign_0_cycle1_af2pred_0001
inf	inf	FALSE	FALSE	151587	inf	100	1000	FALSE	FALSE	HHH_b2_04107_000000196_dldesign_0_cycle1_af2pred_0001
inf	inf	FALSE	FALSE	151587	inf	100	1000	FALSE	FALSE	HHH_b2_06530_000000285_dldesign_0_cycle1_af2pred_0001
inf	inf	FALSE	FALSE	151587	inf	100	1000	FALSE	FALSE	HHH_b1_02690_000000108_dldesign_0_cycle1_af2pred_0001
inf	inf	FALSE	FALSE	151587	inf	100	1000	FALSE	FALSE	HHH_b2_05988_000000218_dldesign_0_cycle1_af2pred_0001
inf	inf	FALSE	FALSE	151587	inf	100	1000	FALSE	FALSE	HHH_b2_05837_000000160_dldesign_0_cycle1_af2pred_0001
inf	inf	FALSE	FALSE	151587	inf	100	1000	FALSE	FALSE	0f5674409798ce74bfc02114499b6845_0001_1_000000194_dldesign_0_cycle1_af2pred_0001
inf	inf	FALSE	FALSE	151587	inf	100	1000	FALSE	FALSE	HHH_b1_08166_000000073_dldesign_0_cycle1_af2pred_0001
inf	inf	FALSE	FALSE	151587	inf	100	1000	FALSE	FALSE	HHH_b1_02968_000000193_dldesign_0_cycle1_af2pred_0001
inf	inf	FALSE	FALSE	151587	inf	100	1000	FALSE	FALSE	HHH_b1_01567_000000103_dldesign_0_cycle1_af2pred_0001
inf	inf	FALSE	FALSE	151587	inf	100	1000	FALSE	FALSE	HHH_b1_05735_000000140_dldesign_0_cycle1_af2pred_0001
inf	inf	FALSE	FALSE	137806	inf	100	1000	FALSE	FALSE	ems_3hC_119_000000242_dldesign_0_cycle1_af2pred_0001
inf	inf	FALSE	FALSE	151587	inf	100	1000	FALSE	FALSE	HHH_b2_00829_000000099_dldesign_0_cycle1_af2pred_0001
inf	inf	FALSE	FALSE	151587	inf	100	1000	FALSE	FALSE	HHH_b2_04673_000000202_dldesign_0_cycle1_af2pred_0001
inf	inf	FALSE	FALSE	151587	inf	100	1000	FALSE	FALSE	HHH_b2_01800_000000216_dldesign_0_cycle1_af2pred_0001
inf	inf	FALSE	FALSE	151587	inf	100	1000	FALSE	FALSE	HHH_b2_03656_000000154_dldesign_0_cycle1_af2pred_0001
inf	inf	FALSE	FALSE	151587	inf	100	1000	FALSE	FALSE	HHH_b1_04100_000000113_dldesign_0_cycle1_af2pred_0001
inf	inf	FALSE	FALSE	151587	inf	100	1000	FALSE	FALSE	HHH_b2_03412_000000185_dldesign_0_cycle1_af2pred_0001
inf	inf	FALSE	FALSE	151587	inf	100	1000	FALSE	FALSE	HHH_b1_08723_000000250_dldesign_0_cycle1_af2pred_0001
inf	inf	FALSE	FALSE	151587	inf	100	1000	FALSE	FALSE	HHH_b2_05780_000000091_dldesign_0_cycle1_af2pred_0001
inf	inf	FALSE	FALSE	151587	inf	100	1000	FALSE	FALSE	HHH_b1_00015_000000218_dldesign_0_cycle1_af2pred_0001
inf	inf	FALSE	FALSE	151587	inf	100	1000	FALSE	FALSE	HHH_b2_06920_000000081_dldesign_0_cycle1_af2pred_0001
inf	inf	FALSE	FALSE	151587	inf	100	1000	FALSE	FALSE	HHH_b1_03543_000000002_dldesign_0_cycle1_af2pred_0001
inf	inf	FALSE	FALSE	151587	inf	100	1000	FALSE	FALSE	HHH_b2_03692_000000191_dldesign_0_cycle1_af2pred_0001
inf	inf	FALSE	FALSE	137806	inf	100	1000	FALSE	FALSE	HHH_b1_02574_000000207_dldesign_0_cycle1_af2pred_0001
inf	inf	FALSE	FALSE	151587	inf	100	1000	FALSE	FALSE	HHH_b1_00413_000000198_dldesign_0_cycle1_af2pred_0001
inf	inf	FALSE	FALSE	151587	inf	100	1000	FALSE	FALSE	HHH_b1_02444_000000094_dldesign_0_cycle1_af2pred_0001
inf	inf	FALSE	FALSE	151587	inf	100	1000	FALSE	FALSE	HHH_b2_08287_000000262_dldesign_0_cycle1_af2pred_0001
inf	inf	FALSE	FALSE	151587	inf	100	1000	FALSE	FALSE	HHH_b1_02007_000000158_dldesign_0_cycle1_af2pred_0001
inf	inf	FALSE	FALSE	151587	inf	100	1000	FALSE	FALSE	HHH_b2_05674_000000123_dldesign_0_cycle1_af2pred_0001
inf	inf	FALSE	FALSE	151587	inf	100	1000	FALSE	FALSE	HHH_b2_04128_000000282_dldesign_0_cycle1_af2pred_0001
inf	inf	FALSE	FALSE	151587	inf	100	1000	FALSE	FALSE	HHH_b1_00188_000000257_dldesign_0_cycle1_af2pred_0001
inf	inf	FALSE	FALSE	151587	inf	100	1000	FALSE	FALSE	HHH_b1_08688_000000222_dldesign_0_cycle1_af2pred_0001
inf	inf	FALSE	FALSE	151587	inf	100	1000	FALSE	FALSE	HHH_b1_00813_000000125_dldesign_0_cycle1_af2pred_0001
inf	inf	FALSE	FALSE	151587	inf	100	1000	FALSE	FALSE	HHH_b1_02383_000000247_dldesign_0_cycle1_af2pred_0001
inf	inf	FALSE	FALSE	151587	inf	100	1000	FALSE	FALSE	HHH_b1_06835_000000101_dldesign_0_cycle1_af2pred_0001
inf	inf	FALSE	FALSE	151587	inf	100	1000	FALSE	FALSE	HHH_b2_02165_000000136_dldesign_0_cycle1_af2pred_0001
inf	inf	FALSE	FALSE	151587	inf	100	1000	FALSE	FALSE	HHH_b2_06721_000000030_dldesign_0_cycle1_af2pred_0001
inf	inf	FALSE	FALSE	151587	inf	100	1000	FALSE	FALSE	HHH_b2_03838_000000254_dldesign_0_cycle1_af2pred_0001
inf	inf	FALSE	FALSE	151587	inf	100	1000	FALSE	FALSE	HHH_b2_06401_000000298_dldesign_0_cycle1_af2pred_0001
inf	inf	FALSE	FALSE	151587	inf	100	1000	FALSE	FALSE	c3709c31dea135d612a8310c5c10a9a6_0001_000000259_dldesign_0_cycle1_af2pred_0001
inf	inf	FALSE	FALSE	151587	inf	100	1000	FALSE	FALSE	HHH_b2_05506_000000062_dldesign_0_cycle1_af2pred_0001
inf	inf	FALSE	FALSE	151587	inf	100	1000	FALSE	FALSE	HHH_b1_01330_000000060_dldesign_0_cycle1_af2pred_0001
inf	inf	FALSE	FALSE	151587	inf	100	1000	FALSE	FALSE	HHH_b1_07633_000000004_dldesign_0_cycle1_af2pred_0001
inf	inf	FALSE	FALSE	151587	inf	100	1000	FALSE	FALSE	HHH_b2_04117_000000078_dldesign_0_cycle1_af2pred_0001
inf	inf	FALSE	FALSE	151587	inf	100	1000	FALSE	FALSE	HHH_b2_03465_000000167_dldesign_0_cycle1_af2pred_0001
inf	inf	FALSE	FALSE	151587	inf	100	1000	FALSE	FALSE	HHH_b2_03078_000000235_dldesign_0_cycle1_af2pred_0001
inf	inf	FALSE	FALSE	151587	inf	100	1000	FALSE	FALSE	HHH_b1_05620_000000123_dldesign_0_cycle1_af2pred_0001
inf	inf	FALSE	FALSE	137806	inf	100	1000	FALSE	FALSE	ems_3hM_2054_000000144_dldesign_0_cycle1_af2pred_0001
inf	inf	FALSE	FALSE	151587	inf	100	1000	FALSE	FALSE	HHH_b1_07835_000000220_dldesign_0_cycle1_af2pred_0001
inf	inf	FALSE	FALSE	151587	inf	100	1000	FALSE	FALSE	HHH_b2_02963_000000143_dldesign_0_cycle1_af2pred_0001
inf	inf	FALSE	FALSE	151587	inf	100	1000	FALSE	FALSE	HHH_b1_00840_000000206_dldesign_0_cycle1_af2pred_0001
inf	inf	FALSE	FALSE	151587	inf	100	1000	FALSE	FALSE	HHH_b2_05401_000000170_dldesign_0_cycle1_af2pred_0001
inf	inf	FALSE	FALSE	151587	inf	100	1000	FALSE	FALSE	HHH_b2_01448_000000107_dldesign_0_cycle1_af2pred_0001
inf	inf	FALSE	FALSE	151587	inf	100	1000	FALSE	FALSE	HHH_b1_02902_000000165_dldesign_0_cycle1_af2pred_0001
inf	inf	FALSE	FALSE	151587	inf	100	1000	FALSE	FALSE	HHH_b1_07481_000000105_dldesign_0_cycle1_af2pred_0001
inf	inf	FALSE	FALSE	151587	inf	100	1000	FALSE	FALSE	HHH_b1_02662_000000262_dldesign_0_cycle1_af2pred_0001
inf	inf	FALSE	FALSE	151587	inf	100	1000	FALSE	FALSE	HHH_eva_0123_000000135_dldesign_0_cycle1_af2pred_0001
inf	inf	FALSE	FALSE	151587	inf	100	1000	FALSE	FALSE	HHH_b2_03624_000000055_dldesign_0_cycle1_af2pred_0001
inf	inf	FALSE	FALSE	151587	inf	100	1000	FALSE	FALSE	HHH_b2_00237_000000145_dldesign_0_cycle1_af2pred_0001
inf	inf	FALSE	FALSE	151587	inf	100	1000	FALSE	FALSE	HHH_b1_06752_000000197_dldesign_0_cycle1_af2pred_0001
inf	inf	FALSE	FALSE	151587	inf	100	1000	FALSE	FALSE	HHH_b1_06752_000000115_dldesign_0_cycle1_af2pred_0001
inf	inf	FALSE	FALSE	151587	inf	100	1000	FALSE	FALSE	HHH_b1_07262_000000002_dldesign_0_cycle1_af2pred_0001
inf	inf	FALSE	FALSE	151587	inf	100	1000	FALSE	FALSE	HHH_b1_05558_000000060_dldesign_0_cycle1_af2pred_0001
inf	inf	FALSE	FALSE	151587	inf	100	1000	FALSE	FALSE	HHH_b2_02650_000000184_dldesign_0_cycle1_af2pred_0001
inf	inf	FALSE	FALSE	151587	inf	100	1000	FALSE	FALSE	HHH_b1_02872_000000191_dldesign_0_cycle1_af2pred_0001
inf	inf	FALSE	FALSE	151587	inf	100	1000	FALSE	FALSE	HHH_b2_02969_000000202_dldesign_0_cycle1_af2pred_0001
inf	inf	FALSE	FALSE	151587	inf	100	1000	FALSE	FALSE	HHH_b1_03951_000000057_dldesign_0_cycle1_af2pred_0001
inf	inf	FALSE	FALSE	151587	inf	100	1000	FALSE	FALSE	HHH_b1_08124_000000272_dldesign_0_cycle1_af2pred_0001
inf	inf	FALSE	FALSE	151587	inf	100	1000	FALSE	FALSE	HHH_b1_06285_000000136_dldesign_0_cycle1_af2pred_0001
inf	inf	FALSE	FALSE	151587	inf	100	1000	FALSE	FALSE	HHH_b1_01434_000000233_dldesign_0_cycle1_af2pred_0001
inf	inf	FALSE	FALSE	151587	inf	100	1000	FALSE	FALSE	HHH_b1_04057_000000004_dldesign_0_cycle1_af2pred_0001
inf	inf	FALSE	FALSE	151587	inf	100	1000	FALSE	FALSE	HHH_b2_06287_000000142_dldesign_0_cycle1_af2pred_0001
inf	inf	FALSE	FALSE	125278	inf	100	1000	FALSE	FALSE	5817fb7dd17ba44564827c14a6480fe8_0001_000000118_dldesign_0_cycle1_af2pred_0001
inf	inf	FALSE	FALSE	151587	inf	100	1000	FALSE	FALSE	HHH_b1_08379_000000180_dldesign_0_cycle1_af2pred_0001
inf	inf	FALSE	FALSE	151587	inf	100	1000	FALSE	FALSE	HHH_b1_06412_000000229_dldesign_0_cycle1_af2pred_0001
inf	inf	FALSE	FALSE	151587	inf	100	1000	FALSE	FALSE	HHH_b2_03110_000000032_dldesign_0_cycle1_af2pred_0001
inf	inf	FALSE	FALSE	151587	inf	100	1000	FALSE	FALSE	HHH_b2_08156_000000168_dldesign_0_cycle1_af2pred_0001
inf	inf	FALSE	FALSE	151587	inf	100	1000	FALSE	FALSE	HHH_b2_07889_000000010_dldesign_0_cycle1_af2pred_0001
inf	inf	FALSE	FALSE	151587	inf	100	1000	FALSE	FALSE	HHH_b1_01567_000000249_dldesign_0_cycle1_af2pred_0001
inf	inf	FALSE	FALSE	151587	inf	100	1000	FALSE	FALSE	HHH_b1_03932_000000203_dldesign_0_cycle1_af2pred_0001
inf	inf	FALSE	FALSE	151587	inf	100	1000	FALSE	FALSE	6a6595227147898dc19718087d11f26f_0001_000000112_dldesign_0_cycle1_af2pred_0001
inf	inf	FALSE	FALSE	151587	inf	100	1000	FALSE	FALSE	HHH_b2_08103_000000266_dldesign_0_cycle1_af2pred_0001
inf	inf	FALSE	FALSE	151587	inf	100	1000	FALSE	FALSE	HHH_b2_00040_000000097_dldesign_0_cycle1_af2pred_0001
inf	inf	FALSE	FALSE	151587	inf	100	1000	FALSE	FALSE	HHH_b2_00647_000000238_dldesign_0_cycle1_af2pred_0001
inf	inf	FALSE	FALSE	151587	inf	100	1000	FALSE	FALSE	HHH_b1_02891_000000154_dldesign_0_cycle1_af2pred_0001
inf	inf	FALSE	FALSE	151587	inf	100	1000	FALSE	FALSE	HHH_b1_02020_000000276_dldesign_0_cycle1_af2pred_0001
inf	inf	FALSE	FALSE	151587	inf	100	1000	FALSE	FALSE	HHH_b1_04463_000000075_dldesign_0_cycle1_af2pred_0001
inf	inf	FALSE	FALSE	151587	inf	100	1000	FALSE	FALSE	HHH_b1_03181_000000153_dldesign_0_cycle1_af2pred_0001
inf	inf	FALSE	FALSE	151587	inf	100	1000	FALSE	FALSE	HHH_b2_00910_000000119_dldesign_0_cycle1_af2pred_0001
inf	inf	FALSE	FALSE	151587	inf	100	1000	FALSE	FALSE	HHH_b1_07945_000000029_dldesign_0_cycle1_af2pred_0001
inf	inf	FALSE	FALSE	151587	inf	100	1000	FALSE	FALSE	HHH_b1_07187_000000233_dldesign_0_cycle1_af2pred_0001
inf	inf	FALSE	FALSE	151587	inf	100	1000	FALSE	FALSE	HHH_b1_07365_000000134_dldesign_0_cycle1_af2pred_0001
inf	inf	FALSE	FALSE	151587	inf	100	1000	FALSE	FALSE	HHH_b2_04150_000000060_dldesign_0_cycle1_af2pred_0001
inf	inf	FALSE	FALSE	151587	inf	100	1000	FALSE	FALSE	HHH_b1_06098_000000273_dldesign_0_cycle1_af2pred_0001
inf	inf	FALSE	FALSE	151587	inf	100	1000	FALSE	FALSE	HHH_b1_08469_000000047_dldesign_0_cycle1_af2pred_0001
inf	inf	FALSE	FALSE	151587	inf	100	1000	FALSE	FALSE	HHH_b1_05094_000000038_dldesign_0_cycle1_af2pred_0001
inf	inf	FALSE	FALSE	151587	inf	100	1000	FALSE	FALSE	HHH_b1_04994_000000205_dldesign_0_cycle1_af2pred_0001
inf	inf	FALSE	FALSE	151587	inf	100	1000	FALSE	FALSE	HHH_b2_00869_000000144_dldesign_0_cycle1_af2pred_0001
inf	inf	FALSE	FALSE	151587	inf	100	1000	FALSE	FALSE	HHH_b1_04482_000000275_dldesign_0_cycle1_af2pred_0001
inf	inf	FALSE	FALSE	151587	inf	100	1000	FALSE	FALSE	HHH_b1_03164_000000184_dldesign_0_cycle1_af2pred_0001
inf	inf	FALSE	FALSE	151587	inf	100	1000	FALSE	FALSE	HHH_eva_0266_000000177_dldesign_0_cycle1_af2pred_0001
inf	inf	FALSE	FALSE	151587	inf	100	1000	FALSE	FALSE	HHH_b1_05386_000000072_dldesign_0_cycle1_af2pred_0001
inf	inf	FALSE	FALSE	151587	inf	100	1000	FALSE	FALSE	HHH_b2_04412_000000166_dldesign_0_cycle1_af2pred_0001
inf	inf	FALSE	FALSE	151587	inf	100	1000	FALSE	FALSE	HHH_b2_00013_000000072_dldesign_0_cycle1_af2pred_0001
inf	inf	FALSE	FALSE	151587	inf	100	1000	FALSE	FALSE	HHH_b1_04269_000000152_dldesign_0_cycle1_af2pred_0001
inf	inf	FALSE	FALSE	151587	inf	100	1000	FALSE	FALSE	HHH_b2_02603_000000209_dldesign_0_cycle1_af2pred_0001
inf	inf	FALSE	FALSE	151587	inf	100	1000	FALSE	FALSE	HHH_b1_01199_000000014_dldesign_0_cycle1_af2pred_0001
inf	inf	FALSE	FALSE	151587	inf	100	1000	FALSE	FALSE	HHH_b1_03837_000000033_dldesign_0_cycle1_af2pred_0001
inf	inf	FALSE	FALSE	151587	inf	100	1000	FALSE	FALSE	202c3bda794af570508439ee6551a035_0001_000000043_dldesign_0_cycle1_af2pred_0001
inf	inf	FALSE	FALSE	151587	inf	100	1000	FALSE	FALSE	39b696a4d52d4e7fd6e65cc6edaf0482_0001_1_000000020_dldesign_0_cycle1_af2pred_0001
inf	inf	FALSE	FALSE	151587	inf	100	1000	FALSE	FALSE	HHH_b1_04575_000000094_dldesign_0_cycle1_af2pred_0001
inf	inf	FALSE	FALSE	151587	inf	100	1000	FALSE	FALSE	HHH_b1_08697_000000198_dldesign_0_cycle1_af2pred_0001
inf	inf	FALSE	FALSE	151587	inf	100	1000	FALSE	FALSE	HHH_b1_06761_000000178_dldesign_0_cycle1_af2pred_0001
inf	inf	FALSE	FALSE	151587	inf	100	1000	FALSE	FALSE	HHH_eva_0086_000000118_dldesign_0_cycle1_af2pred_0001
inf	inf	FALSE	FALSE	151587	inf	100	1000	FALSE	FALSE	HHH_b2_04455_000000153_dldesign_0_cycle1_af2pred_0001
inf	inf	FALSE	FALSE	151587	inf	100	1000	FALSE	FALSE	HHH_b1_07849_000000225_dldesign_0_cycle1_af2pred_0001
inf	inf	FALSE	FALSE	151587	inf	100	1000	FALSE	FALSE	HHH_b2_03938_000000043_dldesign_0_cycle1_af2pred_0001
inf	inf	FALSE	FALSE	151587	inf	100	1000	FALSE	FALSE	HHH_b2_01925_000000061_dldesign_0_cycle1_af2pred_0001
inf	inf	FALSE	FALSE	151587	inf	100	1000	FALSE	FALSE	HHH_b1_06414_000000002_dldesign_0_cycle1_af2pred_0001
inf	inf	FALSE	FALSE	151587	inf	100	1000	FALSE	FALSE	HHH_b1_05786_000000240_dldesign_0_cycle1_af2pred_0001
inf	inf	FALSE	FALSE	151587	inf	100	1000	FALSE	FALSE	HHH_b1_05005_000000277_dldesign_0_cycle1_af2pred_0001
inf	inf	FALSE	FALSE	151587	inf	100	1000	FALSE	FALSE	HHH_b1_02333_000000216_dldesign_0_cycle1_af2pred_0001
inf	inf	FALSE	FALSE	151587	inf	100	1000	FALSE	FALSE	HHH_b2_06104_000000216_dldesign_0_cycle1_af2pred_0001
inf	inf	FALSE	FALSE	151587	inf	100	1000	FALSE	FALSE	HHH_b1_06509_000000276_dldesign_0_cycle1_af2pred_0001
inf	inf	FALSE	FALSE	151587	inf	100	1000	FALSE	FALSE	706564c13a40034bb3de594a58ae2d05_0001_000000211_dldesign_0_cycle1_af2pred_0001
inf	inf	FALSE	FALSE	151587	inf	100	1000	FALSE	FALSE	HHH_b2_01742_000000160_dldesign_0_cycle1_af2pred_0001
inf	inf	FALSE	FALSE	151587	inf	100	1000	FALSE	FALSE	HHH_b2_04047_000000112_dldesign_0_cycle1_af2pred_0001
inf	inf	FALSE	FALSE	151587	inf	100	1000	FALSE	FALSE	HHH_b2_01325_000000101_dldesign_0_cycle1_af2pred_0001
inf	inf	FALSE	FALSE	151587	inf	100	1000	FALSE	FALSE	HHH_b1_05798_000000166_dldesign_0_cycle1_af2pred_0001
inf	inf	FALSE	FALSE	151587	inf	100	1000	FALSE	FALSE	HHH_b1_04842_000000010_dldesign_0_cycle1_af2pred_0001
inf	inf	FALSE	FALSE	151587	inf	100	1000	FALSE	FALSE	HHH_b2_07734_000000278_dldesign_0_cycle1_af2pred_0001
inf	inf	FALSE	FALSE	151587	inf	100	1000	FALSE	FALSE	HHH_b1_02071_000000152_dldesign_0_cycle1_af2pred_0001
inf	inf	FALSE	FALSE	151587	inf	100	1000	FALSE	FALSE	HHH_b1_04171_000000132_dldesign_0_cycle1_af2pred_0001
inf	inf	FALSE	FALSE	151587	inf	100	1000	FALSE	FALSE	HHH_b2_05147_000000044_dldesign_0_cycle1_af2pred_0001
inf	inf	FALSE	FALSE	151587	inf	100	1000	FALSE	FALSE	HHH_b1_02679_000000026_dldesign_0_cycle1_af2pred_0001
inf	inf	FALSE	FALSE	151587	inf	100	1000	FALSE	FALSE	HHH_b2_04993_000000199_dldesign_0_cycle1_af2pred_0001
inf	inf	FALSE	FALSE	151587	inf	100	1000	FALSE	FALSE	HHH_b2_02460_000000191_dldesign_0_cycle1_af2pred_0001
inf	inf	FALSE	FALSE	151587	inf	100	1000	FALSE	FALSE	HHH_b2_05407_000000066_dldesign_0_cycle1_af2pred_0001
inf	inf	FALSE	FALSE	77788	inf	100	1000	FALSE	FALSE	HHH_b1_03452_000000256_dldesign_0_cycle1_af2pred_0001
inf	inf	FALSE	FALSE	151587	inf	100	1000	FALSE	FALSE	HHH_b1_04373_000000034_dldesign_0_cycle1_af2pred_0001
inf	inf	FALSE	FALSE	151587	inf	100	1000	FALSE	FALSE	ems_3hC_645_0001_000000107_dldesign_0_cycle1_af2pred_0001
inf	inf	FALSE	FALSE	151587	inf	100	1000	FALSE	FALSE	HHH_b1_01406_000000040_dldesign_0_cycle1_af2pred_0001
inf	inf	FALSE	FALSE	48300.2	inf	100	1000	FALSE	FALSE	HHH_b1_00787_000000020_dldesign_0_cycle1_af2pred_0001
inf	inf	FALSE	FALSE	151587	inf	100	1000	FALSE	FALSE	HHH_b1_06412_000000151_dldesign_0_cycle1_af2pred_0001
inf	inf	FALSE	FALSE	151587	inf	100	1000	FALSE	FALSE	098419f8c790fd6be31b71e918b1b3ba_0001_1_000000110_dldesign_0_cycle1_af2pred_0001
inf	inf	FALSE	FALSE	151587	inf	100	1000	FALSE	FALSE	HHH_b2_07408_000000230_dldesign_0_cycle1_af2pred_0001
inf	inf	FALSE	FALSE	151587	inf	100	1000	FALSE	FALSE	HHH_b1_00350_000000255_dldesign_0_cycle1_af2pred_0001
inf	inf	FALSE	FALSE	201762	inf	100	1000	FALSE	FALSE	HHH_b1_02410_000000278_dldesign_0_cycle1_af2pred_0001
inf	inf	FALSE	FALSE	151587	inf	100	1000	FALSE	FALSE	2b6da6b2682276f0d75a3406178b7ceb_0001_000000164_dldesign_0_cycle1_af2pred_0001
inf	inf	FALSE	FALSE	151587	inf	100	1000	FALSE	FALSE	HHH_b2_07962_000000052_dldesign_0_cycle1_af2pred_0001
inf	inf	FALSE	FALSE	151587	inf	100	1000	FALSE	FALSE	HHH_b2_04982_000000160_dldesign_0_cycle1_af2pred_0001
inf	inf	FALSE	FALSE	151587	inf	100	1000	FALSE	FALSE	HHH_b1_00787_000000054_dldesign_0_cycle1_af2pred_0001
inf	inf	FALSE	FALSE	151587	inf	100	1000	FALSE	FALSE	HHH_b1_07232_000000061_dldesign_0_cycle1_af2pred_0001
inf	inf	FALSE	FALSE	151587	inf	100	1000	FALSE	FALSE	HHH_b1_07449_000000219_dldesign_0_cycle1_af2pred_0001
inf	inf	FALSE	FALSE	151587	inf	100	1000	FALSE	FALSE	HHH_b1_08237_000000170_dldesign_0_cycle1_af2pred_0001
inf	inf	FALSE	FALSE	151587	inf	100	1000	FALSE	FALSE	HHH_b1_04072_000000011_dldesign_0_cycle1_af2pred_0001
inf	inf	FALSE	FALSE	151587	inf	100	1000	FALSE	FALSE	HHH_b2_01503_000000156_dldesign_0_cycle1_af2pred_0001
inf	inf	FALSE	FALSE	151587	inf	100	1000	FALSE	FALSE	HHH_b2_00714_000000118_dldesign_0_cycle1_af2pred_0001
inf	inf	FALSE	FALSE	151587	inf	100	1000	FALSE	FALSE	HHH_b1_00778_000000267_dldesign_0_cycle1_af2pred_0001
inf	inf	FALSE	FALSE	151587	inf	100	1000	FALSE	FALSE	HHH_b1_02150_000000260_dldesign_0_cycle1_af2pred_0001
inf	inf	FALSE	FALSE	113889	inf	100	1000	FALSE	FALSE	HHH_b1_08056_000000261_dldesign_0_cycle1_af2pred_0001
inf	inf	FALSE	FALSE	151587	inf	100	1000	FALSE	FALSE	HHH_b1_05244_000000072_dldesign_0_cycle1_af2pred_0001
inf	inf	FALSE	FALSE	151587	inf	100	1000	FALSE	FALSE	HHH_b1_05863_000000011_dldesign_0_cycle1_af2pred_0001
inf	inf	FALSE	FALSE	151587	inf	100	1000	FALSE	FALSE	4a0c507f6062f32b8f28d793a3f8ca68_0001_000000088_dldesign_0_cycle1_af2pred_0001
inf	inf	FALSE	FALSE	151587	inf	100	1000	FALSE	FALSE	HHH_b1_08342_000000061_dldesign_0_cycle1_af2pred_0001
inf	inf	FALSE	FALSE	151587	inf	100	1000	FALSE	FALSE	HHH_b2_06881_000000145_dldesign_0_cycle1_af2pred_0001
inf	inf	FALSE	FALSE	151587	inf	100	1000	FALSE	FALSE	HHH_b1_02146_000000048_dldesign_0_cycle1_af2pred_0001
inf	inf	FALSE	FALSE	151587	inf	100	1000	FALSE	FALSE	HHH_b1_01197_000000132_dldesign_0_cycle1_af2pred_0001
inf	inf	FALSE	FALSE	151587	inf	100	1000	FALSE	FALSE	HHH_b2_00321_000000299_dldesign_0_cycle1_af2pred_0001
inf	inf	FALSE	FALSE	151587	inf	100	1000	FALSE	FALSE	HHH_b2_07386_000000172_dldesign_0_cycle1_af2pred_0001
inf	inf	FALSE	FALSE	151587	inf	100	1000	FALSE	FALSE	HHH_b2_00326_000000131_dldesign_0_cycle1_af2pred_0001
inf	inf	FALSE	FALSE	151587	inf	100	1000	FALSE	FALSE	HHH_b2_05936_000000194_dldesign_0_cycle1_af2pred_0001
inf	inf	FALSE	FALSE	151587	inf	100	1000	FALSE	FALSE	HHH_b1_05789_000000115_dldesign_0_cycle1_af2pred_0001
inf	inf	FALSE	FALSE	151587	inf	100	1000	FALSE	FALSE	HHH_b1_02226_000000227_dldesign_0_cycle1_af2pred_0001
inf	inf	FALSE	FALSE	151587	inf	100	1000	FALSE	FALSE	ems_p1-15H-GBL-16H-GABBL-16H_0035_0001_0001_0001_000000196_dldesign_0_cycle1_af2pred_0001
inf	inf	FALSE	FALSE	151587	inf	100	1000	FALSE	FALSE	HHH_b2_06040_000000108_dldesign_0_cycle1_af2pred_0001
inf	inf	FALSE	FALSE	151587	inf	100	1000	FALSE	FALSE	HHH_b2_04811_000000022_dldesign_0_cycle1_af2pred_0001
inf	inf	FALSE	FALSE	151587	inf	100	1000	FALSE	FALSE	HHH_b2_03021_000000176_dldesign_0_cycle1_af2pred_0001
inf	inf	FALSE	FALSE	151587	inf	100	1000	FALSE	FALSE	HHH_b1_05083_000000167_dldesign_0_cycle1_af2pred_0001
inf	inf	FALSE	FALSE	151587	inf	100	1000	FALSE	FALSE	HHH_b1_06424_000000161_dldesign_0_cycle1_af2pred_0001
inf	inf	FALSE	FALSE	151587	inf	100	1000	FALSE	FALSE	HHH_b2_05330_000000120_dldesign_0_cycle1_af2pred_0001
inf	inf	FALSE	FALSE	151587	inf	100	1000	FALSE	FALSE	HHH_b2_03919_000000236_dldesign_0_cycle1_af2pred_0001
inf	inf	FALSE	FALSE	151587	inf	100	1000	FALSE	FALSE	HHH_b2_05147_000000014_dldesign_0_cycle1_af2pred_0001
inf	inf	FALSE	FALSE	151587	inf	100	1000	FALSE	FALSE	HHH_b2_05956_000000293_dldesign_0_cycle1_af2pred_0001
inf	inf	FALSE	FALSE	151587	inf	100	1000	FALSE	FALSE	HHH_b1_03436_000000192_dldesign_0_cycle1_af2pred_0001
inf	inf	FALSE	FALSE	151587	inf	100	1000	FALSE	FALSE	HHH_b1_02275_000000286_dldesign_0_cycle1_af2pred_0001
inf	inf	FALSE	FALSE	53130.2	inf	100	1000	FALSE	FALSE	HHH_b2_01637_000000196_dldesign_0_cycle1_af2pred_0001
inf	inf	FALSE	FALSE	151587	inf	100	1000	FALSE	FALSE	HHH_b2_02368_000000030_dldesign_0_cycle1_af2pred_0001
inf	inf	FALSE	FALSE	151587	inf	100	1000	FALSE	FALSE	HHH_b1_00827_000000073_dldesign_0_cycle1_af2pred_0001
inf	inf	FALSE	FALSE	151587	inf	100	1000	FALSE	FALSE	HHH_b2_05118_000000265_dldesign_0_cycle1_af2pred_0001
inf	inf	FALSE	FALSE	151587	inf	100	1000	FALSE	FALSE	HHH_b1_08548_000000108_dldesign_0_cycle1_af2pred_0001
inf	inf	FALSE	FALSE	151587	inf	100	1000	FALSE	FALSE	HHH_b2_07723_000000270_dldesign_0_cycle1_af2pred_0001
inf	inf	FALSE	FALSE	151587	inf	100	1000	FALSE	FALSE	HHH_b2_05722_000000172_dldesign_0_cycle1_af2pred_0001
inf	inf	FALSE	FALSE	113889	inf	100	1000	FALSE	FALSE	HHH_b2_05959_000000020_dldesign_0_cycle1_af2pred_0001
inf	inf	FALSE	FALSE	151587	inf	100	1000	FALSE	FALSE	HHH_b1_01066_000000022_dldesign_0_cycle1_af2pred_0001
inf	inf	FALSE	FALSE	151587	inf	100	1000	FALSE	FALSE	ems_3hM_2358_000000021_dldesign_0_cycle1_af2pred_0001
inf	inf	FALSE	FALSE	151587	inf	100	1000	FALSE	FALSE	1ecaba702bcdd028406e228fff1190ee_0001_1_000000082_dldesign_0_cycle1_af2pred_0001
inf	inf	FALSE	FALSE	151587	inf	100	1000	FALSE	FALSE	HHH_b2_05995_000000278_dldesign_0_cycle1_af2pred_0001
inf	inf	FALSE	FALSE	151587	inf	100	1000	FALSE	FALSE	HHH_b2_03293_000000051_dldesign_0_cycle1_af2pred_0001
inf	inf	FALSE	FALSE	151587	inf	100	1000	FALSE	FALSE	HHH_b2_01808_000000231_dldesign_0_cycle1_af2pred_0001
inf	inf	FALSE	FALSE	151587	inf	100	1000	FALSE	FALSE	44e4ab65238a46b1c89eac5211a0a491_0001_1_000000255_dldesign_0_cycle1_af2pred_0001
inf	inf	FALSE	FALSE	151587	inf	100	1000	FALSE	FALSE	HHH_b2_06088_000000193_dldesign_0_cycle1_af2pred_0001
inf	inf	FALSE	FALSE	151587	inf	100	1000	FALSE	FALSE	HHH_b1_06776_000000077_dldesign_0_cycle1_af2pred_0001
inf	inf	FALSE	FALSE	151587	inf	100	1000	FALSE	FALSE	HHH_b2_06793_000000239_dldesign_0_cycle1_af2pred_0001
inf	inf	FALSE	FALSE	137806	inf	100	1000	FALSE	FALSE	HHH_b2_00286_000000223_dldesign_0_cycle1_af2pred_0001
inf	inf	FALSE	FALSE	151587	inf	100	1000	FALSE	FALSE	HHH_b2_07733_000000065_dldesign_0_cycle1_af2pred_0001
inf	inf	FALSE	FALSE	151587	inf	100	1000	FALSE	FALSE	HHH_b2_03183_000000257_dldesign_0_cycle1_af2pred_0001
inf	inf	FALSE	FALSE	151587	inf	100	1000	FALSE	FALSE	HHH_b1_00142_000000253_dldesign_0_cycle1_af2pred_0001
inf	inf	FALSE	FALSE	151587	inf	100	1000	FALSE	FALSE	HHH_b1_08436_000000076_dldesign_0_cycle1_af2pred_0001
inf	inf	FALSE	FALSE	151587	inf	100	1000	FALSE	FALSE	HHH_b2_06475_000000176_dldesign_0_cycle1_af2pred_0001
inf	inf	FALSE	FALSE	151587	inf	100	1000	FALSE	FALSE	ems_3hM_1199_000000075_dldesign_0_cycle1_af2pred_0001
inf	inf	FALSE	FALSE	151587	inf	100	1000	FALSE	FALSE	HHH_b2_08210_000000050_dldesign_0_cycle1_af2pred_0001
inf	inf	FALSE	FALSE	151587	inf	100	1000	FALSE	FALSE	HHH_b2_02112_000000112_dldesign_0_cycle1_af2pred_0001
inf	inf	FALSE	FALSE	151587	inf	100	1000	FALSE	FALSE	HHH_b2_01293_000000050_dldesign_0_cycle1_af2pred_0001
inf	inf	FALSE	FALSE	151587	inf	100	1000	FALSE	FALSE	HHH_b2_02589_000000010_dldesign_0_cycle1_af2pred_0001
inf	inf	FALSE	FALSE	151587	inf	100	1000	FALSE	FALSE	HHH_b2_04289_000000005_dldesign_0_cycle1_af2pred_0001
inf	inf	FALSE	FALSE	151587	inf	100	1000	FALSE	FALSE	HHH_b2_07037_000000181_dldesign_0_cycle1_af2pred_0001
inf	inf	FALSE	FALSE	151587	inf	100	1000	FALSE	FALSE	HHH_b1_02244_000000167_dldesign_0_cycle1_af2pred_0001
inf	inf	FALSE	FALSE	151587	inf	100	1000	FALSE	FALSE	HHH_b2_04907_000000199_dldesign_0_cycle1_af2pred_0001
inf	inf	FALSE	FALSE	151587	inf	100	1000	FALSE	FALSE	HHH_b2_06569_000000183_dldesign_0_cycle1_af2pred_0001
inf	inf	FALSE	FALSE	151587	inf	100	1000	FALSE	FALSE	HHH_b1_05125_000000195_dldesign_0_cycle1_af2pred_0001
inf	inf	FALSE	FALSE	151587	inf	100	1000	FALSE	FALSE	HHH_b1_02712_000000043_dldesign_0_cycle1_af2pred_0001
inf	inf	FALSE	FALSE	151587	inf	100	1000	FALSE	FALSE	HHH_b1_08506_000000054_dldesign_0_cycle1_af2pred_0001
inf	inf	FALSE	FALSE	151587	inf	100	1000	FALSE	FALSE	HHH_b2_05028_000000011_dldesign_0_cycle1_af2pred_0001
inf	inf	FALSE	FALSE	151587	inf	100	1000	FALSE	FALSE	HHH_b1_03850_000000041_dldesign_0_cycle1_af2pred_0001
inf	inf	FALSE	FALSE	151587	inf	100	1000	FALSE	FALSE	HHH_b1_03444_000000208_dldesign_0_cycle1_af2pred_0001
inf	inf	FALSE	FALSE	151587	inf	100	1000	FALSE	FALSE	HHH_b1_06861_000000138_dldesign_0_cycle1_af2pred_0001
inf	inf	FALSE	FALSE	151587	inf	100	1000	FALSE	FALSE	HHH_b1_07020_000000061_dldesign_0_cycle1_af2pred_0001
inf	inf	FALSE	FALSE	151587	inf	100	1000	FALSE	FALSE	HHH_b1_00324_000000053_dldesign_0_cycle1_af2pred_0001
inf	inf	FALSE	FALSE	151587	inf	100	1000	FALSE	FALSE	HHH_b2_05339_000000082_dldesign_0_cycle1_af2pred_0001
inf	inf	FALSE	FALSE	151587	inf	100	1000	FALSE	FALSE	HHH_b2_06859_000000028_dldesign_0_cycle1_af2pred_0001
inf	inf	FALSE	FALSE	151587	inf	100	1000	FALSE	FALSE	HHH_b2_00047_000000299_dldesign_0_cycle1_af2pred_0001
inf	inf	FALSE	FALSE	151587	inf	100	1000	FALSE	FALSE	HHH_b1_07563_000000020_dldesign_0_cycle1_af2pred_0001
inf	inf	FALSE	FALSE	151587	inf	100	1000	FALSE	FALSE	81f395193ef9c273022eef723c216138_0001_1_000000074_dldesign_0_cycle1_af2pred_0001
inf	inf	FALSE	FALSE	151587	inf	100	1000	FALSE	FALSE	HHH_b2_00787_000000260_dldesign_0_cycle1_af2pred_0001
inf	inf	FALSE	FALSE	151587	inf	100	1000	FALSE	FALSE	HHH_b1_07124_000000248_dldesign_0_cycle1_af2pred_0001
inf	inf	FALSE	FALSE	151587	inf	100	1000	FALSE	FALSE	HHH_b2_07304_000000133_dldesign_0_cycle1_af2pred_0001
inf	inf	FALSE	FALSE	151587	inf	100	1000	FALSE	FALSE	HHH_b2_00670_000000138_dldesign_0_cycle1_af2pred_0001
inf	inf	FALSE	FALSE	151587	inf	100	1000	FALSE	FALSE	HHH_b1_03619_000000038_dldesign_0_cycle1_af2pred_0001
inf	inf	FALSE	FALSE	43909.3	inf	100	1000	FALSE	FALSE	HHH_b1_06016_000000181_dldesign_0_cycle1_af2pred_0001
inf	inf	FALSE	FALSE	151587	inf	100	1000	FALSE	FALSE	HHH_b1_04166_000000233_dldesign_0_cycle1_af2pred_0001
inf	inf	FALSE	FALSE	77788	inf	100	1000	FALSE	FALSE	HHH_b1_02791_000000295_dldesign_0_cycle1_af2pred_0001
inf	inf	FALSE	FALSE	151587	inf	100	1000	FALSE	FALSE	HHH_b1_06724_000000112_dldesign_0_cycle1_af2pred_0001
inf	inf	FALSE	FALSE	151587	inf	100	1000	FALSE	FALSE	0ecbe0744ffd0b14a5212c47123b5c16_0001_000000105_dldesign_0_cycle1_af2pred_0001
inf	inf	FALSE	FALSE	151587	inf	100	1000	FALSE	FALSE	HHH_b2_01600_000000102_dldesign_0_cycle1_af2pred_0001
inf	inf	FALSE	FALSE	151587	inf	100	1000	FALSE	FALSE	HHH_b1_04025_000000201_dldesign_0_cycle1_af2pred_0001
inf	inf	FALSE	FALSE	103536	inf	100	1000	FALSE	FALSE	HHH_b2_05353_000000052_dldesign_0_cycle1_af2pred_0001
inf	inf	FALSE	FALSE	151587	inf	100	1000	FALSE	FALSE	6c80a47497eec8d6906ce6ab33379a85_0001_000000094_dldesign_0_cycle1_af2pred_0001
inf	inf	FALSE	FALSE	151587	inf	100	1000	FALSE	FALSE	HHH_b1_02020_000000031_dldesign_0_cycle1_af2pred_0001
inf	inf	FALSE	FALSE	151587	inf	100	1000	FALSE	FALSE	HHH_b1_08030_000000264_dldesign_0_cycle1_af2pred_0001
inf	inf	FALSE	FALSE	151587	inf	100	1000	FALSE	FALSE	HHH_b1_03326_000000019_dldesign_0_cycle1_af2pred_0001
inf	inf	FALSE	FALSE	151587	inf	100	1000	FALSE	FALSE	HHH_b2_01323_000000051_dldesign_0_cycle1_af2pred_0001
inf	inf	FALSE	FALSE	151587	inf	100	1000	FALSE	FALSE	HHH_b2_00770_000000171_dldesign_0_cycle1_af2pred_0001
inf	inf	FALSE	FALSE	151587	inf	100	1000	FALSE	FALSE	HHH_b2_00215_000000243_dldesign_0_cycle1_af2pred_0001
inf	inf	FALSE	FALSE	151587	inf	100	1000	FALSE	FALSE	HHH_b1_05785_000000188_dldesign_0_cycle1_af2pred_0001
inf	inf	FALSE	FALSE	151587	inf	100	1000	FALSE	FALSE	HHH_b1_04750_000000274_dldesign_0_cycle1_af2pred_0001
inf	inf	FALSE	FALSE	151587	inf	100	1000	FALSE	FALSE	HHH_b1_02971_000000154_dldesign_0_cycle1_af2pred_0001
inf	inf	FALSE	FALSE	151587	inf	100	1000	FALSE	FALSE	HHH_b2_07903_000000086_dldesign_0_cycle1_af2pred_0001
inf	inf	FALSE	FALSE	151587	inf	100	1000	FALSE	FALSE	HHH_b1_02774_000000178_dldesign_0_cycle1_af2pred_0001
inf	inf	FALSE	FALSE	151587	inf	100	1000	FALSE	FALSE	HHH_b1_02265_000000002_dldesign_0_cycle1_af2pred_0001
inf	inf	FALSE	FALSE	151587	inf	100	1000	FALSE	FALSE	HHH_b2_03062_000000030_dldesign_0_cycle1_af2pred_0001
inf	inf	FALSE	FALSE	151587	inf	100	1000	FALSE	FALSE	HHH_b1_01114_000000263_dldesign_0_cycle1_af2pred_0001
inf	inf	FALSE	FALSE	151587	inf	100	1000	FALSE	FALSE	HHH_b2_00094_000000231_dldesign_0_cycle1_af2pred_0001
inf	inf	FALSE	FALSE	151587	inf	100	1000	FALSE	FALSE	HHH_b2_06002_000000185_dldesign_0_cycle1_af2pred_0001
inf	inf	FALSE	FALSE	151587	inf	100	1000	FALSE	FALSE	HHH_b1_04383_000000256_dldesign_0_cycle1_af2pred_0001
inf	inf	FALSE	FALSE	151587	inf	100	1000	FALSE	FALSE	HHH_b1_00862_000000173_dldesign_0_cycle1_af2pred_0001
inf	inf	FALSE	FALSE	151587	inf	100	1000	FALSE	FALSE	HHH_b1_01232_000000248_dldesign_0_cycle1_af2pred_0001
inf	inf	FALSE	FALSE	151587	inf	100	1000	FALSE	FALSE	HHH_b1_03260_000000162_dldesign_0_cycle1_af2pred_0001
inf	inf	FALSE	FALSE	151587	inf	100	1000	FALSE	FALSE	HHH_b1_00302_000000234_dldesign_0_cycle1_af2pred_0001
inf	inf	FALSE	FALSE	151587	inf	100	1000	FALSE	FALSE	HHH_b1_03992_000000130_dldesign_0_cycle1_af2pred_0001
inf	inf	FALSE	FALSE	151587	inf	100	1000	FALSE	FALSE	6b96a76b29da637de16409481c7925d6_0001_000000235_dldesign_0_cycle1_af2pred_0001
inf	inf	FALSE	FALSE	151587	inf	100	1000	FALSE	FALSE	HHH_b2_01328_000000230_dldesign_0_cycle1_af2pred_0001
inf	inf	FALSE	FALSE	151587	inf	100	1000	FALSE	FALSE	HHH_b1_00134_000000080_dldesign_0_cycle1_af2pred_0001
inf	inf	FALSE	FALSE	151587	inf	100	1000	FALSE	FALSE	HHH_b1_08128_000000007_dldesign_0_cycle1_af2pred_0001
inf	inf	FALSE	FALSE	151587	inf	100	1000	FALSE	FALSE	HHH_b2_05358_000000010_dldesign_0_cycle1_af2pred_0001
inf	inf	FALSE	FALSE	151587	inf	100	1000	FALSE	FALSE	1c2fb28d33dbfdcc8ad195a28d283d63_0001_000000085_dldesign_0_cycle1_af2pred_0001
inf	inf	FALSE	FALSE	77788	inf	100	1000	FALSE	FALSE	HHH_b1_03798_000000145_dldesign_0_cycle1_af2pred_0001
inf	inf	FALSE	FALSE	151587	inf	100	1000	FALSE	FALSE	HHH_b1_02428_000000142_dldesign_0_cycle1_af2pred_0001
inf	inf	FALSE	FALSE	151587	inf	100	1000	FALSE	FALSE	HHH_b2_04338_000000067_dldesign_0_cycle1_af2pred_0001
inf	inf	FALSE	FALSE	151587	inf	100	1000	FALSE	FALSE	HHH_b2_05561_000000062_dldesign_0_cycle1_af2pred_0001
inf	inf	FALSE	FALSE	29990.6	inf	100	1000	FALSE	FALSE	HHH_b2_02021_000000111_dldesign_0_cycle1_af2pred_0001
inf	inf	FALSE	FALSE	151587	inf	100	1000	FALSE	FALSE	HHH_b1_07796_000000271_dldesign_0_cycle1_af2pred_0001
inf	inf	FALSE	FALSE	151587	inf	100	1000	FALSE	FALSE	HHH_b2_06532_000000128_dldesign_0_cycle1_af2pred_0001
inf	inf	FALSE	FALSE	151587	inf	100	1000	FALSE	FALSE	HHH_b2_05046_000000257_dldesign_0_cycle1_af2pred_0001
inf	inf	FALSE	FALSE	151587	inf	100	1000	FALSE	FALSE	HHH_b1_05342_000000140_dldesign_0_cycle1_af2pred_0001
inf	inf	FALSE	FALSE	151587	inf	100	1000	FALSE	FALSE	HHH_b1_06308_000000219_dldesign_0_cycle1_af2pred_0001
inf	inf	FALSE	FALSE	151587	inf	100	1000	FALSE	FALSE	HHH_b2_04922_000000045_dldesign_0_cycle1_af2pred_0001
inf	inf	FALSE	FALSE	151587	inf	100	1000	FALSE	FALSE	afa99cb2f1b48a14133d328b841439c2_0001_000000171_dldesign_0_cycle1_af2pred_0001
inf	inf	FALSE	FALSE	125278	inf	100	1000	FALSE	FALSE	HHH_b1_02336_000000111_dldesign_0_cycle1_af2pred_0001
inf	inf	FALSE	FALSE	151587	inf	100	1000	FALSE	FALSE	HHH_b1_02593_000000290_dldesign_0_cycle1_af2pred_0001
inf	inf	FALSE	FALSE	151587	inf	100	1000	FALSE	FALSE	HHH_b1_02722_000000208_dldesign_0_cycle1_af2pred_0001
inf	inf	FALSE	FALSE	151587	inf	100	1000	FALSE	FALSE	HHH_b1_07901_000000222_dldesign_0_cycle1_af2pred_0001
inf	inf	FALSE	FALSE	151587	inf	100	1000	FALSE	FALSE	HHH_b2_05569_000000072_dldesign_0_cycle1_af2pred_0001
inf	inf	FALSE	FALSE	151587	inf	100	1000	FALSE	FALSE	HHH_b2_04910_000000288_dldesign_0_cycle1_af2pred_0001
inf	inf	FALSE	FALSE	151587	inf	100	1000	FALSE	FALSE	HHH_b1_04907_000000220_dldesign_0_cycle1_af2pred_0001
inf	inf	FALSE	FALSE	151587	inf	100	1000	FALSE	FALSE	HHH_b2_01320_000000261_dldesign_0_cycle1_af2pred_0001
inf	inf	FALSE	FALSE	151587	inf	100	1000	FALSE	FALSE	706564c13a40034bb3de594a58ae2d05_0001_000000198_dldesign_0_cycle1_af2pred_0001
inf	inf	FALSE	FALSE	151587	inf	100	1000	FALSE	FALSE	HHH_b1_00185_000000076_dldesign_0_cycle1_af2pred_0001
inf	inf	FALSE	FALSE	77788	inf	100	1000	FALSE	FALSE	HHH_b1_02657_000000039_dldesign_0_cycle1_af2pred_0001
inf	inf	FALSE	FALSE	151587	inf	100	1000	FALSE	FALSE	HHH_b1_02966_000000138_dldesign_0_cycle1_af2pred_0001
inf	inf	FALSE	FALSE	151587	inf	100	1000	FALSE	FALSE	HHH_b1_04820_000000110_dldesign_0_cycle1_af2pred_0001
inf	inf	FALSE	FALSE	151587	inf	100	1000	FALSE	FALSE	HHH_b1_04492_000000069_dldesign_0_cycle1_af2pred_0001
inf	inf	FALSE	FALSE	151587	inf	100	1000	FALSE	FALSE	HHH_b1_05360_000000203_dldesign_0_cycle1_af2pred_0001
inf	inf	FALSE	FALSE	151587	inf	100	1000	FALSE	FALSE	HHH_b2_01703_000000235_dldesign_0_cycle1_af2pred_0001
inf	inf	FALSE	FALSE	151587	inf	100	1000	FALSE	FALSE	HHH_b2_07418_000000132_dldesign_0_cycle1_af2pred_0001
inf	inf	FALSE	FALSE	151587	inf	100	1000	FALSE	FALSE	HHH_b1_05514_000000007_dldesign_0_cycle1_af2pred_0001
inf	inf	FALSE	FALSE	151587	inf	100	1000	FALSE	FALSE	HHH_b2_06858_000000003_dldesign_0_cycle1_af2pred_0001
inf	inf	FALSE	FALSE	151587	inf	100	1000	FALSE	FALSE	HHH_b2_01080_000000039_dldesign_0_cycle1_af2pred_0001
inf	inf	FALSE	FALSE	151587	inf	100	1000	FALSE	FALSE	HHH_b2_04689_000000135_dldesign_0_cycle1_af2pred_0001
inf	inf	FALSE	FALSE	151587	inf	100	1000	FALSE	FALSE	HHH_b1_03673_000000286_dldesign_0_cycle1_af2pred_0001
inf	inf	FALSE	FALSE	151587	inf	100	1000	FALSE	FALSE	HHH_b1_01841_000000000_dldesign_0_cycle1_af2pred_0001
inf	inf	FALSE	FALSE	151587	inf	100	1000	FALSE	FALSE	HHH_b2_01745_000000275_dldesign_0_cycle1_af2pred_0001
inf	inf	FALSE	FALSE	151587	inf	100	1000	FALSE	FALSE	HHH_b2_07670_000000173_dldesign_0_cycle1_af2pred_0001
inf	inf	FALSE	FALSE	151587	inf	100	1000	FALSE	FALSE	HHH_b1_00185_000000128_dldesign_0_cycle1_af2pred_0001
inf	inf	FALSE	FALSE	151587	inf	100	1000	FALSE	FALSE	HHH_b1_05555_000000075_dldesign_0_cycle1_af2pred_0001
inf	inf	FALSE	FALSE	151587	inf	100	1000	FALSE	FALSE	HHH_b1_02192_000000032_dldesign_0_cycle1_af2pred_0001
inf	inf	FALSE	FALSE	151587	inf	100	1000	FALSE	FALSE	HHH_b1_01498_000000155_dldesign_0_cycle1_af2pred_0001
inf	inf	FALSE	FALSE	151587	inf	100	1000	FALSE	FALSE	HHH_b1_02676_000000156_dldesign_0_cycle1_af2pred_0001
inf	inf	FALSE	FALSE	151587	inf	100	1000	FALSE	FALSE	HHH_b1_07336_000000152_dldesign_0_cycle1_af2pred_0001
inf	inf	FALSE	FALSE	151587	inf	100	1000	FALSE	FALSE	HHH_b1_03345_000000081_dldesign_0_cycle1_af2pred_0001
inf	inf	FALSE	FALSE	151587	inf	100	1000	FALSE	FALSE	HHH_b1_06523_000000026_dldesign_0_cycle1_af2pred_0001
inf	inf	FALSE	FALSE	58443.2	inf	100	1000	FALSE	FALSE	HHH_b2_04347_000000219_dldesign_0_cycle1_af2pred_0001
inf	inf	FALSE	FALSE	151587	inf	100	1000	FALSE	FALSE	HHH_b1_08313_000000280_dldesign_0_cycle1_af2pred_0001
inf	inf	FALSE	FALSE	151587	inf	100	1000	FALSE	FALSE	HHH_b2_03713_000000135_dldesign_0_cycle1_af2pred_0001
inf	inf	FALSE	FALSE	94123.4	inf	100	1000	FALSE	FALSE	HHH_b1_07634_000000062_dldesign_0_cycle1_af2pred_0001
inf	inf	FALSE	FALSE	151587	inf	100	1000	FALSE	FALSE	HHH_b2_05556_000000199_dldesign_0_cycle1_af2pred_0001
inf	inf	FALSE	FALSE	151587	inf	100	1000	FALSE	FALSE	HHH_b2_02667_000000138_dldesign_0_cycle1_af2pred_0001
inf	inf	FALSE	FALSE	151587	inf	100	1000	FALSE	FALSE	HHH_b1_01050_000000272_dldesign_0_cycle1_af2pred_0001
inf	inf	FALSE	FALSE	151587	inf	100	1000	FALSE	FALSE	HHH_b2_06598_000000200_dldesign_0_cycle1_af2pred_0001
inf	inf	FALSE	FALSE	151587	inf	100	1000	FALSE	FALSE	HHH_b2_07290_000000230_dldesign_0_cycle1_af2pred_0001
inf	inf	FALSE	FALSE	151587	inf	100	1000	FALSE	FALSE	HHH_b2_04953_000000031_dldesign_0_cycle1_af2pred_0001
inf	inf	FALSE	FALSE	151587	inf	100	1000	FALSE	FALSE	HHH_b1_02332_000000194_dldesign_0_cycle1_af2pred_0001
inf	inf	FALSE	FALSE	151587	inf	100	1000	FALSE	FALSE	HHH_b1_08065_000000028_dldesign_0_cycle1_af2pred_0001
inf	inf	FALSE	FALSE	151587	inf	100	1000	FALSE	FALSE	HHH_b2_04701_000000078_dldesign_0_cycle1_af2pred_0001
inf	inf	FALSE	FALSE	151587	inf	100	1000	FALSE	FALSE	HHH_b1_03289_000000012_dldesign_0_cycle1_af2pred_0001
inf	inf	FALSE	FALSE	151587	inf	100	1000	FALSE	FALSE	8677146645409c09fa773dfa88d80d04_0001_1_000000117_dldesign_0_cycle1_af2pred_0001
inf	inf	FALSE	FALSE	151587	inf	100	1000	FALSE	FALSE	HHH_b2_00208_000000051_dldesign_0_cycle1_af2pred_0001
inf	inf	FALSE	FALSE	151587	inf	100	1000	FALSE	FALSE	HHH_b1_01098_000000195_dldesign_0_cycle1_af2pred_0001
inf	inf	FALSE	FALSE	151587	inf	100	1000	FALSE	FALSE	ems_3hM_3464_000000293_dldesign_0_cycle1_af2pred_0001
inf	inf	FALSE	FALSE	151587	inf	100	1000	FALSE	FALSE	HHH_b1_00459_000000271_dldesign_0_cycle1_af2pred_0001
inf	inf	FALSE	FALSE	151587	inf	100	1000	FALSE	FALSE	HHH_b2_05182_000000069_dldesign_0_cycle1_af2pred_0001
inf	inf	FALSE	FALSE	151587	inf	100	1000	FALSE	FALSE	HHH_b1_06945_000000249_dldesign_0_cycle1_af2pred_0001
inf	inf	FALSE	FALSE	151587	inf	100	1000	FALSE	FALSE	HHH_b1_00861_000000222_dldesign_0_cycle1_af2pred_0001
inf	inf	FALSE	FALSE	151587	inf	100	1000	FALSE	FALSE	HHH_b1_07181_000000206_dldesign_0_cycle1_af2pred_0001
inf	inf	FALSE	FALSE	151587	inf	100	1000	FALSE	FALSE	HHH_b2_05698_000000145_dldesign_0_cycle1_af2pred_0001
inf	inf	FALSE	FALSE	85566.8	inf	100	1000	FALSE	FALSE	HHH_b2_02683_000000064_dldesign_0_cycle1_af2pred_0001
inf	inf	FALSE	FALSE	70716.3	inf	100	1000	FALSE	FALSE	HHH_b2_06563_000000015_dldesign_0_cycle1_af2pred_0001
inf	inf	FALSE	FALSE	151587	inf	100	1000	FALSE	FALSE	HHH_b2_01085_000000195_dldesign_0_cycle1_af2pred_0001
inf	inf	FALSE	FALSE	151587	inf	100	1000	FALSE	FALSE	HHH_b1_01826_000000086_dldesign_0_cycle1_af2pred_0001
inf	inf	FALSE	FALSE	151587	inf	100	1000	FALSE	FALSE	HHH_b2_04324_000000222_dldesign_0_cycle1_af2pred_0001
inf	inf	FALSE	FALSE	151587	inf	100	1000	FALSE	FALSE	HHH_b2_05309_000000119_dldesign_0_cycle1_af2pred_0001
inf	inf	FALSE	FALSE	151587	inf	100	1000	FALSE	FALSE	HHH_b2_04111_000000105_dldesign_0_cycle1_af2pred_0001
inf	inf	FALSE	FALSE	151587	inf	100	1000	FALSE	FALSE	HHH_b2_00442_000000001_dldesign_0_cycle1_af2pred_0001
inf	inf	FALSE	FALSE	151587	inf	100	1000	FALSE	FALSE	ems_3hC_1570_0001_000000144_dldesign_0_cycle1_af2pred_0001
inf	inf	FALSE	FALSE	151587	inf	100	1000	FALSE	FALSE	HHH_b2_00160_000000223_dldesign_0_cycle1_af2pred_0001
inf	inf	FALSE	FALSE	151587	inf	100	1000	FALSE	FALSE	HHH_b2_03159_000000131_dldesign_0_cycle1_af2pred_0001
inf	inf	FALSE	FALSE	151587	inf	100	1000	FALSE	FALSE	HHH_b1_05027_000000249_dldesign_0_cycle1_af2pred_0001
inf	inf	FALSE	FALSE	151587	inf	100	1000	FALSE	FALSE	HHH_b1_07805_000000199_dldesign_0_cycle1_af2pred_0001
inf	inf	FALSE	FALSE	151587	inf	100	1000	FALSE	FALSE	HHH_b1_00847_000000201_dldesign_0_cycle1_af2pred_0001
inf	inf	FALSE	FALSE	48300.2	inf	100	1000	FALSE	FALSE	HHH_b1_03857_000000203_dldesign_0_cycle1_af2pred_0001
inf	inf	FALSE	FALSE	151587	inf	100	1000	FALSE	FALSE	15c769f835d49b3918a159ff98ac74af_0001_1_000000177_dldesign_0_cycle1_af2pred_0001
inf	inf	FALSE	FALSE	151587	inf	100	1000	FALSE	FALSE	HHH_b1_08501_000000009_dldesign_0_cycle1_af2pred_0001
inf	inf	FALSE	FALSE	151587	inf	100	1000	FALSE	FALSE	HHH_b1_04476_000000284_dldesign_0_cycle1_af2pred_0001
inf	inf	FALSE	FALSE	151587	inf	100	1000	FALSE	FALSE	HHH_b2_01224_000000080_dldesign_0_cycle1_af2pred_0001
inf	inf	FALSE	FALSE	151587	inf	100	1000	FALSE	FALSE	HHH_b2_06292_000000002_dldesign_0_cycle1_af2pred_0001
inf	inf	FALSE	FALSE	151587	inf	100	1000	FALSE	FALSE	ems_3hM_94_000000118_dldesign_0_cycle1_af2pred_0001
inf	inf	FALSE	FALSE	85566.8	inf	100	1000	FALSE	FALSE	HHH_b2_05719_000000262_dldesign_0_cycle1_af2pred_0001
inf	inf	FALSE	FALSE	151587	inf	100	1000	FALSE	FALSE	HHH_b1_07419_000000012_dldesign_0_cycle1_af2pred_0001
inf	inf	FALSE	FALSE	151587	inf	100	1000	FALSE	FALSE	HHH_b1_02596_000000014_dldesign_0_cycle1_af2pred_0001
inf	inf	FALSE	FALSE	151587	inf	100	1000	FALSE	FALSE	HHH_b1_02854_000000098_dldesign_0_cycle1_af2pred_0001
inf	inf	FALSE	FALSE	151587	inf	100	1000	FALSE	FALSE	HHH_b2_03485_000000152_dldesign_0_cycle1_af2pred_0001
inf	inf	FALSE	FALSE	151587	inf	100	1000	FALSE	FALSE	0b0b0f6095dec01db161af9734a923b1_0001_1_000000136_dldesign_0_cycle1_af2pred_0001
inf	inf	FALSE	FALSE	151587	inf	100	1000	FALSE	FALSE	HHH_b1_02022_000000029_dldesign_0_cycle1_af2pred_0001
inf	inf	FALSE	FALSE	151587	inf	100	1000	FALSE	FALSE	HHH_b1_03145_000000259_dldesign_0_cycle1_af2pred_0001
inf	inf	FALSE	FALSE	151587	inf	100	1000	FALSE	FALSE	HHH_b1_08299_000000159_dldesign_0_cycle1_af2pred_0001
inf	inf	FALSE	FALSE	151587	inf	100	1000	FALSE	FALSE	HHH_b1_04396_000000202_dldesign_0_cycle1_af2pred_0001
inf	inf	FALSE	FALSE	151587	inf	100	1000	FALSE	FALSE	HHH_b1_05522_000000205_dldesign_0_cycle1_af2pred_0001
inf	inf	FALSE	FALSE	151587	inf	100	1000	FALSE	FALSE	HHH_b2_00742_000000191_dldesign_0_cycle1_af2pred_0001
inf	inf	FALSE	FALSE	151587	inf	100	1000	FALSE	FALSE	a0eccdbf226c39d60399f70593e8abb5_0001_000000250_dldesign_0_cycle1_af2pred_0001
inf	inf	FALSE	FALSE	151587	inf	100	1000	FALSE	FALSE	602b0f0199038a08b563d1aeb3cd7422_0001_000000112_dldesign_0_cycle1_af2pred_0001
inf	inf	FALSE	FALSE	151587	inf	100	1000	FALSE	FALSE	HHH_b2_07915_000000098_dldesign_0_cycle1_af2pred_0001
inf	inf	FALSE	FALSE	151587	inf	100	1000	FALSE	FALSE	77bcd4d9b558d7101fee01376ee7e436_0001_000000149_dldesign_0_cycle1_af2pred_0001
inf	inf	FALSE	FALSE	151587	inf	100	1000	FALSE	FALSE	HHH_b1_01466_000000165_dldesign_0_cycle1_af2pred_0001
inf	inf	FALSE	FALSE	151587	inf	100	1000	FALSE	FALSE	HHH_b2_07818_000000232_dldesign_0_cycle1_af2pred_0001
inf	inf	FALSE	FALSE	151587	inf	100	1000	FALSE	FALSE	HHH_b1_03497_000000063_dldesign_0_cycle1_af2pred_0001
inf	inf	FALSE	FALSE	151587	inf	100	1000	FALSE	FALSE	HHH_b1_05862_000000262_dldesign_0_cycle1_af2pred_0001
inf	inf	FALSE	FALSE	151587	inf	100	1000	FALSE	FALSE	HHH_b1_00143_000000268_dldesign_0_cycle1_af2pred_0001
inf	inf	FALSE	FALSE	151587	inf	100	1000	FALSE	FALSE	HHH_b2_08174_000000046_dldesign_0_cycle1_af2pred_0001
inf	inf	FALSE	FALSE	151587	inf	100	1000	FALSE	FALSE	HHH_b1_07365_000000136_dldesign_0_cycle1_af2pred_0001
inf	inf	FALSE	FALSE	151587	inf	100	1000	FALSE	FALSE	ems_p1-15H-GBL-16H-GABBL-16H_0035_0001_0001_0001_000000165_dldesign_0_cycle1_af2pred_0001
inf	inf	FALSE	FALSE	151587	inf	100	1000	FALSE	FALSE	HHH_b1_02376_000000140_dldesign_0_cycle1_af2pred_0001
inf	inf	FALSE	FALSE	151587	inf	100	1000	FALSE	FALSE	HHH_b1_07732_000000158_dldesign_0_cycle1_af2pred_0001
inf	inf	FALSE	FALSE	151587	inf	100	1000	FALSE	FALSE	HHH_b1_02596_000000046_dldesign_0_cycle1_af2pred_0001
inf	inf	FALSE	FALSE	151587	inf	100	1000	FALSE	FALSE	e6e8c0d93babd48bc06e573ec243d58e_0001_000000014_dldesign_0_cycle1_af2pred_0001
inf	inf	FALSE	FALSE	151587	inf	100	1000	FALSE	FALSE	HHH_b2_01323_000000043_dldesign_0_cycle1_af2pred_0001
inf	inf	FALSE	FALSE	151587	inf	100	1000	FALSE	FALSE	HHH_b2_01459_000000102_dldesign_0_cycle1_af2pred_0001
inf	inf	FALSE	FALSE	151587	inf	100	1000	FALSE	FALSE	HHH_b2_04960_000000030_dldesign_0_cycle1_af2pred_0001
inf	inf	FALSE	FALSE	151587	inf	100	1000	FALSE	FALSE	HHH_b2_01445_000000215_dldesign_0_cycle1_af2pred_0001
inf	inf	FALSE	FALSE	151587	inf	100	1000	FALSE	FALSE	47d56e87ad4cbc8bf8ab2c92d1745ff9_0001_1_000000193_dldesign_0_cycle1_af2pred_0001
inf	inf	FALSE	FALSE	151587	inf	100	1000	FALSE	FALSE	44e4ab65238a46b1c89eac5211a0a491_0001_1_000000067_dldesign_0_cycle1_af2pred_0001
inf	inf	FALSE	FALSE	151587	inf	100	1000	FALSE	FALSE	HHH_b1_00291_000000036_dldesign_0_cycle1_af2pred_0001
inf	inf	FALSE	FALSE	151587	inf	100	1000	FALSE	FALSE	HHH_b1_04486_000000192_dldesign_0_cycle1_af2pred_0001
inf	inf	FALSE	FALSE	151587	inf	100	1000	FALSE	FALSE	HHH_b2_03996_000000197_dldesign_0_cycle1_af2pred_0001
inf	inf	FALSE	FALSE	151587	inf	100	1000	FALSE	FALSE	HHH_b1_06008_000000058_dldesign_0_cycle1_af2pred_0001
inf	inf	FALSE	FALSE	151587	inf	100	1000	FALSE	FALSE	HHH_b2_00839_000000046_dldesign_0_cycle1_af2pred_0001
inf	inf	FALSE	FALSE	151587	inf	100	1000	FALSE	FALSE	HHH_b1_00030_000000294_dldesign_0_cycle1_af2pred_0001
inf	inf	FALSE	FALSE	151587	inf	100	1000	FALSE	FALSE	HHH_b1_07612_000000107_dldesign_0_cycle1_af2pred_0001
inf	inf	FALSE	FALSE	151587	inf	100	1000	FALSE	FALSE	HHH_b1_01890_000000008_dldesign_0_cycle1_af2pred_0001
inf	inf	FALSE	FALSE	94123.4	inf	100	1000	FALSE	FALSE	HHH_b1_05687_000000193_dldesign_0_cycle1_af2pred_0001
inf	inf	FALSE	FALSE	151587	inf	100	1000	FALSE	FALSE	HHH_b2_07017_000000293_dldesign_0_cycle1_af2pred_0001
inf	inf	FALSE	FALSE	151587	inf	100	1000	FALSE	FALSE	HHH_b1_02910_000000022_dldesign_0_cycle1_af2pred_0001
inf	inf	FALSE	FALSE	151587	inf	100	1000	FALSE	FALSE	HHH_b2_03409_000000095_dldesign_0_cycle1_af2pred_0001
inf	inf	FALSE	FALSE	151587	inf	100	1000	FALSE	FALSE	HHH_b2_07621_000000018_dldesign_0_cycle1_af2pred_0001
inf	inf	FALSE	FALSE	151587	inf	100	1000	FALSE	FALSE	HHH_b1_04977_000000235_dldesign_0_cycle1_af2pred_0001
inf	inf	FALSE	FALSE	151587	inf	100	1000	FALSE	FALSE	HHH_b1_04479_000000182_dldesign_0_cycle1_af2pred_0001
inf	inf	FALSE	FALSE	151587	inf	100	1000	FALSE	FALSE	HHH_b1_01400_000000046_dldesign_0_cycle1_af2pred_0001
inf	inf	FALSE	FALSE	151587	inf	100	1000	FALSE	FALSE	HHH_b2_04701_000000199_dldesign_0_cycle1_af2pred_0001
inf	inf	FALSE	FALSE	151587	inf	100	1000	FALSE	FALSE	HHH_b1_00936_000000257_dldesign_0_cycle1_af2pred_0001
inf	inf	FALSE	FALSE	151587	inf	100	1000	FALSE	FALSE	HHH_b2_02374_000000212_dldesign_0_cycle1_af2pred_0001
inf	inf	FALSE	FALSE	151587	inf	100	1000	FALSE	FALSE	HHH_b2_06071_000000094_dldesign_0_cycle1_af2pred_0001
inf	inf	FALSE	FALSE	151587	inf	100	1000	FALSE	FALSE	HHH_b1_02464_000000200_dldesign_0_cycle1_af2pred_0001
inf	inf	FALSE	FALSE	151587	inf	100	1000	FALSE	FALSE	3b2c1d8c102e9255ab99722950e9fb55_0001_000000088_dldesign_0_cycle1_af2pred_0001
inf	inf	FALSE	FALSE	64287.6	inf	100	1000	FALSE	FALSE	HHH_b2_04701_000000169_dldesign_0_cycle1_af2pred_0001
inf	inf	FALSE	FALSE	151587	inf	100	1000	FALSE	FALSE	HHH_b2_05780_000000097_dldesign_0_cycle1_af2pred_0001
inf	inf	FALSE	FALSE	151587	inf	100	1000	FALSE	FALSE	HHH_b2_07519_000000118_dldesign_0_cycle1_af2pred_0001
inf	inf	FALSE	FALSE	151587	inf	100	1000	FALSE	FALSE	HHH_b1_06363_000000034_dldesign_0_cycle1_af2pred_0001
inf	inf	FALSE	FALSE	151587	inf	100	1000	FALSE	FALSE	HHH_b2_01323_000000004_dldesign_0_cycle1_af2pred_0001
inf	inf	FALSE	FALSE	151587	inf	100	1000	FALSE	FALSE	898e26ba22bfce2c8b2550d482b9ff0e_0001_000000071_dldesign_0_cycle1_af2pred_0001
inf	inf	FALSE	FALSE	151587	inf	100	1000	FALSE	FALSE	HHH_b2_00286_000000232_dldesign_0_cycle1_af2pred_0001
inf	inf	FALSE	FALSE	151587	inf	100	1000	FALSE	FALSE	800f5fcb5df13244721001de41e268df_0001_1_000000153_dldesign_0_cycle1_af2pred_0001
inf	inf	FALSE	FALSE	151587	inf	100	1000	FALSE	FALSE	HHH_b2_01871_000000031_dldesign_0_cycle1_af2pred_0001
inf	inf	FALSE	FALSE	151587	inf	100	1000	FALSE	FALSE	HHH_b2_02384_000000102_dldesign_0_cycle1_af2pred_0001
inf	inf	FALSE	FALSE	151587	inf	100	1000	FALSE	FALSE	HHH_b1_05776_000000095_dldesign_0_cycle1_af2pred_0001
inf	inf	FALSE	FALSE	151587	inf	100	1000	FALSE	FALSE	HHH_b1_05789_000000002_dldesign_0_cycle1_af2pred_0001
inf	inf	FALSE	FALSE	151587	inf	100	1000	FALSE	FALSE	HHH_b1_05496_000000090_dldesign_0_cycle1_af2pred_0001
inf	inf	FALSE	FALSE	151587	inf	100	1000	FALSE	FALSE	HHH_b1_00941_000000208_dldesign_0_cycle1_af2pred_0001
inf	inf	FALSE	FALSE	151587	inf	100	1000	FALSE	FALSE	HHH_b1_02352_000000066_dldesign_0_cycle1_af2pred_0001
inf	inf	FALSE	FALSE	151587	inf	100	1000	FALSE	FALSE	HHH_b2_05574_000000175_dldesign_0_cycle1_af2pred_0001
inf	inf	FALSE	FALSE	151587	inf	100	1000	FALSE	FALSE	HHH_b2_07037_000000174_dldesign_0_cycle1_af2pred_0001
inf	inf	FALSE	FALSE	151587	inf	100	1000	FALSE	FALSE	HHH_b2_05594_000000195_dldesign_0_cycle1_af2pred_0001
inf	inf	FALSE	FALSE	137806	inf	100	1000	FALSE	FALSE	HHH_b1_02989_000000288_dldesign_0_cycle1_af2pred_0001
inf	inf	FALSE	FALSE	151587	inf	100	1000	FALSE	FALSE	HHH_b1_02958_000000218_dldesign_0_cycle1_af2pred_0001
inf	inf	FALSE	FALSE	151587	inf	100	1000	FALSE	FALSE	HHH_b1_04694_000000153_dldesign_0_cycle1_af2pred_0001
inf	inf	FALSE	FALSE	151587	inf	100	1000	FALSE	FALSE	HHH_b1_04064_000000053_dldesign_0_cycle1_af2pred_0001
inf	inf	FALSE	FALSE	151587	inf	100	1000	FALSE	FALSE	ems_3hC_807_000000164_dldesign_0_cycle1_af2pred_0001
inf	inf	FALSE	FALSE	151587	inf	100	1000	FALSE	FALSE	HHH_b2_05182_000000246_dldesign_0_cycle1_af2pred_0001
inf	inf	FALSE	FALSE	151587	inf	100	1000	FALSE	FALSE	HHH_b2_05546_000000228_dldesign_0_cycle1_af2pred_0001
inf	inf	FALSE	FALSE	151587	inf	100	1000	FALSE	FALSE	HHH_b2_06232_000000219_dldesign_0_cycle1_af2pred_0001
inf	inf	FALSE	FALSE	151587	inf	100	1000	FALSE	FALSE	HHH_b2_08307_000000091_dldesign_0_cycle1_af2pred_0001
inf	inf	FALSE	FALSE	151587	inf	100	1000	FALSE	FALSE	HHH_b2_05375_000000015_dldesign_0_cycle1_af2pred_0001
inf	inf	FALSE	FALSE	151587	inf	100	1000	FALSE	FALSE	HHH_b1_03537_000000281_dldesign_0_cycle1_af2pred_0001
inf	inf	FALSE	FALSE	151587	inf	100	1000	FALSE	FALSE	HHH_b1_00249_000000130_dldesign_0_cycle1_af2pred_0001
inf	inf	FALSE	FALSE	166745	inf	100	1000	FALSE	FALSE	2d802945e8072b187679eb5bbf22c474_0001_000000227_dldesign_0_cycle1_af2pred_0001
inf	inf	FALSE	FALSE	151587	inf	100	1000	FALSE	FALSE	HHH_b1_07964_000000210_dldesign_0_cycle1_af2pred_0001
inf	inf	FALSE	FALSE	151587	inf	100	1000	FALSE	FALSE	HHH_b1_06909_000000076_dldesign_0_cycle1_af2pred_0001
inf	inf	FALSE	FALSE	151587	inf	100	1000	FALSE	FALSE	HHH_b1_06038_000000074_dldesign_0_cycle1_af2pred_0001
inf	inf	FALSE	FALSE	151587	inf	100	1000	FALSE	FALSE	HHH_b1_01611_000000064_dldesign_0_cycle1_af2pred_0001
inf	inf	FALSE	FALSE	151587	inf	100	1000	FALSE	FALSE	HHH_b2_00474_000000268_dldesign_0_cycle1_af2pred_0001
inf	inf	FALSE	FALSE	151587	inf	100	1000	FALSE	FALSE	HHH_b1_04630_000000068_dldesign_0_cycle1_af2pred_0001
inf	inf	FALSE	FALSE	151587	inf	100	1000	FALSE	FALSE	HHH_eva_0077_000000212_dldesign_0_cycle1_af2pred_0001
inf	inf	FALSE	FALSE	151587	inf	100	1000	FALSE	FALSE	HHH_b2_05933_000000039_dldesign_0_cycle1_af2pred_0001
inf	inf	FALSE	FALSE	151587	inf	100	1000	FALSE	FALSE	HHH_b2_03318_000000139_dldesign_0_cycle1_af2pred_0001
inf	inf	FALSE	FALSE	151587	inf	100	1000	FALSE	FALSE	ems_3hC_134_0002_000000225_dldesign_0_cycle1_af2pred_0001
inf	inf	FALSE	FALSE	151587	inf	100	1000	FALSE	FALSE	HHH_b1_06677_000000252_dldesign_0_cycle1_af2pred_0001
inf	inf	FALSE	FALSE	151587	inf	100	1000	FALSE	FALSE	HHH_b2_00414_000000018_dldesign_0_cycle1_af2pred_0001
inf	inf	FALSE	FALSE	151587	inf	100	1000	FALSE	FALSE	HHH_b1_06347_000000006_dldesign_0_cycle1_af2pred_0001
inf	inf	FALSE	FALSE	151587	inf	100	1000	FALSE	FALSE	HHH_b2_07220_000000211_dldesign_0_cycle1_af2pred_0001
inf	inf	FALSE	FALSE	151587	inf	100	1000	FALSE	FALSE	HHH_b1_03264_000000188_dldesign_0_cycle1_af2pred_0001
inf	inf	FALSE	FALSE	151587	inf	100	1000	FALSE	FALSE	1d6b5438aa0d917bea2962dcb63062e6_0001_1_000000166_dldesign_0_cycle1_af2pred_0001
inf	inf	FALSE	FALSE	151587	inf	100	1000	FALSE	FALSE	HHH_b1_03312_000000188_dldesign_0_cycle1_af2pred_0001
inf	inf	FALSE	FALSE	151587	inf	100	1000	FALSE	FALSE	HHH_b2_07929_000000078_dldesign_0_cycle1_af2pred_0001
inf	inf	FALSE	FALSE	113889	inf	100	1000	FALSE	FALSE	ems_3hC_444_0002_000000127_dldesign_0_cycle1_af2pred_0001
inf	inf	FALSE	FALSE	151587	inf	100	1000	FALSE	FALSE	HHH_b2_07519_000000039_dldesign_0_cycle1_af2pred_0001
inf	inf	FALSE	FALSE	151587	inf	100	1000	FALSE	FALSE	HHH_b2_02271_000000215_dldesign_0_cycle1_af2pred_0001
inf	inf	FALSE	FALSE	151587	inf	100	1000	FALSE	FALSE	HHH_b2_01316_000000003_dldesign_0_cycle1_af2pred_0001
inf	inf	FALSE	FALSE	151587	inf	100	1000	FALSE	FALSE	HHH_b1_05765_000000239_dldesign_0_cycle1_af2pred_0001
inf	inf	FALSE	FALSE	151587	inf	100	1000	FALSE	FALSE	HHH_b1_08023_000000235_dldesign_0_cycle1_af2pred_0001
inf	inf	FALSE	FALSE	151587	inf	100	1000	FALSE	FALSE	HHH_b1_01872_000000156_dldesign_0_cycle1_af2pred_0001
inf	inf	FALSE	FALSE	151587	inf	100	1000	FALSE	FALSE	HHH_b1_05789_000000104_dldesign_0_cycle1_af2pred_0001
inf	inf	FALSE	FALSE	151587	inf	100	1000	FALSE	FALSE	HHH_b2_05082_000000263_dldesign_0_cycle1_af2pred_0001
inf	inf	FALSE	FALSE	151587	inf	100	1000	FALSE	FALSE	HHH_b2_03358_000000212_dldesign_0_cycle1_af2pred_0001
inf	inf	FALSE	FALSE	151587	inf	100	1000	FALSE	FALSE	1ed9002274b666c9e994cb3df317839b_0001_000000055_dldesign_0_cycle1_af2pred_0001
inf	inf	FALSE	FALSE	151587	inf	100	1000	FALSE	FALSE	9d49f0d3562fbcf9434e2f7f4344708e_0001_000000014_dldesign_0_cycle1_af2pred_0001
inf	inf	FALSE	FALSE	151587	inf	100	1000	FALSE	FALSE	HHH_b1_08495_000000042_dldesign_0_cycle1_af2pred_0001
inf	inf	FALSE	FALSE	151587	inf	100	1000	FALSE	FALSE	HHH_eva_0050_000000106_dldesign_0_cycle1_af2pred_0001
inf	inf	FALSE	FALSE	151587	inf	100	1000	FALSE	FALSE	HHH_b2_01149_000000222_dldesign_0_cycle1_af2pred_0001
inf	inf	FALSE	FALSE	151587	inf	100	1000	FALSE	FALSE	HHH_b2_07999_000000265_dldesign_0_cycle1_af2pred_0001
inf	inf	FALSE	FALSE	151587	inf	100	1000	FALSE	FALSE	HHH_b1_07115_000000162_dldesign_0_cycle1_af2pred_0001
inf	inf	FALSE	FALSE	151587	inf	100	1000	FALSE	FALSE	HHH_b2_07146_000000113_dldesign_0_cycle1_af2pred_0001
inf	inf	FALSE	FALSE	151587	inf	100	1000	FALSE	FALSE	HHH_b2_03472_000000069_dldesign_0_cycle1_af2pred_0001
inf	inf	FALSE	FALSE	151587	inf	100	1000	FALSE	FALSE	HHH_b1_03555_000000109_dldesign_0_cycle1_af2pred_0001
inf	inf	FALSE	FALSE	151587	inf	100	1000	FALSE	FALSE	HHH_b2_05566_000000190_dldesign_0_cycle1_af2pred_0001
inf	inf	FALSE	FALSE	151587	inf	100	1000	FALSE	FALSE	HHH_b1_01973_000000009_dldesign_0_cycle1_af2pred_0001
inf	inf	FALSE	FALSE	151587	inf	100	1000	FALSE	FALSE	HHH_b1_05755_000000064_dldesign_0_cycle1_af2pred_0001
inf	inf	FALSE	FALSE	151587	inf	100	1000	FALSE	FALSE	HHH_b1_08436_000000029_dldesign_0_cycle1_af2pred_0001
inf	inf	FALSE	FALSE	151587	inf	100	1000	FALSE	FALSE	HHH_b2_03082_000000139_dldesign_0_cycle1_af2pred_0001
inf	inf	FALSE	FALSE	151587	inf	100	1000	FALSE	FALSE	HHH_b1_01932_000000125_dldesign_0_cycle1_af2pred_0001
inf	inf	FALSE	FALSE	151587	inf	100	1000	FALSE	FALSE	HHH_b1_04898_000000270_dldesign_0_cycle1_af2pred_0001
inf	inf	FALSE	FALSE	151587	inf	100	1000	FALSE	FALSE	HHH_b2_03458_000000134_dldesign_0_cycle1_af2pred_0001
inf	inf	FALSE	FALSE	151587	inf	100	1000	FALSE	FALSE	HHH_b1_06425_000000257_dldesign_0_cycle1_af2pred_0001
inf	inf	FALSE	FALSE	151587	inf	100	1000	FALSE	FALSE	HHH_b1_07775_000000260_dldesign_0_cycle1_af2pred_0001
inf	inf	FALSE	FALSE	151587	inf	100	1000	FALSE	FALSE	HHH_b1_06809_000000283_dldesign_0_cycle1_af2pred_0001
inf	inf	FALSE	FALSE	151587	inf	100	1000	FALSE	FALSE	HHH_b2_04251_000000131_dldesign_0_cycle1_af2pred_0001
inf	inf	FALSE	FALSE	151587	inf	100	1000	FALSE	FALSE	HHH_b1_00974_000000024_dldesign_0_cycle1_af2pred_0001
inf	inf	FALSE	FALSE	151587	inf	100	1000	FALSE	FALSE	HHH_b1_03974_000000094_dldesign_0_cycle1_af2pred_0001
inf	inf	FALSE	FALSE	151587	inf	100	1000	FALSE	FALSE	73f63e3ba0c5fbd29b02c38bc3203c89_0001_1_000000228_dldesign_0_cycle1_af2pred_0001
inf	inf	FALSE	FALSE	151587	inf	100	1000	FALSE	FALSE	HHH_b2_02959_000000049_dldesign_0_cycle1_af2pred_0001
inf	inf	FALSE	FALSE	151587	inf	100	1000	FALSE	FALSE	HHH_b2_01816_000000097_dldesign_0_cycle1_af2pred_0001
inf	inf	FALSE	FALSE	43909.3	inf	100	1000	FALSE	FALSE	HHH_b2_03877_000000044_dldesign_0_cycle1_af2pred_0001
inf	inf	FALSE	FALSE	151587	inf	100	1000	FALSE	FALSE	HHH_b1_07265_000000205_dldesign_0_cycle1_af2pred_0001
inf	inf	FALSE	FALSE	151587	inf	100	1000	FALSE	FALSE	HHH_b1_02209_000000051_dldesign_0_cycle1_af2pred_0001
inf	inf	FALSE	FALSE	151587	inf	100	1000	FALSE	FALSE	HHH_b2_05847_000000162_dldesign_0_cycle1_af2pred_0001
inf	inf	FALSE	FALSE	151587	inf	100	1000	FALSE	FALSE	HHH_b2_05278_000000114_dldesign_0_cycle1_af2pred_0001
inf	inf	FALSE	FALSE	151587	inf	100	1000	FALSE	FALSE	HHH_b1_08642_000000113_dldesign_0_cycle1_af2pred_0001
inf	inf	FALSE	FALSE	151587	inf	100	1000	FALSE	FALSE	HHH_b2_04582_000000125_dldesign_0_cycle1_af2pred_0001
inf	inf	FALSE	FALSE	151587	inf	100	1000	FALSE	FALSE	HHH_b2_03093_000000262_dldesign_0_cycle1_af2pred_0001
inf	inf	FALSE	FALSE	151587	inf	100	1000	FALSE	FALSE	HHH_b1_03216_000000045_dldesign_0_cycle1_af2pred_0001
inf	inf	FALSE	FALSE	151587	inf	100	1000	FALSE	FALSE	HHH_b1_01476_000000066_dldesign_0_cycle1_af2pred_0001
inf	inf	FALSE	FALSE	151587	inf	100	1000	FALSE	FALSE	HHH_b2_03938_000000102_dldesign_0_cycle1_af2pred_0001
inf	inf	FALSE	FALSE	151587	inf	100	1000	FALSE	FALSE	HHH_b1_07913_000000209_dldesign_0_cycle1_af2pred_0001
inf	inf	FALSE	FALSE	151587	inf	100	1000	FALSE	FALSE	HHH_b2_03377_000000103_dldesign_0_cycle1_af2pred_0001
inf	inf	FALSE	FALSE	151587	inf	100	1000	FALSE	FALSE	HHH_b2_05070_000000255_dldesign_0_cycle1_af2pred_0001
inf	inf	FALSE	FALSE	151587	inf	100	1000	FALSE	FALSE	HHH_b1_04747_000000125_dldesign_0_cycle1_af2pred_0001
inf	inf	FALSE	FALSE	151587	inf	100	1000	FALSE	FALSE	HHH_b2_01565_000000133_dldesign_0_cycle1_af2pred_0001
inf	inf	FALSE	FALSE	151587	inf	100	1000	FALSE	FALSE	HHH_b2_05805_000000298_dldesign_0_cycle1_af2pred_0001
inf	inf	FALSE	FALSE	137806	inf	100	1000	FALSE	FALSE	HHH_b1_01368_000000031_dldesign_0_cycle1_af2pred_0001
inf	inf	FALSE	FALSE	151587	inf	100	1000	FALSE	FALSE	HHH_b1_07591_000000162_dldesign_0_cycle1_af2pred_0001
inf	inf	FALSE	FALSE	151587	inf	100	1000	FALSE	FALSE	HHH_b1_08716_000000112_dldesign_0_cycle1_af2pred_0001
inf	inf	FALSE	FALSE	151587	inf	100	1000	FALSE	FALSE	HHH_b1_04098_000000246_dldesign_0_cycle1_af2pred_0001
inf	inf	FALSE	FALSE	151587	inf	100	1000	FALSE	FALSE	HHH_b1_04661_000000077_dldesign_0_cycle1_af2pred_0001
inf	inf	FALSE	FALSE	151587	inf	100	1000	FALSE	FALSE	HHH_b2_06125_000000034_dldesign_0_cycle1_af2pred_0001
inf	inf	FALSE	FALSE	151587	inf	100	1000	FALSE	FALSE	HHH_b2_08304_000000080_dldesign_0_cycle1_af2pred_0001
inf	inf	FALSE	FALSE	151587	inf	100	1000	FALSE	FALSE	HHH_b1_08007_000000120_dldesign_0_cycle1_af2pred_0001
inf	inf	FALSE	FALSE	151587	inf	100	1000	FALSE	FALSE	HHH_b2_01733_000000038_dldesign_0_cycle1_af2pred_0001
inf	inf	FALSE	FALSE	151587	inf	100	1000	FALSE	FALSE	HHH_b1_00702_000000217_dldesign_0_cycle1_af2pred_0001
inf	inf	FALSE	FALSE	151587	inf	100	1000	FALSE	FALSE	HHH_b2_03599_000000118_dldesign_0_cycle1_af2pred_0001
inf	inf	FALSE	FALSE	151587	inf	100	1000	FALSE	FALSE	HHH_b1_08702_000000042_dldesign_0_cycle1_af2pred_0001
inf	inf	FALSE	FALSE	151587	inf	100	1000	FALSE	FALSE	ems_3hM_3301_000000042_dldesign_0_cycle1_af2pred_0001
inf	inf	FALSE	FALSE	151587	inf	100	1000	FALSE	FALSE	HHH_b1_06431_000000065_dldesign_0_cycle1_af2pred_0001
inf	inf	FALSE	FALSE	151587	inf	100	1000	FALSE	FALSE	HHH_b1_01949_000000071_dldesign_0_cycle1_af2pred_0001
inf	inf	FALSE	FALSE	151587	inf	100	1000	FALSE	FALSE	HHH_b2_00129_000000119_dldesign_0_cycle1_af2pred_0001
inf	inf	FALSE	FALSE	151587	inf	100	1000	FALSE	FALSE	HHH_b1_07790_000000122_dldesign_0_cycle1_af2pred_0001
inf	inf	FALSE	FALSE	151587	inf	100	1000	FALSE	FALSE	HHH_eva_0727_000000140_dldesign_0_cycle1_af2pred_0001
inf	inf	FALSE	FALSE	151587	inf	100	1000	FALSE	FALSE	HHH_b1_00637_000000112_dldesign_0_cycle1_af2pred_0001
inf	inf	FALSE	FALSE	151587	inf	100	1000	FALSE	FALSE	HHH_b2_00034_000000250_dldesign_0_cycle1_af2pred_0001
inf	inf	FALSE	FALSE	151587	inf	100	1000	FALSE	FALSE	HHH_b1_07020_000000125_dldesign_0_cycle1_af2pred_0001
inf	inf	FALSE	FALSE	151587	inf	100	1000	FALSE	FALSE	HHH_b1_03569_000000066_dldesign_0_cycle1_af2pred_0001
inf	inf	FALSE	FALSE	151587	inf	100	1000	FALSE	FALSE	HHH_b1_04586_000000087_dldesign_0_cycle1_af2pred_0001
inf	inf	FALSE	FALSE	151587	inf	100	1000	FALSE	FALSE	HHH_b2_01502_000000100_dldesign_0_cycle1_af2pred_0001
inf	inf	FALSE	FALSE	151587	inf	100	1000	FALSE	FALSE	HHH_b1_02684_000000203_dldesign_0_cycle1_af2pred_0001
inf	inf	FALSE	FALSE	151587	inf	100	1000	FALSE	FALSE	HHH_b1_01262_000000005_dldesign_0_cycle1_af2pred_0001
inf	inf	FALSE	FALSE	151587	inf	100	1000	FALSE	FALSE	HHH_b2_05553_000000177_dldesign_0_cycle1_af2pred_0001
inf	inf	FALSE	FALSE	151587	inf	100	1000	FALSE	FALSE	09c2afe89fb4cbada1505b3a46965288_0001_000000220_dldesign_0_cycle1_af2pred_0001
inf	inf	FALSE	FALSE	151587	inf	100	1000	FALSE	FALSE	ems_3hM_1289_000000215_dldesign_0_cycle1_af2pred_0001
inf	inf	FALSE	FALSE	151587	inf	100	1000	FALSE	FALSE	098064ffb003ae9d220488cec4d80c2b_0001_000000238_dldesign_0_cycle1_af2pred_0001
inf	inf	FALSE	FALSE	151587	inf	100	1000	FALSE	FALSE	HHH_b1_01634_000000216_dldesign_0_cycle1_af2pred_0001
inf	inf	FALSE	FALSE	151587	inf	100	1000	FALSE	FALSE	HHH_b1_06871_000000183_dldesign_0_cycle1_af2pred_0001
inf	inf	FALSE	FALSE	151587	inf	100	1000	FALSE	FALSE	HHH_b1_02876_000000122_dldesign_0_cycle1_af2pred_0001
inf	inf	FALSE	FALSE	151587	inf	100	1000	FALSE	FALSE	HHH_b2_03384_000000179_dldesign_0_cycle1_af2pred_0001
inf	inf	FALSE	FALSE	151587	inf	100	1000	FALSE	FALSE	HHH_b1_02936_000000036_dldesign_0_cycle1_af2pred_0001
inf	inf	FALSE	FALSE	151587	inf	100	1000	FALSE	FALSE	HHH_b2_00972_000000105_dldesign_0_cycle1_af2pred_0001
inf	inf	FALSE	FALSE	151587	inf	100	1000	FALSE	FALSE	HHH_b2_05528_000000208_dldesign_0_cycle1_af2pred_0001
inf	inf	FALSE	FALSE	151587	inf	100	1000	FALSE	FALSE	HHH_b2_06542_000000054_dldesign_0_cycle1_af2pred_0001
inf	inf	FALSE	FALSE	151587	inf	100	1000	FALSE	FALSE	HHH_b1_01051_000000209_dldesign_0_cycle1_af2pred_0001
inf	inf	FALSE	FALSE	151587	inf	100	1000	FALSE	FALSE	HHH_b2_01915_000000071_dldesign_0_cycle1_af2pred_0001
inf	inf	FALSE	FALSE	151587	inf	100	1000	FALSE	FALSE	HHH_b1_07571_000000157_dldesign_0_cycle1_af2pred_0001
inf	inf	FALSE	FALSE	53130.2	inf	100	1000	FALSE	FALSE	HHH_b1_06594_000000107_dldesign_0_cycle1_af2pred_0001
inf	inf	FALSE	FALSE	151587	inf	100	1000	FALSE	FALSE	HHH_b2_08173_000000279_dldesign_0_cycle1_af2pred_0001
inf	inf	FALSE	FALSE	151587	inf	100	1000	FALSE	FALSE	HHH_b2_05302_000000167_dldesign_0_cycle1_af2pred_0001
inf	inf	FALSE	FALSE	151587	inf	100	1000	FALSE	FALSE	0368d5e3f57bec5f2f30244c75bd21de_0001_000000204_dldesign_0_cycle1_af2pred_0001
inf	inf	FALSE	FALSE	137806	inf	100	1000	FALSE	FALSE	HHH_b1_00134_000000130_dldesign_0_cycle1_af2pred_0001
inf	inf	FALSE	FALSE	137806	inf	100	1000	FALSE	FALSE	HHH_b1_04661_000000212_dldesign_0_cycle1_af2pred_0001
inf	inf	FALSE	FALSE	151587	inf	100	1000	FALSE	FALSE	HHH_b1_01480_000000281_dldesign_0_cycle1_af2pred_0001
inf	inf	FALSE	FALSE	151587	inf	100	1000	FALSE	FALSE	HHH_b1_03684_000000263_dldesign_0_cycle1_af2pred_0001
inf	inf	FALSE	FALSE	151587	inf	100	1000	FALSE	FALSE	HHH_b2_00327_000000213_dldesign_0_cycle1_af2pred_0001
inf	inf	FALSE	FALSE	151587	inf	100	1000	FALSE	FALSE	HHH_b1_02051_000000096_dldesign_0_cycle1_af2pred_0001
inf	inf	FALSE	FALSE	151587	inf	100	1000	FALSE	FALSE	HHH_b2_08271_000000219_dldesign_0_cycle1_af2pred_0001
inf	inf	FALSE	FALSE	151587	inf	100	1000	FALSE	FALSE	HHH_b1_00090_000000005_dldesign_0_cycle1_af2pred_0001
inf	inf	FALSE	FALSE	151587	inf	100	1000	FALSE	FALSE	HHH_b2_04424_000000226_dldesign_0_cycle1_af2pred_0001
inf	inf	FALSE	FALSE	151587	inf	100	1000	FALSE	FALSE	HHH_b1_01614_000000172_dldesign_0_cycle1_af2pred_0001
inf	inf	FALSE	FALSE	151587	inf	100	1000	FALSE	FALSE	HHH_b1_01119_000000027_dldesign_0_cycle1_af2pred_0001
inf	inf	FALSE	FALSE	151587	inf	100	1000	FALSE	FALSE	HHH_b1_02463_000000022_dldesign_0_cycle1_af2pred_0001
inf	inf	FALSE	FALSE	151587	inf	100	1000	FALSE	FALSE	HHH_b2_04907_000000127_dldesign_0_cycle1_af2pred_0001
inf	inf	FALSE	FALSE	151587	inf	100	1000	FALSE	FALSE	HHH_b2_03159_000000232_dldesign_0_cycle1_af2pred_0001
inf	inf	FALSE	FALSE	151587	inf	100	1000	FALSE	FALSE	HHH_b2_05540_000000077_dldesign_0_cycle1_af2pred_0001
inf	inf	FALSE	FALSE	151587	inf	100	1000	FALSE	FALSE	HHH_b2_02653_000000270_dldesign_0_cycle1_af2pred_0001
inf	inf	FALSE	FALSE	151587	inf	100	1000	FALSE	FALSE	HHH_b2_01802_000000078_dldesign_0_cycle1_af2pred_0001
inf	inf	FALSE	FALSE	151587	inf	100	1000	FALSE	FALSE	d6558ccccd8db474e8470db15564cdc6_0001_000000165_dldesign_0_cycle1_af2pred_0001
inf	inf	FALSE	FALSE	151587	inf	100	1000	FALSE	FALSE	HHH_b2_01008_000000196_dldesign_0_cycle1_af2pred_0001
inf	inf	FALSE	FALSE	151587	inf	100	1000	FALSE	FALSE	HHH_b2_04815_000000041_dldesign_0_cycle1_af2pred_0001
inf	inf	FALSE	FALSE	151587	inf	100	1000	FALSE	FALSE	HHH_b2_04190_000000285_dldesign_0_cycle1_af2pred_0001
inf	inf	FALSE	FALSE	151587	inf	100	1000	FALSE	FALSE	HHH_b1_02804_000000180_dldesign_0_cycle1_af2pred_0001
inf	inf	FALSE	FALSE	125278	inf	100	1000	FALSE	FALSE	HHH_b2_04591_000000070_dldesign_0_cycle1_af2pred_0001
inf	inf	FALSE	FALSE	151587	inf	100	1000	FALSE	FALSE	HHH_b1_05760_000000294_dldesign_0_cycle1_af2pred_0001
inf	inf	FALSE	FALSE	151587	inf	100	1000	FALSE	FALSE	HHH_b2_07331_000000180_dldesign_0_cycle1_af2pred_0001
inf	inf	FALSE	FALSE	103536	inf	100	1000	FALSE	FALSE	34ce993b751eef2840e68fd59e8aa272_0001_000000147_dldesign_0_cycle1_af2pred_0001
inf	inf	FALSE	FALSE	151587	inf	100	1000	FALSE	FALSE	HHH_b2_06293_000000253_dldesign_0_cycle1_af2pred_0001
inf	inf	FALSE	FALSE	151587	inf	100	1000	FALSE	FALSE	HHH_b1_00264_000000264_dldesign_0_cycle1_af2pred_0001
inf	inf	FALSE	FALSE	151587	inf	100	1000	FALSE	FALSE	HHH_b1_04866_000000168_dldesign_0_cycle1_af2pred_0001
inf	inf	FALSE	FALSE	151587	inf	100	1000	FALSE	FALSE	3761aadde6e0e8042e885978d9b80c09_0001_1_000000174_dldesign_0_cycle1_af2pred_0001
inf	inf	FALSE	FALSE	151587	inf	100	1000	FALSE	FALSE	HHH_b2_07457_000000118_dldesign_0_cycle1_af2pred_0001
inf	inf	FALSE	FALSE	151587	inf	100	1000	FALSE	FALSE	HHH_b2_04139_000000126_dldesign_0_cycle1_af2pred_0001
inf	inf	FALSE	FALSE	151587	inf	100	1000	FALSE	FALSE	HHH_b2_00639_000000045_dldesign_0_cycle1_af2pred_0001
inf	inf	FALSE	FALSE	151587	inf	100	1000	FALSE	FALSE	HHH_b1_03510_000000191_dldesign_0_cycle1_af2pred_0001
inf	inf	FALSE	FALSE	151587	inf	100	1000	FALSE	FALSE	HHH_b1_06747_000000153_dldesign_0_cycle1_af2pred_0001
inf	inf	FALSE	FALSE	151587	inf	100	1000	FALSE	FALSE	HHH_b1_03631_000000180_dldesign_0_cycle1_af2pred_0001
inf	inf	FALSE	FALSE	85566.8	inf	100	1000	FALSE	FALSE	8677146645409c09fa773dfa88d80d04_0001_1_000000034_dldesign_0_cycle1_af2pred_0001
inf	inf	FALSE	FALSE	151587	inf	100	1000	FALSE	FALSE	HHH_b1_00702_000000201_dldesign_0_cycle1_af2pred_0001
inf	inf	FALSE	FALSE	151587	inf	100	1000	FALSE	FALSE	HHH_b2_01502_000000252_dldesign_0_cycle1_af2pred_0001
inf	inf	FALSE	FALSE	151587	inf	100	1000	FALSE	FALSE	HHH_b2_01574_000000238_dldesign_0_cycle1_af2pred_0001
inf	inf	FALSE	FALSE	151587	inf	100	1000	FALSE	FALSE	HHH_b1_05588_000000160_dldesign_0_cycle1_af2pred_0001
inf	inf	FALSE	FALSE	151587	inf	100	1000	FALSE	FALSE	HHH_b1_00498_000000075_dldesign_0_cycle1_af2pred_0001
inf	inf	FALSE	FALSE	151587	inf	100	1000	FALSE	FALSE	HHH_b2_02339_000000151_dldesign_0_cycle1_af2pred_0001
inf	inf	FALSE	FALSE	151587	inf	100	1000	FALSE	FALSE	HHH_b1_08649_000000254_dldesign_0_cycle1_af2pred_0001
inf	inf	FALSE	FALSE	151587	inf	100	1000	FALSE	FALSE	HHH_b2_06296_000000196_dldesign_0_cycle1_af2pred_0001
inf	inf	FALSE	FALSE	151587	inf	100	1000	FALSE	FALSE	HHH_b2_02174_000000053_dldesign_0_cycle1_af2pred_0001
inf	inf	FALSE	FALSE	151587	inf	100	1000	FALSE	FALSE	HHH_b1_05018_000000003_dldesign_0_cycle1_af2pred_0001
inf	inf	FALSE	FALSE	151587	inf	100	1000	FALSE	FALSE	HHH_b2_01312_000000089_dldesign_0_cycle1_af2pred_0001
inf	inf	FALSE	FALSE	151587	inf	100	1000	FALSE	FALSE	HHH_b2_02909_000000192_dldesign_0_cycle1_af2pred_0001
inf	inf	FALSE	FALSE	151587	inf	100	1000	FALSE	FALSE	HHH_b1_00015_000000284_dldesign_0_cycle1_af2pred_0001
inf	inf	FALSE	FALSE	151587	inf	100	1000	FALSE	FALSE	HHH_b1_08023_000000094_dldesign_0_cycle1_af2pred_0001
inf	inf	FALSE	FALSE	151587	inf	100	1000	FALSE	FALSE	HHH_b2_01516_000000143_dldesign_0_cycle1_af2pred_0001
inf	inf	FALSE	FALSE	151587	inf	100	1000	FALSE	FALSE	HHH_b2_05270_000000114_dldesign_0_cycle1_af2pred_0001
inf	inf	FALSE	FALSE	151587	inf	100	1000	FALSE	FALSE	HHH_b1_02530_000000263_dldesign_0_cycle1_af2pred_0001
inf	inf	FALSE	FALSE	151587	inf	100	1000	FALSE	FALSE	HHH_b2_05047_000000226_dldesign_0_cycle1_af2pred_0001
inf	inf	FALSE	FALSE	151587	inf	100	1000	FALSE	FALSE	HHH_b2_03396_000000052_dldesign_0_cycle1_af2pred_0001
inf	inf	FALSE	FALSE	151587	inf	100	1000	FALSE	FALSE	HHH_b1_02310_000000059_dldesign_0_cycle1_af2pred_0001
inf	inf	FALSE	FALSE	151587	inf	100	1000	FALSE	FALSE	HHH_b2_00732_000000122_dldesign_0_cycle1_af2pred_0001
inf	inf	FALSE	FALSE	151587	inf	100	1000	FALSE	FALSE	8770d6914b934742034c8fc5a9ef7cff_0001_1_000000053_dldesign_0_cycle1_af2pred_0001
inf	inf	FALSE	FALSE	151587	inf	100	1000	FALSE	FALSE	HHH_b2_04811_000000007_dldesign_0_cycle1_af2pred_0001
inf	inf	FALSE	FALSE	151587	inf	100	1000	FALSE	FALSE	HHH_b1_08293_000000017_dldesign_0_cycle1_af2pred_0001
inf	inf	FALSE	FALSE	151587	inf	100	1000	FALSE	FALSE	HHH_b1_05711_000000219_dldesign_0_cycle1_af2pred_0001
inf	inf	FALSE	FALSE	151587	inf	100	1000	FALSE	FALSE	HHH_b2_06316_000000198_dldesign_0_cycle1_af2pred_0001
inf	inf	FALSE	FALSE	151587	inf	100	1000	FALSE	FALSE	HHH_b2_02219_000000002_dldesign_0_cycle1_af2pred_0001
inf	inf	FALSE	FALSE	151587	inf	100	1000	FALSE	FALSE	HHH_b1_02836_000000100_dldesign_0_cycle1_af2pred_0001
inf	inf	FALSE	FALSE	151587	inf	100	1000	FALSE	FALSE	HHH_b2_07006_000000062_dldesign_0_cycle1_af2pred_0001
inf	inf	FALSE	FALSE	151587	inf	100	1000	FALSE	FALSE	HHH_b1_00660_000000041_dldesign_0_cycle1_af2pred_0001
inf	inf	FALSE	FALSE	151587	inf	100	1000	FALSE	FALSE	HHH_b1_08561_000000211_dldesign_0_cycle1_af2pred_0001
inf	inf	FALSE	FALSE	151587	inf	100	1000	FALSE	FALSE	HHH_b1_02957_000000196_dldesign_0_cycle1_af2pred_0001
inf	inf	FALSE	FALSE	151587	inf	100	1000	FALSE	FALSE	HHH_b2_07646_000000165_dldesign_0_cycle1_af2pred_0001
inf	inf	FALSE	FALSE	151587	inf	100	1000	FALSE	FALSE	HHH_b2_06154_000000292_dldesign_0_cycle1_af2pred_0001
inf	inf	FALSE	FALSE	151587	inf	100	1000	FALSE	FALSE	HHH_b2_07761_000000065_dldesign_0_cycle1_af2pred_0001
inf	inf	FALSE	FALSE	151587	inf	100	1000	FALSE	FALSE	HHH_b2_08363_000000206_dldesign_0_cycle1_af2pred_0001
inf	inf	FALSE	FALSE	151587	inf	100	1000	FALSE	FALSE	82896434bd2538363d9b8259155b3bde_0001_000000272_dldesign_0_cycle1_af2pred_0001
inf	inf	FALSE	FALSE	151587	inf	100	1000	FALSE	FALSE	HHH_b1_02894_000000235_dldesign_0_cycle1_af2pred_0001
inf	inf	FALSE	FALSE	151587	inf	100	1000	FALSE	FALSE	HHH_b2_05334_000000283_dldesign_0_cycle1_af2pred_0001
inf	inf	FALSE	FALSE	151587	inf	100	1000	FALSE	FALSE	HHH_b1_01096_000000259_dldesign_0_cycle1_af2pred_0001
inf	inf	FALSE	FALSE	151587	inf	100	1000	FALSE	FALSE	94ba4ec743f669b1dff215a975ef15fa_0001_1_000000273_dldesign_0_cycle1_af2pred_0001
inf	inf	FALSE	FALSE	151587	inf	100	1000	FALSE	FALSE	HHH_b2_01850_000000295_dldesign_0_cycle1_af2pred_0001
inf	inf	FALSE	FALSE	103536	inf	100	1000	FALSE	FALSE	HHH_b1_07002_000000077_dldesign_0_cycle1_af2pred_0001
inf	inf	FALSE	FALSE	151587	inf	100	1000	FALSE	FALSE	HHH_b1_01135_000000050_dldesign_0_cycle1_af2pred_0001
inf	inf	FALSE	FALSE	151587	inf	100	1000	FALSE	FALSE	HHH_b1_05968_000000269_dldesign_0_cycle1_af2pred_0001
inf	inf	FALSE	FALSE	151587	inf	100	1000	FALSE	FALSE	HHH_b2_06809_000000265_dldesign_0_cycle1_af2pred_0001
inf	inf	FALSE	FALSE	151587	inf	100	1000	FALSE	FALSE	HHH_b2_02967_000000144_dldesign_0_cycle1_af2pred_0001
inf	inf	FALSE	FALSE	151587	inf	100	1000	FALSE	FALSE	HHH_b1_06892_000000058_dldesign_0_cycle1_af2pred_0001
inf	inf	FALSE	FALSE	151587	inf	100	1000	FALSE	FALSE	HHH_b1_07766_000000079_dldesign_0_cycle1_af2pred_0001
inf	inf	FALSE	FALSE	151587	inf	100	1000	FALSE	FALSE	ems_p1-16H-GBL-16H-GABBL-15H_0060_0001_0001_0002_000000018_dldesign_0_cycle1_af2pred_0001
inf	inf	FALSE	FALSE	151587	inf	100	1000	FALSE	FALSE	HHH_b1_01359_000000062_dldesign_0_cycle1_af2pred_0001
inf	inf	FALSE	FALSE	151587	inf	100	1000	FALSE	FALSE	HHH_b1_00041_000000029_dldesign_0_cycle1_af2pred_0001
inf	inf	FALSE	FALSE	151587	inf	100	1000	FALSE	FALSE	HHH_b1_03978_000000098_dldesign_0_cycle1_af2pred_0001
inf	inf	FALSE	FALSE	151587	inf	100	1000	FALSE	FALSE	HHH_b1_05520_000000246_dldesign_0_cycle1_af2pred_0001
inf	inf	FALSE	FALSE	151587	inf	100	1000	FALSE	FALSE	HHH_b2_07580_000000098_dldesign_0_cycle1_af2pred_0001
inf	inf	FALSE	FALSE	151587	inf	100	1000	FALSE	FALSE	HHH_b2_05184_000000250_dldesign_0_cycle1_af2pred_0001
inf	inf	FALSE	FALSE	151587	inf	100	1000	FALSE	FALSE	HHH_b2_06959_000000058_dldesign_0_cycle1_af2pred_0001
inf	inf	FALSE	FALSE	151587	inf	100	1000	FALSE	FALSE	HHH_b1_03312_000000259_dldesign_0_cycle1_af2pred_0001
inf	inf	FALSE	FALSE	151587	inf	100	1000	FALSE	FALSE	HHH_b2_00701_000000257_dldesign_0_cycle1_af2pred_0001
inf	inf	FALSE	FALSE	151587	inf	100	1000	FALSE	FALSE	HHH_b1_00318_000000137_dldesign_0_cycle1_af2pred_0001
inf	inf	FALSE	FALSE	151587	inf	100	1000	FALSE	FALSE	HHH_b2_02240_000000151_dldesign_0_cycle1_af2pred_0001
inf	inf	FALSE	FALSE	151587	inf	100	1000	FALSE	FALSE	HHH_b2_00290_000000246_dldesign_0_cycle1_af2pred_0001
inf	inf	FALSE	FALSE	151587	inf	100	1000	FALSE	FALSE	HHH_b2_03742_000000210_dldesign_0_cycle1_af2pred_0001
inf	inf	FALSE	FALSE	113889	inf	100	1000	FALSE	FALSE	HHH_b1_00157_000000189_dldesign_0_cycle1_af2pred_0001
inf	inf	FALSE	FALSE	151587	inf	100	1000	FALSE	FALSE	HHH_b2_01165_000000252_dldesign_0_cycle1_af2pred_0001
inf	inf	FALSE	FALSE	151587	inf	100	1000	FALSE	FALSE	HHH_b1_03833_000000089_dldesign_0_cycle1_af2pred_0001
inf	inf	FALSE	FALSE	151587	inf	100	1000	FALSE	FALSE	HHH_b2_01503_000000032_dldesign_0_cycle1_af2pred_0001
inf	inf	FALSE	FALSE	151587	inf	100	1000	FALSE	FALSE	HHH_b1_02243_000000092_dldesign_0_cycle1_af2pred_0001
inf	inf	FALSE	FALSE	151587	inf	100	1000	FALSE	FALSE	HHH_b2_03246_000000281_dldesign_0_cycle1_af2pred_0001
inf	inf	FALSE	FALSE	151587	inf	100	1000	FALSE	FALSE	HHH_b1_07392_000000003_dldesign_0_cycle1_af2pred_0001
inf	inf	FALSE	FALSE	151587	inf	100	1000	FALSE	FALSE	HHH_b2_02368_000000109_dldesign_0_cycle1_af2pred_0001
inf	inf	FALSE	FALSE	125278	inf	100	1000	FALSE	FALSE	HHH_b1_03753_000000297_dldesign_0_cycle1_af2pred_0001
inf	inf	FALSE	FALSE	151587	inf	100	1000	FALSE	FALSE	HHH_b2_05540_000000074_dldesign_0_cycle1_af2pred_0001
inf	inf	FALSE	FALSE	151587	inf	100	1000	FALSE	FALSE	HHH_b2_04662_000000094_dldesign_0_cycle1_af2pred_0001
inf	inf	FALSE	FALSE	151587	inf	100	1000	FALSE	FALSE	HHH_b2_00235_000000063_dldesign_0_cycle1_af2pred_0001
inf	inf	FALSE	FALSE	151587	inf	100	1000	FALSE	FALSE	HHH_b2_07529_000000013_dldesign_0_cycle1_af2pred_0001
inf	inf	FALSE	FALSE	151587	inf	100	1000	FALSE	FALSE	HHH_b1_04172_000000072_dldesign_0_cycle1_af2pred_0001
inf	inf	FALSE	FALSE	151587	inf	100	1000	FALSE	FALSE	HHH_b2_02679_000000058_dldesign_0_cycle1_af2pred_0001
inf	inf	FALSE	FALSE	151587	inf	100	1000	FALSE	FALSE	HHH_b1_00788_000000198_dldesign_0_cycle1_af2pred_0001
inf	inf	FALSE	FALSE	151587	inf	100	1000	FALSE	FALSE	HHH_b1_05682_000000020_dldesign_0_cycle1_af2pred_0001
inf	inf	FALSE	FALSE	151587	inf	100	1000	FALSE	FALSE	HHH_b1_00234_000000007_dldesign_0_cycle1_af2pred_0001
inf	inf	FALSE	FALSE	151587	inf	100	1000	FALSE	FALSE	HHH_b2_04347_000000048_dldesign_0_cycle1_af2pred_0001
inf	inf	FALSE	FALSE	151587	inf	100	1000	FALSE	FALSE	HHH_b2_01565_000000120_dldesign_0_cycle1_af2pred_0001
inf	inf	FALSE	FALSE	151587	inf	100	1000	FALSE	FALSE	HHH_b2_04591_000000231_dldesign_0_cycle1_af2pred_0001
inf	inf	FALSE	FALSE	151587	inf	100	1000	FALSE	FALSE	HHH_b2_08326_000000089_dldesign_0_cycle1_af2pred_0001
inf	inf	FALSE	FALSE	151587	inf	100	1000	FALSE	FALSE	HHH_b2_06828_000000052_dldesign_0_cycle1_af2pred_0001
inf	inf	FALSE	FALSE	151587	inf	100	1000	FALSE	FALSE	HHH_b2_06763_000000084_dldesign_0_cycle1_af2pred_0001
inf	inf	FALSE	FALSE	151587	inf	100	1000	FALSE	FALSE	HHH_b1_08393_000000166_dldesign_0_cycle1_af2pred_0001
inf	inf	FALSE	FALSE	151587	inf	100	1000	FALSE	FALSE	HHH_b1_05887_000000189_dldesign_0_cycle1_af2pred_0001
inf	inf	FALSE	FALSE	151587	inf	100	1000	FALSE	FALSE	HHH_b1_05815_000000161_dldesign_0_cycle1_af2pred_0001
inf	inf	FALSE	FALSE	151587	inf	100	1000	FALSE	FALSE	HHH_b1_05036_000000085_dldesign_0_cycle1_af2pred_0001
inf	inf	FALSE	FALSE	151587	inf	100	1000	FALSE	FALSE	HHH_b2_01082_000000262_dldesign_0_cycle1_af2pred_0001
inf	inf	FALSE	FALSE	151587	inf	100	1000	FALSE	FALSE	HHH_b1_01230_000000139_dldesign_0_cycle1_af2pred_0001
inf	inf	FALSE	FALSE	151587	inf	100	1000	FALSE	FALSE	ems_p1-15H-GBL-16H-GABBL-15H_0356_0001_0001_0001_000000228_dldesign_0_cycle1_af2pred_0001
inf	inf	FALSE	FALSE	36288.7	inf	100	1000	FALSE	FALSE	HHH_b1_03713_000000270_dldesign_0_cycle1_af2pred_0001
inf	inf	FALSE	FALSE	151587	inf	100	1000	FALSE	FALSE	HHH_b1_06333_000000174_dldesign_0_cycle1_af2pred_0001
inf	inf	FALSE	FALSE	151587	inf	100	1000	FALSE	FALSE	HHH_b2_01251_000000247_dldesign_0_cycle1_af2pred_0001
inf	inf	FALSE	FALSE	151587	inf	100	1000	FALSE	FALSE	HHH_b2_07777_000000272_dldesign_0_cycle1_af2pred_0001
inf	inf	FALSE	FALSE	151587	inf	100	1000	FALSE	FALSE	HHH_b1_04114_000000272_dldesign_0_cycle1_af2pred_0001
inf	inf	FALSE	FALSE	29990.6	inf	100	1000	FALSE	FALSE	HHH_b1_03351_000000241_dldesign_0_cycle1_af2pred_0001
inf	inf	FALSE	FALSE	53130.2	inf	100	1000	FALSE	FALSE	HHH_b2_02562_000000072_dldesign_0_cycle1_af2pred_0001
inf	inf	FALSE	FALSE	151587	inf	100	1000	FALSE	FALSE	HHH_b2_03078_000000071_dldesign_0_cycle1_af2pred_0001
inf	inf	FALSE	FALSE	151587	inf	100	1000	FALSE	FALSE	98c316dcd33a4a4659f1bb01e8c35f85_0001_000000103_dldesign_0_cycle1_af2pred_0001
inf	inf	FALSE	FALSE	151587	inf	100	1000	FALSE	FALSE	HHH_b1_04701_000000039_dldesign_0_cycle1_af2pred_0001
inf	inf	FALSE	FALSE	151587	inf	100	1000	FALSE	FALSE	HHH_b1_05023_000000232_dldesign_0_cycle1_af2pred_0001
inf	inf	FALSE	FALSE	151587	inf	100	1000	FALSE	FALSE	HHH_b2_05722_000000060_dldesign_0_cycle1_af2pred_0001
inf	inf	FALSE	FALSE	151587	inf	100	1000	FALSE	FALSE	HHH_b2_07654_000000145_dldesign_0_cycle1_af2pred_0001
inf	inf	FALSE	FALSE	151587	inf	100	1000	FALSE	FALSE	HHH_b2_07555_000000101_dldesign_0_cycle1_af2pred_0001
inf	inf	FALSE	FALSE	151587	inf	100	1000	FALSE	FALSE	HHH_b2_04423_000000256_dldesign_0_cycle1_af2pred_0001
inf	inf	FALSE	FALSE	151587	inf	100	1000	FALSE	FALSE	HHH_b2_07639_000000001_dldesign_0_cycle1_af2pred_0001
inf	inf	FALSE	FALSE	151587	inf	100	1000	FALSE	FALSE	HHH_b2_04551_000000126_dldesign_0_cycle1_af2pred_0001
inf	inf	FALSE	FALSE	151587	inf	100	1000	FALSE	FALSE	HHH_b2_00208_000000251_dldesign_0_cycle1_af2pred_0001
inf	inf	FALSE	FALSE	151587	inf	100	1000	FALSE	FALSE	HHH_b1_04618_000000063_dldesign_0_cycle1_af2pred_0001
inf	inf	FALSE	FALSE	151587	inf	100	1000	FALSE	FALSE	ems_3hM_45_000000288_dldesign_0_cycle1_af2pred_0001
inf	inf	FALSE	FALSE	151587	inf	100	1000	FALSE	FALSE	HHH_b1_08422_000000233_dldesign_0_cycle1_af2pred_0001
inf	inf	FALSE	FALSE	113889	inf	100	1000	FALSE	FALSE	94ba4ec743f669b1dff215a975ef15fa_0001_1_000000018_dldesign_0_cycle1_af2pred_0001
inf	inf	FALSE	FALSE	151587	inf	100	1000	FALSE	FALSE	HHH_b1_06431_000000168_dldesign_0_cycle1_af2pred_0001
inf	inf	FALSE	FALSE	137806	inf	100	1000	FALSE	FALSE	HHH_b2_08025_000000191_dldesign_0_cycle1_af2pred_0001
inf	inf	FALSE	FALSE	151587	inf	100	1000	FALSE	FALSE	HHH_b2_06281_000000108_dldesign_0_cycle1_af2pred_0001
inf	inf	FALSE	FALSE	151587	inf	100	1000	FALSE	FALSE	HHH_b1_00022_000000273_dldesign_0_cycle1_af2pred_0001
inf	inf	FALSE	FALSE	151587	inf	100	1000	FALSE	FALSE	HHH_b2_06597_000000060_dldesign_0_cycle1_af2pred_0001
inf	inf	FALSE	FALSE	151587	inf	100	1000	FALSE	FALSE	HHH_b2_02421_000000070_dldesign_0_cycle1_af2pred_0001
inf	inf	FALSE	FALSE	151587	inf	100	1000	FALSE	FALSE	HHH_b2_00134_000000143_dldesign_0_cycle1_af2pred_0001
inf	inf	FALSE	FALSE	151587	inf	100	1000	FALSE	FALSE	HHH_b2_04809_000000096_dldesign_0_cycle1_af2pred_0001
inf	inf	FALSE	FALSE	151587	inf	100	1000	FALSE	FALSE	HHH_b1_06170_000000208_dldesign_0_cycle1_af2pred_0001
inf	inf	FALSE	FALSE	151587	inf	100	1000	FALSE	FALSE	HHH_b2_07483_000000164_dldesign_0_cycle1_af2pred_0001
inf	inf	FALSE	FALSE	151587	inf	100	1000	FALSE	FALSE	HHH_b1_04760_000000142_dldesign_0_cycle1_af2pred_0001
inf	inf	FALSE	FALSE	151587	inf	100	1000	FALSE	FALSE	HHH_b2_04607_000000174_dldesign_0_cycle1_af2pred_0001
inf	inf	FALSE	FALSE	151587	inf	100	1000	FALSE	FALSE	HHH_b2_01600_000000238_dldesign_0_cycle1_af2pred_0001
inf	inf	FALSE	FALSE	151587	inf	100	1000	FALSE	FALSE	HHH_b1_06748_000000182_dldesign_0_cycle1_af2pred_0001
inf	inf	FALSE	FALSE	151587	inf	100	1000	FALSE	FALSE	HHH_b1_02229_000000039_dldesign_0_cycle1_af2pred_0001
inf	inf	FALSE	FALSE	151587	inf	100	1000	FALSE	FALSE	HHH_b2_01407_000000205_dldesign_0_cycle1_af2pred_0001
inf	inf	FALSE	FALSE	151587	inf	100	1000	FALSE	FALSE	ems_3hC_1570_000000287_dldesign_0_cycle1_af2pred_0001
inf	inf	FALSE	FALSE	151587	inf	100	1000	FALSE	FALSE	HHH_b2_03315_000000221_dldesign_0_cycle1_af2pred_0001
inf	inf	FALSE	FALSE	151587	inf	100	1000	FALSE	FALSE	HHH_b2_08300_000000068_dldesign_0_cycle1_af2pred_0001
inf	inf	FALSE	FALSE	151587	inf	100	1000	FALSE	FALSE	HHH_b1_02542_000000284_dldesign_0_cycle1_af2pred_0001
inf	inf	FALSE	FALSE	151587	inf	100	1000	FALSE	FALSE	HHH_b1_02754_000000299_dldesign_0_cycle1_af2pred_0001
inf	inf	FALSE	FALSE	137806	inf	100	1000	FALSE	FALSE	HHH_b1_04977_000000064_dldesign_0_cycle1_af2pred_0001
inf	inf	FALSE	FALSE	151587	inf	100	1000	FALSE	FALSE	HHH_b1_01734_000000224_dldesign_0_cycle1_af2pred_0001
inf	inf	FALSE	FALSE	113889	inf	100	1000	FALSE	FALSE	HHH_b2_08216_000000006_dldesign_0_cycle1_af2pred_0001
inf	inf	FALSE	FALSE	151587	inf	100	1000	FALSE	FALSE	HHH_b1_04411_000000217_dldesign_0_cycle1_af2pred_0001
inf	inf	FALSE	FALSE	151587	inf	100	1000	FALSE	FALSE	HHH_b2_01080_000000025_dldesign_0_cycle1_af2pred_0001
inf	inf	FALSE	FALSE	151587	inf	100	1000	FALSE	FALSE	HHH_b1_03002_000000117_dldesign_0_cycle1_af2pred_0001
inf	inf	FALSE	FALSE	151587	inf	100	1000	FALSE	FALSE	HHH_b2_05469_000000061_dldesign_0_cycle1_af2pred_0001
inf	inf	FALSE	FALSE	151587	inf	100	1000	FALSE	FALSE	HHH_b2_01005_000000262_dldesign_0_cycle1_af2pred_0001
inf	inf	FALSE	FALSE	151587	inf	100	1000	FALSE	FALSE	3a06290c8baa6e8619b69186753886c6_0001_000000183_dldesign_0_cycle1_af2pred_0001
inf	inf	FALSE	FALSE	151587	inf	100	1000	FALSE	FALSE	HHH_b2_08229_000000187_dldesign_0_cycle1_af2pred_0001
inf	inf	FALSE	FALSE	151587	inf	100	1000	FALSE	FALSE	HHH_b1_05777_000000094_dldesign_0_cycle1_af2pred_0001
inf	inf	FALSE	FALSE	137806	inf	100	1000	FALSE	FALSE	HHH_b1_02506_000000140_dldesign_0_cycle1_af2pred_0001
inf	inf	FALSE	FALSE	151587	inf	100	1000	FALSE	FALSE	a0eccdbf226c39d60399f70593e8abb5_0001_000000220_dldesign_0_cycle1_af2pred_0001
inf	inf	FALSE	FALSE	151587	inf	100	1000	FALSE	FALSE	HHH_b2_01174_000000044_dldesign_0_cycle1_af2pred_0001
inf	inf	FALSE	FALSE	151587	inf	100	1000	FALSE	FALSE	HHH_b1_04844_000000277_dldesign_0_cycle1_af2pred_0001
inf	inf	FALSE	FALSE	77788	inf	100	1000	FALSE	FALSE	HHH_b2_01589_000000089_dldesign_0_cycle1_af2pred_0001
inf	inf	FALSE	FALSE	151587	inf	100	1000	FALSE	FALSE	HHH_b1_07925_000000154_dldesign_0_cycle1_af2pred_0001
inf	inf	FALSE	FALSE	151587	inf	100	1000	FALSE	FALSE	HHH_b2_08017_000000076_dldesign_0_cycle1_af2pred_0001
inf	inf	FALSE	FALSE	151587	inf	100	1000	FALSE	FALSE	HHH_b1_00148_000000296_dldesign_0_cycle1_af2pred_0001
inf	inf	FALSE	FALSE	151587	inf	100	1000	FALSE	FALSE	HHH_b1_07526_000000245_dldesign_0_cycle1_af2pred_0001
inf	inf	FALSE	FALSE	151587	inf	100	1000	FALSE	FALSE	HHH_b2_07105_000000036_dldesign_0_cycle1_af2pred_0001
inf	inf	FALSE	FALSE	151587	inf	100	1000	FALSE	FALSE	ems_p1-14H-GBL-14H-GBL-15H_0678_0001_0001_0002_000000155_dldesign_0_cycle1_af2pred_0001
inf	inf	FALSE	FALSE	151587	inf	100	1000	FALSE	FALSE	HHH_b2_04041_000000080_dldesign_0_cycle1_af2pred_0001
inf	inf	FALSE	FALSE	151587	inf	100	1000	FALSE	FALSE	HHH_b2_01603_000000211_dldesign_0_cycle1_af2pred_0001
inf	inf	FALSE	FALSE	151587	inf	100	1000	FALSE	FALSE	HHH_b1_06279_000000060_dldesign_0_cycle1_af2pred_0001
inf	inf	FALSE	FALSE	151587	inf	100	1000	FALSE	FALSE	HHH_b2_08377_000000068_dldesign_0_cycle1_af2pred_0001
inf	inf	FALSE	FALSE	151587	inf	100	1000	FALSE	FALSE	HHH_b1_00120_000000255_dldesign_0_cycle1_af2pred_0001
inf	inf	FALSE	FALSE	151587	inf	100	1000	FALSE	FALSE	HHH_b2_02679_000000183_dldesign_0_cycle1_af2pred_0001
inf	inf	FALSE	FALSE	70716.3	inf	100	1000	FALSE	FALSE	HHH_b1_01213_000000148_dldesign_0_cycle1_af2pred_0001
inf	inf	FALSE	FALSE	151587	inf	100	1000	FALSE	FALSE	HHH_b1_05013_000000271_dldesign_0_cycle1_af2pred_0001
inf	inf	FALSE	FALSE	151587	inf	100	1000	FALSE	FALSE	HHH_b2_00518_000000239_dldesign_0_cycle1_af2pred_0001
inf	inf	FALSE	FALSE	113889	inf	100	1000	FALSE	FALSE	HHH_b1_07306_000000089_dldesign_0_cycle1_af2pred_0001
inf	inf	FALSE	FALSE	151587	inf	100	1000	FALSE	FALSE	HHH_b1_07273_000000099_dldesign_0_cycle1_af2pred_0001
inf	inf	FALSE	FALSE	151587	inf	100	1000	FALSE	FALSE	HHH_b1_01553_000000051_dldesign_0_cycle1_af2pred_0001
inf	inf	FALSE	FALSE	151587	inf	100	1000	FALSE	FALSE	HHH_b2_02016_000000207_dldesign_0_cycle1_af2pred_0001
inf	inf	FALSE	FALSE	151587	inf	100	1000	FALSE	FALSE	HHH_b1_04531_000000143_dldesign_0_cycle1_af2pred_0001
inf	inf	FALSE	FALSE	151587	inf	100	1000	FALSE	FALSE	HHH_b1_00054_000000218_dldesign_0_cycle1_af2pred_0001
inf	inf	FALSE	FALSE	151587	inf	100	1000	FALSE	FALSE	HHH_b2_03171_000000180_dldesign_0_cycle1_af2pred_0001
inf	inf	FALSE	FALSE	151587	inf	100	1000	FALSE	FALSE	HHH_b2_06263_000000214_dldesign_0_cycle1_af2pred_0001
inf	inf	FALSE	FALSE	151587	inf	100	1000	FALSE	FALSE	HHH_b1_04835_000000144_dldesign_0_cycle1_af2pred_0001
inf	inf	FALSE	FALSE	151587	inf	100	1000	FALSE	FALSE	HHH_b1_07170_000000034_dldesign_0_cycle1_af2pred_0001
inf	inf	FALSE	FALSE	151587	inf	100	1000	FALSE	FALSE	HHH_b1_02176_000000174_dldesign_0_cycle1_af2pred_0001
inf	inf	FALSE	FALSE	151587	inf	100	1000	FALSE	FALSE	HHH_b1_06410_000000026_dldesign_0_cycle1_af2pred_0001
inf	inf	FALSE	FALSE	151587	inf	100	1000	FALSE	FALSE	HHH_b1_00683_000000151_dldesign_0_cycle1_af2pred_0001
inf	inf	FALSE	FALSE	151587	inf	100	1000	FALSE	FALSE	HHH_b1_00219_000000228_dldesign_0_cycle1_af2pred_0001
inf	inf	FALSE	FALSE	94123.4	inf	100	1000	FALSE	FALSE	HHH_b2_06714_000000087_dldesign_0_cycle1_af2pred_0001
inf	inf	FALSE	FALSE	151587	inf	100	1000	FALSE	FALSE	e97b41f4e209c0640d4e43cb61b66542_0001_000000147_dldesign_0_cycle1_af2pred_0001
inf	inf	FALSE	FALSE	151587	inf	100	1000	FALSE	FALSE	HHH_b2_01741_000000122_dldesign_0_cycle1_af2pred_0001
inf	inf	FALSE	FALSE	151587	inf	100	1000	FALSE	FALSE	HHH_b2_06105_000000087_dldesign_0_cycle1_af2pred_0001
inf	inf	FALSE	FALSE	32989.7	inf	100	1000	FALSE	FALSE	HHH_b1_03467_000000253_dldesign_0_cycle1_af2pred_0001
inf	inf	FALSE	FALSE	151587	inf	100	1000	FALSE	FALSE	ems_3hC_894_0002_000000245_dldesign_0_cycle1_af2pred_0001
inf	inf	FALSE	FALSE	151587	inf	100	1000	FALSE	FALSE	HHH_b2_03478_000000022_dldesign_0_cycle1_af2pred_0001
inf	inf	FALSE	FALSE	151587	inf	100	1000	FALSE	FALSE	HHH_b2_07874_000000166_dldesign_0_cycle1_af2pred_0001
inf	inf	FALSE	FALSE	151587	inf	100	1000	FALSE	FALSE	HHH_b1_08371_000000290_dldesign_0_cycle1_af2pred_0001
inf	inf	FALSE	FALSE	151587	inf	100	1000	FALSE	FALSE	HHH_b1_05620_000000085_dldesign_0_cycle1_af2pred_0001
inf	inf	FALSE	FALSE	151587	inf	100	1000	FALSE	FALSE	HHH_b2_06482_000000239_dldesign_0_cycle1_af2pred_0001
inf	inf	FALSE	FALSE	151587	inf	100	1000	FALSE	FALSE	HHH_b1_00759_000000168_dldesign_0_cycle1_af2pred_0001
inf	inf	FALSE	FALSE	151587	inf	100	1000	FALSE	FALSE	HHH_b1_02952_000000128_dldesign_0_cycle1_af2pred_0001
inf	inf	FALSE	FALSE	151587	inf	100	1000	FALSE	FALSE	HHH_b2_05228_000000048_dldesign_0_cycle1_af2pred_0001
inf	inf	FALSE	FALSE	151587	inf	100	1000	FALSE	FALSE	HHH_b1_07633_000000102_dldesign_0_cycle1_af2pred_0001
inf	inf	FALSE	FALSE	151587	inf	100	1000	FALSE	FALSE	1c0e462f9e2a5801dfedf04bf6a9b982_0001_1_000000190_dldesign_0_cycle1_af2pred_0001
inf	inf	FALSE	FALSE	85566.8	inf	100	1000	FALSE	FALSE	HHH_b1_06845_000000195_dldesign_0_cycle1_af2pred_0001
inf	inf	FALSE	FALSE	151587	inf	100	1000	FALSE	FALSE	HHH_b2_00414_000000143_dldesign_0_cycle1_af2pred_0001
inf	inf	FALSE	FALSE	151587	inf	100	1000	FALSE	FALSE	HHH_b2_02467_000000124_dldesign_0_cycle1_af2pred_0001
inf	inf	FALSE	FALSE	151587	inf	100	1000	FALSE	FALSE	HHH_b1_08216_000000291_dldesign_0_cycle1_af2pred_0001
inf	inf	FALSE	FALSE	151587	inf	100	1000	FALSE	FALSE	HHH_b2_08016_000000013_dldesign_0_cycle1_af2pred_0001
inf	inf	FALSE	FALSE	151587	inf	100	1000	FALSE	FALSE	HHH_b1_05076_000000118_dldesign_0_cycle1_af2pred_0001
inf	inf	FALSE	FALSE	77788	inf	100	1000	FALSE	FALSE	HHH_b1_02391_000000012_dldesign_0_cycle1_af2pred_0001
inf	inf	FALSE	FALSE	151587	inf	100	1000	FALSE	FALSE	HHH_b2_04289_000000127_dldesign_0_cycle1_af2pred_0001
inf	inf	FALSE	FALSE	151587	inf	100	1000	FALSE	FALSE	ems_3hM_1325_000000085_dldesign_0_cycle1_af2pred_0001
inf	inf	FALSE	FALSE	151587	inf	100	1000	FALSE	FALSE	8b6a64634570606f9609bde6106eb1df_0001_000000067_dldesign_0_cycle1_af2pred_0001
inf	inf	FALSE	FALSE	103536	inf	100	1000	FALSE	FALSE	HHH_b1_01368_000000276_dldesign_0_cycle1_af2pred_0001
inf	inf	FALSE	FALSE	151587	inf	100	1000	FALSE	FALSE	665b9007e6d0b9979c9b0c82f83b8fcc_0001_000000205_dldesign_0_cycle1_af2pred_0001
inf	inf	FALSE	FALSE	151587	inf	100	1000	FALSE	FALSE	HHH_b2_04783_000000200_dldesign_0_cycle1_af2pred_0001
inf	inf	FALSE	FALSE	151587	inf	100	1000	FALSE	FALSE	HHH_b1_07661_000000137_dldesign_0_cycle1_af2pred_0001
inf	inf	FALSE	FALSE	151587	inf	100	1000	FALSE	FALSE	HHH_b2_06693_000000226_dldesign_0_cycle1_af2pred_0001
inf	inf	FALSE	FALSE	151587	inf	100	1000	FALSE	FALSE	HHH_b2_01261_000000139_dldesign_0_cycle1_af2pred_0001
inf	inf	FALSE	FALSE	151587	inf	100	1000	FALSE	FALSE	HHH_b2_00159_000000063_dldesign_0_cycle1_af2pred_0001
inf	inf	FALSE	FALSE	151587	inf	100	1000	FALSE	FALSE	HHH_b2_07622_000000258_dldesign_0_cycle1_af2pred_0001
inf	inf	FALSE	FALSE	151587	inf	100	1000	FALSE	FALSE	HHH_b2_01797_000000158_dldesign_0_cycle1_af2pred_0001
inf	inf	FALSE	FALSE	151587	inf	100	1000	FALSE	FALSE	HHH_b2_02209_000000285_dldesign_0_cycle1_af2pred_0001
inf	inf	FALSE	FALSE	151587	inf	100	1000	FALSE	FALSE	HHH_b1_03798_000000170_dldesign_0_cycle1_af2pred_0001
inf	inf	FALSE	FALSE	39917.5	inf	100	1000	FALSE	FALSE	HHH_b1_00781_000000275_dldesign_0_cycle1_af2pred_0001
inf	inf	FALSE	FALSE	151587	inf	100	1000	FALSE	FALSE	HHH_b2_03623_000000268_dldesign_0_cycle1_af2pred_0001
inf	inf	FALSE	FALSE	151587	inf	100	1000	FALSE	FALSE	HHH_b1_03689_000000190_dldesign_0_cycle1_af2pred_0001
inf	inf	FALSE	FALSE	151587	inf	100	1000	FALSE	FALSE	HHH_b1_05789_000000070_dldesign_0_cycle1_af2pred_0001
inf	inf	FALSE	FALSE	151587	inf	100	1000	FALSE	FALSE	HHH_b2_03028_000000158_dldesign_0_cycle1_af2pred_0001
inf	inf	FALSE	FALSE	151587	inf	100	1000	FALSE	FALSE	HHH_b2_05770_000000193_dldesign_0_cycle1_af2pred_0001
inf	inf	FALSE	FALSE	151587	inf	100	1000	FALSE	FALSE	HHH_b2_06440_000000167_dldesign_0_cycle1_af2pred_0001
inf	inf	FALSE	FALSE	151587	inf	100	1000	FALSE	FALSE	HHH_b2_08221_000000223_dldesign_0_cycle1_af2pred_0001
inf	inf	FALSE	FALSE	113889	inf	100	1000	FALSE	FALSE	HHH_b2_01405_000000114_dldesign_0_cycle1_af2pred_0001
inf	inf	FALSE	FALSE	103536	inf	100	1000	FALSE	FALSE	HHH_b2_03854_000000043_dldesign_0_cycle1_af2pred_0001
inf	inf	FALSE	FALSE	151587	inf	100	1000	FALSE	FALSE	HHH_b2_03938_000000113_dldesign_0_cycle1_af2pred_0001
inf	inf	FALSE	FALSE	151587	inf	100	1000	FALSE	FALSE	HHH_b2_02586_000000244_dldesign_0_cycle1_af2pred_0001
inf	inf	FALSE	FALSE	151587	inf	100	1000	FALSE	FALSE	HHH_b1_05481_000000219_dldesign_0_cycle1_af2pred_0001
inf	inf	FALSE	FALSE	151587	inf	100	1000	FALSE	FALSE	HHH_b2_07302_000000051_dldesign_0_cycle1_af2pred_0001
inf	inf	FALSE	FALSE	151587	inf	100	1000	FALSE	FALSE	HHH_b1_02237_000000036_dldesign_0_cycle1_af2pred_0001
inf	inf	FALSE	FALSE	151587	inf	100	1000	FALSE	FALSE	HHH_b1_05586_000000243_dldesign_0_cycle1_af2pred_0001
inf	inf	FALSE	FALSE	151587	inf	100	1000	FALSE	FALSE	HHH_b1_08173_000000064_dldesign_0_cycle1_af2pred_0001
inf	inf	FALSE	FALSE	151587	inf	100	1000	FALSE	FALSE	HHH_b1_06747_000000060_dldesign_0_cycle1_af2pred_0001
inf	inf	FALSE	FALSE	29990.6	inf	100	1000	FALSE	FALSE	HHH_b2_04466_000000215_dldesign_0_cycle1_af2pred_0001
inf	inf	FALSE	FALSE	151587	inf	100	1000	FALSE	FALSE	HHH_b2_02993_000000235_dldesign_0_cycle1_af2pred_0001
inf	inf	FALSE	FALSE	151587	inf	100	1000	FALSE	FALSE	HHH_b1_07785_000000230_dldesign_0_cycle1_af2pred_0001
inf	inf	FALSE	FALSE	151587	inf	100	1000	FALSE	FALSE	HHH_b2_02037_000000073_dldesign_0_cycle1_af2pred_0001
inf	inf	FALSE	FALSE	151587	inf	100	1000	FALSE	FALSE	HHH_b2_06781_000000064_dldesign_0_cycle1_af2pred_0001
inf	inf	FALSE	FALSE	151587	inf	100	1000	FALSE	FALSE	HHH_b1_00261_000000124_dldesign_0_cycle1_af2pred_0001
inf	inf	FALSE	FALSE	151587	inf	100	1000	FALSE	FALSE	HHH_b1_00318_000000124_dldesign_0_cycle1_af2pred_0001
inf	inf	FALSE	FALSE	151587	inf	100	1000	FALSE	FALSE	HHH_b1_07465_000000041_dldesign_0_cycle1_af2pred_0001
inf	inf	FALSE	FALSE	125278	inf	100	1000	FALSE	FALSE	HHH_b2_06793_000000130_dldesign_0_cycle1_af2pred_0001
inf	inf	FALSE	FALSE	151587	inf	100	1000	FALSE	FALSE	HHH_b2_00814_000000091_dldesign_0_cycle1_af2pred_0001
inf	inf	FALSE	FALSE	151587	inf	100	1000	FALSE	FALSE	HHH_b2_00310_000000034_dldesign_0_cycle1_af2pred_0001
inf	inf	FALSE	FALSE	151587	inf	100	1000	FALSE	FALSE	HHH_b1_05789_000000013_dldesign_0_cycle1_af2pred_0001
inf	inf	FALSE	FALSE	151587	inf	100	1000	FALSE	FALSE	HHH_b2_06160_000000157_dldesign_0_cycle1_af2pred_0001
inf	inf	FALSE	FALSE	151587	inf	100	1000	FALSE	FALSE	HHH_b2_03417_000000253_dldesign_0_cycle1_af2pred_0001
inf	inf	FALSE	FALSE	151587	inf	100	1000	FALSE	FALSE	HHH_b1_02740_000000135_dldesign_0_cycle1_af2pred_0001
inf	inf	FALSE	FALSE	151587	inf	100	1000	FALSE	FALSE	HHH_b1_05468_000000089_dldesign_0_cycle1_af2pred_0001
inf	inf	FALSE	FALSE	151587	inf	100	1000	FALSE	FALSE	HHH_b2_03585_000000119_dldesign_0_cycle1_af2pred_0001
inf	inf	FALSE	FALSE	151587	inf	100	1000	FALSE	FALSE	HHH_b1_03368_000000262_dldesign_0_cycle1_af2pred_0001
inf	inf	FALSE	FALSE	151587	inf	100	1000	FALSE	FALSE	HHH_b2_02386_000000077_dldesign_0_cycle1_af2pred_0001
inf	inf	FALSE	FALSE	151587	inf	100	1000	FALSE	FALSE	HHH_b2_00708_000000091_dldesign_0_cycle1_af2pred_0001
inf	inf	FALSE	FALSE	151587	inf	100	1000	FALSE	FALSE	HHH_b1_01430_000000039_dldesign_0_cycle1_af2pred_0001
inf	inf	FALSE	FALSE	151587	inf	100	1000	FALSE	FALSE	HHH_b1_07617_000000286_dldesign_0_cycle1_af2pred_0001
inf	inf	FALSE	FALSE	151587	inf	100	1000	FALSE	FALSE	HHH_b1_06580_000000270_dldesign_0_cycle1_af2pred_0001
inf	inf	FALSE	FALSE	151587	inf	100	1000	FALSE	FALSE	HHH_b2_06430_000000268_dldesign_0_cycle1_af2pred_0001
inf	inf	FALSE	FALSE	151587	inf	100	1000	FALSE	FALSE	HHH_b1_00115_000000065_dldesign_0_cycle1_af2pred_0001
inf	inf	FALSE	FALSE	151587	inf	100	1000	FALSE	FALSE	HHH_b1_03352_000000173_dldesign_0_cycle1_af2pred_0001
inf	inf	FALSE	FALSE	151587	inf	100	1000	FALSE	FALSE	HHH_b1_07063_000000075_dldesign_0_cycle1_af2pred_0001
inf	inf	FALSE	FALSE	151587	inf	100	1000	FALSE	FALSE	HHH_b1_08484_000000161_dldesign_0_cycle1_af2pred_0001
inf	inf	FALSE	FALSE	151587	inf	100	1000	FALSE	FALSE	HHH_b1_03184_000000058_dldesign_0_cycle1_af2pred_0001
inf	inf	FALSE	FALSE	151587	inf	100	1000	FALSE	FALSE	HHH_b1_02766_000000079_dldesign_0_cycle1_af2pred_0001
inf	inf	FALSE	FALSE	151587	inf	100	1000	FALSE	FALSE	HHH_b1_02704_000000250_dldesign_0_cycle1_af2pred_0001
inf	inf	FALSE	FALSE	94123.4	inf	100	1000	FALSE	FALSE	1b7c2b8d5952c6b49ef050017b44e09d_0001_000000261_dldesign_0_cycle1_af2pred_0001
inf	inf	FALSE	FALSE	151587	inf	100	1000	FALSE	FALSE	03d1612f130aec461e27f81ac552cf35_0001_000000187_dldesign_0_cycle1_af2pred_0001
inf	inf	FALSE	FALSE	151587	inf	100	1000	FALSE	FALSE	HHH_b2_01808_000000126_dldesign_0_cycle1_af2pred_0001
inf	inf	FALSE	FALSE	151587	inf	100	1000	FALSE	FALSE	8679c99a27c02dac6322965991044887_0001_000000198_dldesign_0_cycle1_af2pred_0001
inf	inf	FALSE	FALSE	151587	inf	100	1000	FALSE	FALSE	HHH_b1_00311_000000119_dldesign_0_cycle1_af2pred_0001
inf	inf	FALSE	FALSE	151587	inf	100	1000	FALSE	FALSE	4ed9a5f8f545a7adfbbbb13291f3784e_0001_000000058_dldesign_0_cycle1_af2pred_0001
inf	inf	FALSE	FALSE	151587	inf	100	1000	FALSE	FALSE	HHH_b2_05822_000000294_dldesign_0_cycle1_af2pred_0001
inf	inf	FALSE	FALSE	151587	inf	100	1000	FALSE	FALSE	HHH_b1_05817_000000249_dldesign_0_cycle1_af2pred_0001
inf	inf	FALSE	FALSE	151587	inf	100	1000	FALSE	FALSE	HHH_b2_02032_000000018_dldesign_0_cycle1_af2pred_0001
inf	inf	FALSE	FALSE	151587	inf	100	1000	FALSE	FALSE	HHH_b1_03925_000000039_dldesign_0_cycle1_af2pred_0001
inf	inf	FALSE	FALSE	151587	inf	100	1000	FALSE	FALSE	HHH_b1_06766_000000200_dldesign_0_cycle1_af2pred_0001
inf	inf	FALSE	FALSE	151587	inf	100	1000	FALSE	FALSE	HHH_b1_02971_000000020_dldesign_0_cycle1_af2pred_0001
inf	inf	FALSE	FALSE	151587	inf	100	1000	FALSE	FALSE	HHH_b2_06570_000000003_dldesign_0_cycle1_af2pred_0001
inf	inf	FALSE	FALSE	151587	inf	100	1000	FALSE	FALSE	HHH_b2_04117_000000184_dldesign_0_cycle1_af2pred_0001
inf	inf	FALSE	FALSE	151587	inf	100	1000	FALSE	FALSE	HHH_b1_07895_000000087_dldesign_0_cycle1_af2pred_0001
inf	inf	FALSE	FALSE	151587	inf	100	1000	FALSE	FALSE	HHH_b2_04829_000000052_dldesign_0_cycle1_af2pred_0001
inf	inf	FALSE	FALSE	151587	inf	100	1000	FALSE	FALSE	HHH_b1_02650_000000118_dldesign_0_cycle1_af2pred_0001
inf	inf	FALSE	FALSE	151587	inf	100	1000	FALSE	FALSE	47733d3662eb36425869ff66b6028fdd_0001_000000256_dldesign_0_cycle1_af2pred_0001
inf	inf	FALSE	FALSE	151587	inf	100	1000	FALSE	FALSE	HHH_b1_06894_000000108_dldesign_0_cycle1_af2pred_0001
inf	inf	FALSE	FALSE	151587	inf	100	1000	FALSE	FALSE	HHH_b1_00876_000000121_dldesign_0_cycle1_af2pred_0001
inf	inf	FALSE	FALSE	151587	inf	100	1000	FALSE	FALSE	HHH_b2_07942_000000012_dldesign_0_cycle1_af2pred_0001
inf	inf	FALSE	FALSE	151587	inf	100	1000	FALSE	FALSE	HHH_b2_07496_000000023_dldesign_0_cycle1_af2pred_0001
inf	inf	FALSE	FALSE	151587	inf	100	1000	FALSE	FALSE	HHH_b2_04104_000000074_dldesign_0_cycle1_af2pred_0001
inf	inf	FALSE	FALSE	151587	inf	100	1000	FALSE	FALSE	HHH_b1_06162_000000166_dldesign_0_cycle1_af2pred_0001
inf	inf	FALSE	FALSE	151587	inf	100	1000	FALSE	FALSE	HHH_b1_07424_000000251_dldesign_0_cycle1_af2pred_0001
inf	inf	FALSE	FALSE	77788	inf	100	1000	FALSE	FALSE	05ca327611f5605f0dd8494b449afcbf_0001_1_000000082_dldesign_0_cycle1_af2pred_0001
inf	inf	FALSE	FALSE	39917.5	inf	100	1000	FALSE	FALSE	HHH_b1_04511_000000128_dldesign_0_cycle1_af2pred_0001
inf	inf	FALSE	FALSE	151587	inf	100	1000	FALSE	FALSE	HHH_b1_01267_000000153_dldesign_0_cycle1_af2pred_0001
inf	inf	FALSE	FALSE	151587	inf	100	1000	FALSE	FALSE	a8947c76558560a2143b54563ebaea60_0001_1_000000045_dldesign_0_cycle1_af2pred_0001
inf	inf	FALSE	FALSE	151587	inf	100	1000	FALSE	FALSE	HHH_b2_07379_000000090_dldesign_0_cycle1_af2pred_0001
inf	inf	FALSE	FALSE	151587	inf	100	1000	FALSE	FALSE	HHH_b1_05204_000000125_dldesign_0_cycle1_af2pred_0001
inf	inf	FALSE	FALSE	151587	inf	100	1000	FALSE	FALSE	HHH_b2_05933_000000068_dldesign_0_cycle1_af2pred_0001
inf	inf	FALSE	FALSE	151587	inf	100	1000	FALSE	FALSE	HHH_b2_02710_000000209_dldesign_0_cycle1_af2pred_0001
inf	inf	FALSE	FALSE	151587	inf	100	1000	FALSE	FALSE	HHH_b1_03138_000000072_dldesign_0_cycle1_af2pred_0001
inf	inf	FALSE	FALSE	151587	inf	100	1000	FALSE	FALSE	HHH_b1_07251_000000170_dldesign_0_cycle1_af2pred_0001
inf	inf	FALSE	FALSE	151587	inf	100	1000	FALSE	FALSE	HHH_b1_06549_000000256_dldesign_0_cycle1_af2pred_0001
inf	inf	FALSE	FALSE	151587	inf	100	1000	FALSE	FALSE	HHH_b2_00933_000000079_dldesign_0_cycle1_af2pred_0001
inf	inf	FALSE	FALSE	151587	inf	100	1000	FALSE	FALSE	HHH_b1_08395_000000017_dldesign_0_cycle1_af2pred_0001
inf	inf	FALSE	FALSE	151587	inf	100	1000	FALSE	FALSE	f13c5212178be325c9ab83e7ba27a613_0001_1_000000212_dldesign_0_cycle1_af2pred_0001
inf	inf	FALSE	FALSE	151587	inf	100	1000	FALSE	FALSE	HHH_b1_00973_000000042_dldesign_0_cycle1_af2pred_0001
inf	inf	FALSE	FALSE	151587	inf	100	1000	FALSE	FALSE	HHH_b2_01418_000000237_dldesign_0_cycle1_af2pred_0001
inf	inf	FALSE	FALSE	151587	inf	100	1000	FALSE	FALSE	HHH_b2_05914_000000133_dldesign_0_cycle1_af2pred_0001
inf	inf	FALSE	FALSE	151587	inf	100	1000	FALSE	FALSE	ems_3hM_781_000000171_dldesign_0_cycle1_af2pred_0001
inf	inf	FALSE	FALSE	151587	inf	100	1000	FALSE	FALSE	HHH_b1_03254_000000116_dldesign_0_cycle1_af2pred_0001
inf	inf	FALSE	FALSE	151587	inf	100	1000	FALSE	FALSE	HHH_b1_00270_000000148_dldesign_0_cycle1_af2pred_0001
inf	inf	FALSE	FALSE	125278	inf	100	1000	FALSE	FALSE	HHH_b2_03551_000000151_dldesign_0_cycle1_af2pred_0001
inf	inf	FALSE	FALSE	151587	inf	100	1000	FALSE	FALSE	HHH_b2_07457_000000049_dldesign_0_cycle1_af2pred_0001
inf	inf	FALSE	FALSE	151587	inf	100	1000	FALSE	FALSE	354655123b88dc0b9aeb6729620c75be_0001_000000017_dldesign_0_cycle1_af2pred_0001
inf	inf	FALSE	FALSE	151587	inf	100	1000	FALSE	FALSE	HHH_b2_08298_000000296_dldesign_0_cycle1_af2pred_0001
inf	inf	FALSE	FALSE	151587	inf	100	1000	FALSE	FALSE	HHH_b1_03536_000000257_dldesign_0_cycle1_af2pred_0001
inf	inf	FALSE	FALSE	151587	inf	100	1000	FALSE	FALSE	HHH_b2_04221_000000267_dldesign_0_cycle1_af2pred_0001
inf	inf	FALSE	FALSE	151587	inf	100	1000	FALSE	FALSE	HHH_b2_05888_000000025_dldesign_0_cycle1_af2pred_0001
inf	inf	FALSE	FALSE	151587	inf	100	1000	FALSE	FALSE	HHH_b1_06161_000000257_dldesign_0_cycle1_af2pred_0001
inf	inf	FALSE	FALSE	151587	inf	100	1000	FALSE	FALSE	095b6a59ff65584c34db5946d5db0983_0001_000000045_dldesign_0_cycle1_af2pred_0001
inf	inf	FALSE	FALSE	151587	inf	100	1000	FALSE	FALSE	HHH_b1_06952_000000164_dldesign_0_cycle1_af2pred_0001
inf	inf	FALSE	FALSE	151587	inf	100	1000	FALSE	FALSE	HHH_b1_01054_000000044_dldesign_0_cycle1_af2pred_0001
inf	inf	FALSE	FALSE	151587	inf	100	1000	FALSE	FALSE	HHH_b1_03742_000000295_dldesign_0_cycle1_af2pred_0001
inf	inf	FALSE	FALSE	151587	inf	100	1000	FALSE	FALSE	HHH_b2_03354_000000058_dldesign_0_cycle1_af2pred_0001
inf	inf	FALSE	FALSE	151587	inf	100	1000	FALSE	FALSE	HHH_b2_02904_000000111_dldesign_0_cycle1_af2pred_0001
inf	inf	FALSE	FALSE	151587	inf	100	1000	FALSE	FALSE	HHH_b2_06844_000000274_dldesign_0_cycle1_af2pred_0001
inf	inf	FALSE	FALSE	151587	inf	100	1000	FALSE	FALSE	HHH_b2_07226_000000020_dldesign_0_cycle1_af2pred_0001
inf	inf	FALSE	FALSE	137806	inf	100	1000	FALSE	FALSE	HHH_b2_07410_000000226_dldesign_0_cycle1_af2pred_0001
inf	inf	FALSE	FALSE	151587	inf	100	1000	FALSE	FALSE	HHH_b2_03283_000000293_dldesign_0_cycle1_af2pred_0001
inf	inf	FALSE	FALSE	151587	inf	100	1000	FALSE	FALSE	HHH_b2_01374_000000145_dldesign_0_cycle1_af2pred_0001
inf	inf	FALSE	FALSE	151587	inf	100	1000	FALSE	FALSE	HHH_b1_05451_000000209_dldesign_0_cycle1_af2pred_0001
inf	inf	FALSE	FALSE	151587	inf	100	1000	FALSE	FALSE	HHH_b1_05954_000000013_dldesign_0_cycle1_af2pred_0001
inf	inf	FALSE	FALSE	151587	inf	100	1000	FALSE	FALSE	HHH_b1_04165_000000091_dldesign_0_cycle1_af2pred_0001
inf	inf	FALSE	FALSE	151587	inf	100	1000	FALSE	FALSE	HHH_b2_00233_000000219_dldesign_0_cycle1_af2pred_0001
inf	inf	FALSE	FALSE	151587	inf	100	1000	FALSE	FALSE	HHH_b1_06595_000000274_dldesign_0_cycle1_af2pred_0001
inf	inf	FALSE	FALSE	151587	inf	100	1000	FALSE	FALSE	f7da6b5b4e32c6bc97a4140a3cd2ab90_0001_1_000000018_dldesign_0_cycle1_af2pred_0001
inf	inf	FALSE	FALSE	151587	inf	100	1000	FALSE	FALSE	HHH_b1_07180_000000001_dldesign_0_cycle1_af2pred_0001
inf	inf	FALSE	FALSE	151587	inf	100	1000	FALSE	FALSE	HHH_b2_08286_000000274_dldesign_0_cycle1_af2pred_0001
inf	inf	FALSE	FALSE	151587	inf	100	1000	FALSE	FALSE	HHH_b1_04433_000000242_dldesign_0_cycle1_af2pred_0001
inf	inf	FALSE	FALSE	151587	inf	100	1000	FALSE	FALSE	HHH_b2_05278_000000086_dldesign_0_cycle1_af2pred_0001
inf	inf	FALSE	FALSE	151587	inf	100	1000	FALSE	FALSE	HHH_b2_04547_000000292_dldesign_0_cycle1_af2pred_0001
inf	inf	FALSE	FALSE	151587	inf	100	1000	FALSE	FALSE	HHH_b2_02667_000000205_dldesign_0_cycle1_af2pred_0001
inf	inf	FALSE	FALSE	151587	inf	100	1000	FALSE	FALSE	HHH_b1_01235_000000284_dldesign_0_cycle1_af2pred_0001
inf	inf	FALSE	FALSE	151587	inf	100	1000	FALSE	FALSE	HHH_b1_04080_000000289_dldesign_0_cycle1_af2pred_0001
inf	inf	FALSE	FALSE	151587	inf	100	1000	FALSE	FALSE	HHH_b1_00882_000000131_dldesign_0_cycle1_af2pred_0001
inf	inf	FALSE	FALSE	151587	inf	100	1000	FALSE	FALSE	HHH_b2_04088_000000216_dldesign_0_cycle1_af2pred_0001
inf	inf	FALSE	FALSE	151587	inf	100	1000	FALSE	FALSE	HHH_b2_08235_000000116_dldesign_0_cycle1_af2pred_0001
inf	inf	FALSE	FALSE	151587	inf	100	1000	FALSE	FALSE	HHH_b2_06814_000000116_dldesign_0_cycle1_af2pred_0001
inf	inf	FALSE	FALSE	151587	inf	100	1000	FALSE	FALSE	HHH_b2_07160_000000275_dldesign_0_cycle1_af2pred_0001
inf	inf	FALSE	FALSE	151587	inf	100	1000	FALSE	FALSE	HHH_b1_03918_000000027_dldesign_0_cycle1_af2pred_0001
inf	inf	FALSE	FALSE	151587	inf	100	1000	FALSE	FALSE	HHH_b1_07993_000000120_dldesign_0_cycle1_af2pred_0001
inf	inf	FALSE	FALSE	151587	inf	100	1000	FALSE	FALSE	HHH_b1_02229_000000121_dldesign_0_cycle1_af2pred_0001
inf	inf	FALSE	FALSE	151587	inf	100	1000	FALSE	FALSE	HHH_b2_02389_000000019_dldesign_0_cycle1_af2pred_0001
inf	inf	FALSE	FALSE	151587	inf	100	1000	FALSE	FALSE	HHH_b1_06964_000000098_dldesign_0_cycle1_af2pred_0001
inf	inf	FALSE	FALSE	151587	inf	100	1000	FALSE	FALSE	HHH_b1_02247_000000153_dldesign_0_cycle1_af2pred_0001
inf	inf	FALSE	FALSE	151587	inf	100	1000	FALSE	FALSE	HHH_b2_03564_000000215_dldesign_0_cycle1_af2pred_0001
inf	inf	FALSE	FALSE	151587	inf	100	1000	FALSE	FALSE	HHH_b1_07319_000000206_dldesign_0_cycle1_af2pred_0001
inf	inf	FALSE	FALSE	151587	inf	100	1000	FALSE	FALSE	HHH_b1_00018_000000108_dldesign_0_cycle1_af2pred_0001
inf	inf	FALSE	FALSE	151587	inf	100	1000	FALSE	FALSE	HHH_b1_02039_000000091_dldesign_0_cycle1_af2pred_0001
inf	inf	FALSE	FALSE	151587	inf	100	1000	FALSE	FALSE	HHH_b2_07174_000000108_dldesign_0_cycle1_af2pred_0001
inf	inf	FALSE	FALSE	151587	inf	100	1000	FALSE	FALSE	HHH_b2_04168_000000038_dldesign_0_cycle1_af2pred_0001
inf	inf	FALSE	FALSE	151587	inf	100	1000	FALSE	FALSE	HHH_b2_01174_000000056_dldesign_0_cycle1_af2pred_0001
inf	inf	FALSE	FALSE	151587	inf	100	1000	FALSE	FALSE	HHH_b1_05317_000000213_dldesign_0_cycle1_af2pred_0001
inf	inf	FALSE	FALSE	151587	inf	100	1000	FALSE	FALSE	HHH_b2_02561_000000258_dldesign_0_cycle1_af2pred_0001
inf	inf	FALSE	FALSE	151587	inf	100	1000	FALSE	FALSE	HHH_b1_07522_000000291_dldesign_0_cycle1_af2pred_0001
inf	inf	FALSE	FALSE	151587	inf	100	1000	FALSE	FALSE	HHH_b1_06646_000000168_dldesign_0_cycle1_af2pred_0001
inf	inf	FALSE	FALSE	151587	inf	100	1000	FALSE	FALSE	HHH_b2_06401_000000280_dldesign_0_cycle1_af2pred_0001
inf	inf	FALSE	FALSE	151587	inf	100	1000	FALSE	FALSE	HHH_b2_07609_000000063_dldesign_0_cycle1_af2pred_0001
inf	inf	FALSE	FALSE	151587	inf	100	1000	FALSE	FALSE	HHH_b1_08369_000000277_dldesign_0_cycle1_af2pred_0001
inf	inf	FALSE	FALSE	151587	inf	100	1000	FALSE	FALSE	HHH_b2_04824_000000014_dldesign_0_cycle1_af2pred_0001
inf	inf	FALSE	FALSE	151587	inf	100	1000	FALSE	FALSE	HHH_b1_02989_000000181_dldesign_0_cycle1_af2pred_0001
inf	inf	FALSE	FALSE	151587	inf	100	1000	FALSE	FALSE	HHH_b1_02244_000000049_dldesign_0_cycle1_af2pred_0001
inf	inf	FALSE	FALSE	151587	inf	100	1000	FALSE	FALSE	HHH_b1_04286_000000122_dldesign_0_cycle1_af2pred_0001
inf	inf	FALSE	FALSE	151587	inf	100	1000	FALSE	FALSE	HHH_b1_02857_000000144_dldesign_0_cycle1_af2pred_0001
inf	inf	FALSE	FALSE	151587	inf	100	1000	FALSE	FALSE	HHH_b1_01957_000000142_dldesign_0_cycle1_af2pred_0001
inf	inf	FALSE	FALSE	151587	inf	100	1000	FALSE	FALSE	ems_3hC_714_000000019_dldesign_0_cycle1_af2pred_0001
inf	inf	FALSE	FALSE	151587	inf	100	1000	FALSE	FALSE	HHH_b1_00772_000000146_dldesign_0_cycle1_af2pred_0001
inf	inf	FALSE	FALSE	151587	inf	100	1000	FALSE	FALSE	HHH_b1_05789_000000177_dldesign_0_cycle1_af2pred_0001
inf	inf	FALSE	FALSE	151587	inf	100	1000	FALSE	FALSE	HHH_b1_06429_000000169_dldesign_0_cycle1_af2pred_0001
inf	inf	FALSE	FALSE	151587	inf	100	1000	FALSE	FALSE	HHH_b1_00714_000000222_dldesign_0_cycle1_af2pred_0001
inf	inf	FALSE	FALSE	151587	inf	100	1000	FALSE	FALSE	HHH_b1_05287_000000215_dldesign_0_cycle1_af2pred_0001
inf	inf	FALSE	FALSE	18621.8	inf	100	1000	FALSE	FALSE	HHH_b2_07029_000000082_dldesign_0_cycle1_af2pred_0001
inf	inf	FALSE	FALSE	151587	inf	100	1000	FALSE	FALSE	HHH_b2_06966_000000195_dldesign_0_cycle1_af2pred_0001
inf	inf	FALSE	FALSE	151587	inf	100	1000	FALSE	FALSE	HHH_b2_03408_000000280_dldesign_0_cycle1_af2pred_0001
inf	inf	FALSE	FALSE	151587	inf	100	1000	FALSE	FALSE	HHH_b2_08090_000000061_dldesign_0_cycle1_af2pred_0001
inf	inf	FALSE	FALSE	125278	inf	100	1000	FALSE	FALSE	HHH_b1_00543_000000109_dldesign_0_cycle1_af2pred_0001
inf	inf	FALSE	FALSE	151587	inf	100	1000	FALSE	FALSE	HHH_b1_02146_000000137_dldesign_0_cycle1_af2pred_0001
inf	inf	FALSE	FALSE	151587	inf	100	1000	FALSE	FALSE	HHH_b1_01157_000000128_dldesign_0_cycle1_af2pred_0001
inf	inf	FALSE	FALSE	151587	inf	100	1000	FALSE	FALSE	82896434bd2538363d9b8259155b3bde_0001_000000299_dldesign_0_cycle1_af2pred_0001
inf	inf	FALSE	FALSE	137806	inf	100	1000	FALSE	FALSE	HHH_b2_00567_000000113_dldesign_0_cycle1_af2pred_0001
inf	inf	FALSE	FALSE	151587	inf	100	1000	FALSE	FALSE	HHH_b1_00665_000000179_dldesign_0_cycle1_af2pred_0001
inf	inf	FALSE	FALSE	151587	inf	100	1000	FALSE	FALSE	HHH_b2_05742_000000216_dldesign_0_cycle1_af2pred_0001
inf	inf	FALSE	FALSE	151587	inf	100	1000	FALSE	FALSE	HHH_b1_00080_000000288_dldesign_0_cycle1_af2pred_0001
inf	inf	FALSE	FALSE	151587	inf	100	1000	FALSE	FALSE	HHH_b2_07864_000000061_dldesign_0_cycle1_af2pred_0001
inf	inf	FALSE	FALSE	137806	inf	100	1000	FALSE	FALSE	HHH_b1_06216_000000021_dldesign_0_cycle1_af2pred_0001
inf	inf	FALSE	FALSE	151587	inf	100	1000	FALSE	FALSE	HHH_b1_01013_000000263_dldesign_0_cycle1_af2pred_0001
inf	inf	FALSE	FALSE	151587	inf	100	1000	FALSE	FALSE	HHH_b2_07608_000000001_dldesign_0_cycle1_af2pred_0001
inf	inf	FALSE	FALSE	151587	inf	100	1000	FALSE	FALSE	HHH_b1_03279_000000121_dldesign_0_cycle1_af2pred_0001
inf	inf	FALSE	FALSE	151587	inf	100	1000	FALSE	FALSE	HHH_b2_05958_000000145_dldesign_0_cycle1_af2pred_0001
inf	inf	FALSE	FALSE	151587	inf	100	1000	FALSE	FALSE	HHH_b2_03384_000000060_dldesign_0_cycle1_af2pred_0001
inf	inf	FALSE	FALSE	151587	inf	100	1000	FALSE	FALSE	HHH_b1_04770_000000215_dldesign_0_cycle1_af2pred_0001
inf	inf	FALSE	FALSE	151587	inf	100	1000	FALSE	FALSE	HHH_b2_00089_000000104_dldesign_0_cycle1_af2pred_0001
inf	inf	FALSE	FALSE	151587	inf	100	1000	FALSE	FALSE	HHH_b2_01836_000000293_dldesign_0_cycle1_af2pred_0001
inf	inf	FALSE	FALSE	166745	inf	100	1000	FALSE	FALSE	HHH_b1_07257_000000141_dldesign_0_cycle1_af2pred_0001
inf	inf	FALSE	FALSE	64287.6	inf	100	1000	FALSE	FALSE	HHH_b2_00987_000000168_dldesign_0_cycle1_af2pred_0001
inf	inf	FALSE	FALSE	151587	inf	100	1000	FALSE	FALSE	9b3351f2f66fbcc824ad33b4da01f8ef_0001_000000109_dldesign_0_cycle1_af2pred_0001
inf	inf	FALSE	FALSE	151587	inf	100	1000	FALSE	FALSE	HHH_b2_05542_000000084_dldesign_0_cycle1_af2pred_0001
inf	inf	FALSE	FALSE	151587	inf	100	1000	FALSE	FALSE	HHH_b1_05826_000000161_dldesign_0_cycle1_af2pred_0001
inf	inf	FALSE	FALSE	151587	inf	100	1000	FALSE	FALSE	HHH_b1_01105_000000061_dldesign_0_cycle1_af2pred_0001
inf	inf	FALSE	FALSE	151587	inf	100	1000	FALSE	FALSE	HHH_b2_04454_000000158_dldesign_0_cycle1_af2pred_0001
inf	inf	FALSE	FALSE	151587	inf	100	1000	FALSE	FALSE	HHH_b1_04021_000000098_dldesign_0_cycle1_af2pred_0001
inf	inf	FALSE	FALSE	151587	inf	100	1000	FALSE	FALSE	HHH_b1_08356_000000106_dldesign_0_cycle1_af2pred_0001
inf	inf	FALSE	FALSE	151587	inf	100	1000	FALSE	FALSE	95b1ad1ac290c05ebdc49315f5587900_0001_000000082_dldesign_0_cycle1_af2pred_0001
inf	inf	FALSE	FALSE	151587	inf	100	1000	FALSE	FALSE	HHH_b1_08341_000000025_dldesign_0_cycle1_af2pred_0001
inf	inf	FALSE	FALSE	151587	inf	100	1000	FALSE	FALSE	HHH_b2_01246_000000109_dldesign_0_cycle1_af2pred_0001
inf	inf	FALSE	FALSE	151587	inf	100	1000	FALSE	FALSE	HHH_b1_02677_000000110_dldesign_0_cycle1_af2pred_0001
inf	inf	FALSE	FALSE	151587	inf	100	1000	FALSE	FALSE	HHH_b1_05249_000000095_dldesign_0_cycle1_af2pred_0001
inf	inf	FALSE	FALSE	151587	inf	100	1000	FALSE	FALSE	HHH_b1_06271_000000118_dldesign_0_cycle1_af2pred_0001
inf	inf	FALSE	FALSE	151587	inf	100	1000	FALSE	FALSE	HHH_eva_0050_000000060_dldesign_0_cycle1_af2pred_0001
inf	inf	FALSE	FALSE	151587	inf	100	1000	FALSE	FALSE	HHH_b2_03861_000000265_dldesign_0_cycle1_af2pred_0001
inf	inf	FALSE	FALSE	151587	inf	100	1000	FALSE	FALSE	HHH_b2_03551_000000153_dldesign_0_cycle1_af2pred_0001
inf	inf	FALSE	FALSE	151587	inf	100	1000	FALSE	FALSE	ems_p1-15H-GBL-16H-GBL-16H_0017_0001_0001_0002_000000191_dldesign_0_cycle1_af2pred_0001
inf	inf	FALSE	FALSE	151587	inf	100	1000	FALSE	FALSE	HHH_b1_01850_000000265_dldesign_0_cycle1_af2pred_0001
inf	inf	FALSE	FALSE	137806	inf	100	1000	FALSE	FALSE	HHH_b2_00294_000000008_dldesign_0_cycle1_af2pred_0001
inf	inf	FALSE	FALSE	151587	inf	100	1000	FALSE	FALSE	0db682d5b92ef797dd9a7c8846a62bac_0001_000000110_dldesign_0_cycle1_af2pred_0001
inf	inf	FALSE	FALSE	151587	inf	100	1000	FALSE	FALSE	HHH_b1_00459_000000294_dldesign_0_cycle1_af2pred_0001
inf	inf	FALSE	FALSE	151587	inf	100	1000	FALSE	FALSE	HHH_b1_06001_000000286_dldesign_0_cycle1_af2pred_0001
inf	inf	FALSE	FALSE	151587	inf	100	1000	FALSE	FALSE	755b8b8bd6510bf923c6fb15608b7335_0001_000000097_dldesign_0_cycle1_af2pred_0001
inf	inf	FALSE	FALSE	151587	inf	100	1000	FALSE	FALSE	HHH_b1_04821_000000099_dldesign_0_cycle1_af2pred_0001
inf	inf	FALSE	FALSE	151587	inf	100	1000	FALSE	FALSE	HHH_eva_0746_000000120_dldesign_0_cycle1_af2pred_0001
inf	inf	FALSE	FALSE	151587	inf	100	1000	FALSE	FALSE	HHH_b2_02816_000000087_dldesign_0_cycle1_af2pred_0001
inf	inf	FALSE	FALSE	151587	inf	100	1000	FALSE	FALSE	HHH_b2_00286_000000250_dldesign_0_cycle1_af2pred_0001
inf	inf	FALSE	FALSE	151587	inf	100	1000	FALSE	FALSE	HHH_b1_00355_000000150_dldesign_0_cycle1_af2pred_0001
inf	inf	FALSE	FALSE	151587	inf	100	1000	FALSE	FALSE	HHH_b2_01508_000000010_dldesign_0_cycle1_af2pred_0001
inf	inf	FALSE	FALSE	151587	inf	100	1000	FALSE	FALSE	HHH_b2_02960_000000286_dldesign_0_cycle1_af2pred_0001
inf	inf	FALSE	FALSE	77788	inf	100	1000	FALSE	FALSE	HHH_b2_07410_000000046_dldesign_0_cycle1_af2pred_0001
inf	inf	FALSE	FALSE	113889	inf	100	1000	FALSE	FALSE	HHH_b2_05050_000000151_dldesign_0_cycle1_af2pred_0001
inf	inf	FALSE	FALSE	151587	inf	100	1000	FALSE	FALSE	HHH_b1_01592_000000197_dldesign_0_cycle1_af2pred_0001
inf	inf	FALSE	FALSE	151587	inf	100	1000	FALSE	FALSE	HHH_b1_06492_000000086_dldesign_0_cycle1_af2pred_0001
inf	inf	FALSE	FALSE	151587	inf	100	1000	FALSE	FALSE	HHH_b1_01160_000000055_dldesign_0_cycle1_af2pred_0001
inf	inf	FALSE	FALSE	151587	inf	100	1000	FALSE	FALSE	HHH_b1_02098_000000227_dldesign_0_cycle1_af2pred_0001
inf	inf	FALSE	FALSE	151587	inf	100	1000	FALSE	FALSE	HHH_b2_03769_000000003_dldesign_0_cycle1_af2pred_0001
inf	inf	FALSE	FALSE	125278	inf	100	1000	FALSE	FALSE	HHH_b1_08223_000000255_dldesign_0_cycle1_af2pred_0001
inf	inf	FALSE	FALSE	151587	inf	100	1000	FALSE	FALSE	HHH_b1_02283_000000130_dldesign_0_cycle1_af2pred_0001
inf	inf	FALSE	FALSE	151587	inf	100	1000	FALSE	FALSE	HHH_b1_02683_000000292_dldesign_0_cycle1_af2pred_0001
inf	inf	FALSE	FALSE	151587	inf	100	1000	FALSE	FALSE	HHH_b1_08739_000000130_dldesign_0_cycle1_af2pred_0001
inf	inf	FALSE	FALSE	151587	inf	100	1000	FALSE	FALSE	HHH_b2_01418_000000166_dldesign_0_cycle1_af2pred_0001
inf	inf	FALSE	FALSE	151587	inf	100	1000	FALSE	FALSE	HHH_b1_08642_000000194_dldesign_0_cycle1_af2pred_0001
inf	inf	FALSE	FALSE	151587	inf	100	1000	FALSE	FALSE	HHH_b1_00308_000000257_dldesign_0_cycle1_af2pred_0001
inf	inf	FALSE	FALSE	151587	inf	100	1000	FALSE	FALSE	HHH_b2_01985_000000276_dldesign_0_cycle1_af2pred_0001
inf	inf	FALSE	FALSE	151587	inf	100	1000	FALSE	FALSE	HHH_b1_00510_000000146_dldesign_0_cycle1_af2pred_0001
inf	inf	FALSE	FALSE	151587	inf	100	1000	FALSE	FALSE	ems_3hC_444_0002_000000059_dldesign_0_cycle1_af2pred_0001
inf	inf	FALSE	FALSE	151587	inf	100	1000	FALSE	FALSE	HHH_b2_03009_000000156_dldesign_0_cycle1_af2pred_0001
inf	inf	FALSE	FALSE	151587	inf	100	1000	FALSE	FALSE	HHH_b2_03962_000000034_dldesign_0_cycle1_af2pred_0001
inf	inf	FALSE	FALSE	151587	inf	100	1000	FALSE	FALSE	HHH_b2_05338_000000031_dldesign_0_cycle1_af2pred_0001
inf	inf	FALSE	FALSE	151587	inf	100	1000	FALSE	FALSE	HHH_b1_07002_000000094_dldesign_0_cycle1_af2pred_0001
inf	inf	FALSE	FALSE	151587	inf	100	1000	FALSE	FALSE	HHH_b2_08380_000000130_dldesign_0_cycle1_af2pred_0001
inf	inf	FALSE	FALSE	151587	inf	100	1000	FALSE	FALSE	HHH_b2_07043_000000249_dldesign_0_cycle1_af2pred_0001
inf	inf	FALSE	FALSE	151587	inf	100	1000	FALSE	FALSE	HHH_b2_05003_000000193_dldesign_0_cycle1_af2pred_0001
inf	inf	FALSE	FALSE	151587	inf	100	1000	FALSE	FALSE	HHH_b2_03691_000000021_dldesign_0_cycle1_af2pred_0001
inf	inf	FALSE	FALSE	151587	inf	100	1000	FALSE	FALSE	HHH_b2_08299_000000069_dldesign_0_cycle1_af2pred_0001
inf	inf	FALSE	FALSE	151587	inf	100	1000	FALSE	FALSE	HHH_b1_00441_000000162_dldesign_0_cycle1_af2pred_0001
inf	inf	FALSE	FALSE	151587	inf	100	1000	FALSE	FALSE	HHH_eva_0380_000000033_dldesign_0_cycle1_af2pred_0001
inf	inf	FALSE	FALSE	151587	inf	100	1000	FALSE	FALSE	HHH_b1_01850_000000242_dldesign_0_cycle1_af2pred_0001
inf	inf	FALSE	FALSE	151587	inf	100	1000	FALSE	FALSE	HHH_b1_03658_000000036_dldesign_0_cycle1_af2pred_0001
inf	inf	FALSE	FALSE	151587	inf	100	1000	FALSE	FALSE	HHH_b2_00898_000000196_dldesign_0_cycle1_af2pred_0001
inf	inf	FALSE	FALSE	113889	inf	100	1000	FALSE	FALSE	HHH_b1_07790_000000145_dldesign_0_cycle1_af2pred_0001
inf	inf	FALSE	FALSE	151587	inf	100	1000	FALSE	FALSE	869ca3a60d30b8b6089b7e47039998f6_0001_000000096_dldesign_0_cycle1_af2pred_0001
inf	inf	FALSE	FALSE	151587	inf	100	1000	FALSE	FALSE	HHH_b1_04690_000000292_dldesign_0_cycle1_af2pred_0001
inf	inf	FALSE	FALSE	151587	inf	100	1000	FALSE	FALSE	HHH_b1_06211_000000259_dldesign_0_cycle1_af2pred_0001
inf	inf	FALSE	FALSE	151587	inf	100	1000	FALSE	FALSE	593e769b0839ab5d7f0502e069298a38_0001_000000060_dldesign_0_cycle1_af2pred_0001
inf	inf	FALSE	FALSE	151587	inf	100	1000	FALSE	FALSE	HHH_b1_07339_000000295_dldesign_0_cycle1_af2pred_0001
inf	inf	FALSE	FALSE	151587	inf	100	1000	FALSE	FALSE	b4286079303e32bafeee7be44d8005f3_0001_000000172_dldesign_0_cycle1_af2pred_0001
inf	inf	FALSE	FALSE	151587	inf	100	1000	FALSE	FALSE	HHH_b2_04713_000000014_dldesign_0_cycle1_af2pred_0001
inf	inf	FALSE	FALSE	151587	inf	100	1000	FALSE	FALSE	HHH_b2_05717_000000151_dldesign_0_cycle1_af2pred_0001
inf	inf	FALSE	FALSE	58443.2	inf	100	1000	FALSE	FALSE	HHH_b2_04907_000000182_dldesign_0_cycle1_af2pred_0001
inf	inf	FALSE	FALSE	151587	inf	100	1000	FALSE	FALSE	ba73b760fccd51d08f040c038f52d596_0001_1_000000049_dldesign_0_cycle1_af2pred_0001
inf	inf	FALSE	FALSE	151587	inf	100	1000	FALSE	FALSE	HHH_b2_00290_000000160_dldesign_0_cycle1_af2pred_0001
inf	inf	FALSE	FALSE	151587	inf	100	1000	FALSE	FALSE	HHH_b1_03543_000000076_dldesign_0_cycle1_af2pred_0001
inf	inf	FALSE	FALSE	151587	inf	100	1000	FALSE	FALSE	HHH_b1_05212_000000129_dldesign_0_cycle1_af2pred_0001
inf	inf	FALSE	FALSE	151587	inf	100	1000	FALSE	FALSE	ems_p1-15H-GBL-16H-GABBL-16H_0120_0001_0001_0001_000000197_dldesign_0_cycle1_af2pred_0001
inf	inf	FALSE	FALSE	151587	inf	100	1000	FALSE	FALSE	HHH_b1_06961_000000084_dldesign_0_cycle1_af2pred_0001
inf	inf	FALSE	FALSE	137806	inf	100	1000	FALSE	FALSE	HHH_b2_06291_000000237_dldesign_0_cycle1_af2pred_0001
inf	inf	FALSE	FALSE	151587	inf	100	1000	FALSE	FALSE	HHH_b2_01217_000000173_dldesign_0_cycle1_af2pred_0001
inf	inf	FALSE	FALSE	151587	inf	100	1000	FALSE	FALSE	HHH_b2_00970_000000059_dldesign_0_cycle1_af2pred_0001
inf	inf	FALSE	FALSE	151587	inf	100	1000	FALSE	FALSE	HHH_b1_06533_000000119_dldesign_0_cycle1_af2pred_0001
inf	inf	FALSE	FALSE	151587	inf	100	1000	FALSE	FALSE	HHH_b2_07199_000000255_dldesign_0_cycle1_af2pred_0001
inf	inf	FALSE	FALSE	103536	inf	100	1000	FALSE	FALSE	HHH_b1_04112_000000076_dldesign_0_cycle1_af2pred_0001
inf	inf	FALSE	FALSE	151587	inf	100	1000	FALSE	FALSE	HHH_b1_01671_000000157_dldesign_0_cycle1_af2pred_0001
inf	inf	FALSE	FALSE	151587	inf	100	1000	FALSE	FALSE	HHH_b2_08385_000000063_dldesign_0_cycle1_af2pred_0001
inf	inf	FALSE	FALSE	151587	inf	100	1000	FALSE	FALSE	HHH_b2_00229_000000109_dldesign_0_cycle1_af2pred_0001
inf	inf	FALSE	FALSE	151587	inf	100	1000	FALSE	FALSE	HHH_b2_05164_000000260_dldesign_0_cycle1_af2pred_0001
inf	inf	FALSE	FALSE	151587	inf	100	1000	FALSE	FALSE	HHH_b2_00768_000000027_dldesign_0_cycle1_af2pred_0001
inf	inf	FALSE	FALSE	151587	inf	100	1000	FALSE	FALSE	HHH_b1_00771_000000146_dldesign_0_cycle1_af2pred_0001
inf	inf	FALSE	FALSE	151587	inf	100	1000	FALSE	FALSE	HHH_b2_04539_000000266_dldesign_0_cycle1_af2pred_0001
inf	inf	FALSE	FALSE	151587	inf	100	1000	FALSE	FALSE	HHH_b2_03684_000000194_dldesign_0_cycle1_af2pred_0001
inf	inf	FALSE	FALSE	151587	inf	100	1000	FALSE	FALSE	HHH_b2_04986_000000120_dldesign_0_cycle1_af2pred_0001
inf	inf	FALSE	FALSE	221938	inf	100	1000	FALSE	FALSE	HHH_b2_03192_000000061_dldesign_0_cycle1_af2pred_0001
inf	inf	FALSE	FALSE	151587	inf	100	1000	FALSE	FALSE	HHH_b2_07196_000000203_dldesign_0_cycle1_af2pred_0001
inf	inf	FALSE	FALSE	151587	inf	100	1000	FALSE	FALSE	HHH_b2_02802_000000268_dldesign_0_cycle1_af2pred_0001
inf	inf	FALSE	FALSE	113889	inf	100	1000	FALSE	FALSE	HHH_b2_04293_000000120_dldesign_0_cycle1_af2pred_0001
inf	inf	FALSE	FALSE	151587	inf	100	1000	FALSE	FALSE	HHH_b1_04647_000000182_dldesign_0_cycle1_af2pred_0001
inf	inf	FALSE	FALSE	151587	inf	100	1000	FALSE	FALSE	HHH_b1_07560_000000136_dldesign_0_cycle1_af2pred_0001
inf	inf	FALSE	FALSE	151587	inf	100	1000	FALSE	FALSE	HHH_b2_04951_000000081_dldesign_0_cycle1_af2pred_0001
inf	inf	FALSE	FALSE	151587	inf	100	1000	FALSE	FALSE	HHH_b2_01500_000000249_dldesign_0_cycle1_af2pred_0001
inf	inf	FALSE	FALSE	151587	inf	100	1000	FALSE	FALSE	HHH_b2_07087_000000154_dldesign_0_cycle1_af2pred_0001
inf	inf	FALSE	FALSE	151587	inf	100	1000	FALSE	FALSE	HHH_b1_00163_000000125_dldesign_0_cycle1_af2pred_0001
inf	inf	FALSE	FALSE	151587	inf	100	1000	FALSE	FALSE	HHH_b1_02993_000000034_dldesign_0_cycle1_af2pred_0001
inf	inf	FALSE	FALSE	151587	inf	100	1000	FALSE	FALSE	HHH_b1_03123_000000070_dldesign_0_cycle1_af2pred_0001
inf	inf	FALSE	FALSE	151587	inf	100	1000	FALSE	FALSE	HHH_b1_08341_000000169_dldesign_0_cycle1_af2pred_0001
inf	inf	FALSE	FALSE	151587	inf	100	1000	FALSE	FALSE	HHH_b1_01479_000000255_dldesign_0_cycle1_af2pred_0001
inf	inf	FALSE	FALSE	151587	inf	100	1000	FALSE	FALSE	HHH_b2_00848_000000274_dldesign_0_cycle1_af2pred_0001
inf	inf	FALSE	FALSE	151587	inf	100	1000	FALSE	FALSE	HHH_b1_07861_000000228_dldesign_0_cycle1_af2pred_0001
inf	inf	FALSE	FALSE	151587	inf	100	1000	FALSE	FALSE	HHH_b1_00803_000000160_dldesign_0_cycle1_af2pred_0001
inf	inf	FALSE	FALSE	151587	inf	100	1000	FALSE	FALSE	HHH_b2_07406_000000135_dldesign_0_cycle1_af2pred_0001
inf	inf	FALSE	FALSE	151587	inf	100	1000	FALSE	FALSE	HHH_b1_06496_000000154_dldesign_0_cycle1_af2pred_0001
inf	inf	FALSE	FALSE	151587	inf	100	1000	FALSE	FALSE	ems_3hM_784_000000222_dldesign_0_cycle1_af2pred_0001
inf	inf	FALSE	FALSE	151587	inf	100	1000	FALSE	FALSE	HHH_b1_05181_000000126_dldesign_0_cycle1_af2pred_0001
inf	inf	FALSE	FALSE	77788	inf	100	1000	FALSE	FALSE	HHH_b2_02535_000000221_dldesign_0_cycle1_af2pred_0001
inf	inf	FALSE	FALSE	151587	inf	100	1000	FALSE	FALSE	20ef4f08ebe268d073f14edb43a06f7b_0001_000000254_dldesign_0_cycle1_af2pred_0001
inf	inf	FALSE	FALSE	151587	inf	100	1000	FALSE	FALSE	HHH_b1_08061_000000042_dldesign_0_cycle1_af2pred_0001
inf	inf	FALSE	FALSE	151587	inf	100	1000	FALSE	FALSE	HHH_b1_05789_000000154_dldesign_0_cycle1_af2pred_0001
inf	inf	FALSE	FALSE	151587	inf	100	1000	FALSE	FALSE	HHH_b1_08467_000000248_dldesign_0_cycle1_af2pred_0001
inf	inf	FALSE	FALSE	151587	inf	100	1000	FALSE	FALSE	HHH_b2_07183_000000243_dldesign_0_cycle1_af2pred_0001
inf	inf	FALSE	FALSE	151587	inf	100	1000	FALSE	FALSE	HHH_b2_05540_000000048_dldesign_0_cycle1_af2pred_0001
inf	inf	FALSE	FALSE	151587	inf	100	1000	FALSE	FALSE	HHH_b2_04850_000000048_dldesign_0_cycle1_af2pred_0001
inf	inf	FALSE	FALSE	151587	inf	100	1000	FALSE	FALSE	HHH_b2_04437_000000202_dldesign_0_cycle1_af2pred_0001
inf	inf	FALSE	FALSE	151587	inf	100	1000	FALSE	FALSE	HHH_b1_06594_000000155_dldesign_0_cycle1_af2pred_0001
inf	inf	FALSE	FALSE	151587	inf	100	1000	FALSE	FALSE	HHH_b2_01393_000000091_dldesign_0_cycle1_af2pred_0001
inf	inf	FALSE	FALSE	151587	inf	100	1000	FALSE	FALSE	HHH_b2_08272_000000198_dldesign_0_cycle1_af2pred_0001
inf	inf	FALSE	FALSE	151587	inf	100	1000	FALSE	FALSE	HHH_b1_08515_000000063_dldesign_0_cycle1_af2pred_0001
inf	inf	FALSE	FALSE	151587	inf	100	1000	FALSE	FALSE	HHH_b1_05944_000000204_dldesign_0_cycle1_af2pred_0001
inf	inf	FALSE	FALSE	151587	inf	100	1000	FALSE	FALSE	HHH_b1_08766_000000025_dldesign_0_cycle1_af2pred_0001
inf	inf	FALSE	FALSE	103536	inf	100	1000	FALSE	FALSE	HHH_b1_01634_000000240_dldesign_0_cycle1_af2pred_0001
inf	inf	FALSE	FALSE	151587	inf	100	1000	FALSE	FALSE	HHH_b1_04779_000000041_dldesign_0_cycle1_af2pred_0001
inf	inf	FALSE	FALSE	151587	inf	100	1000	FALSE	FALSE	HHH_b2_00106_000000272_dldesign_0_cycle1_af2pred_0001
inf	inf	FALSE	FALSE	151587	inf	100	1000	FALSE	FALSE	HHH_b2_00323_000000146_dldesign_0_cycle1_af2pred_0001
inf	inf	FALSE	FALSE	151587	inf	100	1000	FALSE	FALSE	HHH_b2_01202_000000224_dldesign_0_cycle1_af2pred_0001
inf	inf	FALSE	FALSE	151587	inf	100	1000	FALSE	FALSE	HHH_b1_06678_000000162_dldesign_0_cycle1_af2pred_0001
inf	inf	FALSE	FALSE	151587	inf	100	1000	FALSE	FALSE	HHH_b2_07037_000000092_dldesign_0_cycle1_af2pred_0001
inf	inf	FALSE	FALSE	151587	inf	100	1000	FALSE	FALSE	6a6595227147898dc19718087d11f26f_0001_000000262_dldesign_0_cycle1_af2pred_0001
inf	inf	FALSE	FALSE	151587	inf	100	1000	FALSE	FALSE	HHH_b1_06395_000000294_dldesign_0_cycle1_af2pred_0001
inf	inf	FALSE	FALSE	151587	inf	100	1000	FALSE	FALSE	HHH_b2_06341_000000189_dldesign_0_cycle1_af2pred_0001
inf	inf	FALSE	FALSE	151587	inf	100	1000	FALSE	FALSE	HHH_b1_02749_000000229_dldesign_0_cycle1_af2pred_0001
inf	inf	FALSE	FALSE	151587	inf	100	1000	FALSE	FALSE	HHH_b2_03071_000000113_dldesign_0_cycle1_af2pred_0001
inf	inf	FALSE	FALSE	151587	inf	100	1000	FALSE	FALSE	HHH_b2_02800_000000130_dldesign_0_cycle1_af2pred_0001
inf	inf	FALSE	FALSE	151587	inf	100	1000	FALSE	FALSE	HHH_b1_01289_000000117_dldesign_0_cycle1_af2pred_0001
inf	inf	FALSE	FALSE	151587	inf	100	1000	FALSE	FALSE	HHH_b2_08287_000000264_dldesign_0_cycle1_af2pred_0001
inf	inf	FALSE	FALSE	151587	inf	100	1000	FALSE	FALSE	HHH_b2_01705_000000226_dldesign_0_cycle1_af2pred_0001
inf	inf	FALSE	FALSE	151587	inf	100	1000	FALSE	FALSE	HHH_b1_01842_000000203_dldesign_0_cycle1_af2pred_0001
inf	inf	FALSE	FALSE	151587	inf	100	1000	FALSE	FALSE	HHH_b1_00313_000000170_dldesign_0_cycle1_af2pred_0001
inf	inf	FALSE	FALSE	151587	inf	100	1000	FALSE	FALSE	HHH_eva_0565_000000059_dldesign_0_cycle1_af2pred_0001
inf	inf	FALSE	FALSE	151587	inf	100	1000	FALSE	FALSE	HHH_b2_04869_000000058_dldesign_0_cycle1_af2pred_0001
inf	inf	FALSE	FALSE	151587	inf	100	1000	FALSE	FALSE	5d4ac5b3b578b1cc1c02a730380fa9f7_0001_1_000000100_dldesign_0_cycle1_af2pred_0001
inf	inf	FALSE	FALSE	151587	inf	100	1000	FALSE	FALSE	HHH_b2_07034_000000262_dldesign_0_cycle1_af2pred_0001
inf	inf	FALSE	FALSE	151587	inf	100	1000	FALSE	FALSE	HHH_b1_03282_000000186_dldesign_0_cycle1_af2pred_0001
inf	inf	FALSE	FALSE	151587	inf	100	1000	FALSE	FALSE	HHH_b1_02749_000000247_dldesign_0_cycle1_af2pred_0001
inf	inf	FALSE	FALSE	151587	inf	100	1000	FALSE	FALSE	4ed9a5f8f545a7adfbbbb13291f3784e_0001_000000069_dldesign_0_cycle1_af2pred_0001
inf	inf	FALSE	FALSE	151587	inf	100	1000	FALSE	FALSE	HHH_b2_05392_000000006_dldesign_0_cycle1_af2pred_0001
inf	inf	FALSE	FALSE	151587	inf	100	1000	FALSE	FALSE	HHH_b1_03572_000000255_dldesign_0_cycle1_af2pred_0001
inf	inf	FALSE	FALSE	151587	inf	100	1000	FALSE	FALSE	HHH_b1_07002_000000100_dldesign_0_cycle1_af2pred_0001
inf	inf	FALSE	FALSE	151587	inf	100	1000	FALSE	FALSE	HHH_b1_02226_000000046_dldesign_0_cycle1_af2pred_0001
inf	inf	FALSE	FALSE	36288.7	inf	100	1000	FALSE	FALSE	HHH_b2_05956_000000025_dldesign_0_cycle1_af2pred_0001
inf	inf	FALSE	FALSE	151587	inf	100	1000	FALSE	FALSE	HHH_b2_05627_000000195_dldesign_0_cycle1_af2pred_0001
inf	inf	FALSE	FALSE	151587	inf	100	1000	FALSE	FALSE	HHH_b2_01039_000000262_dldesign_0_cycle1_af2pred_0001
inf	inf	FALSE	FALSE	151587	inf	100	1000	FALSE	FALSE	HHH_b1_03197_000000041_dldesign_0_cycle1_af2pred_0001
inf	inf	FALSE	FALSE	151587	inf	100	1000	FALSE	FALSE	HHH_b1_01862_000000182_dldesign_0_cycle1_af2pred_0001
inf	inf	FALSE	FALSE	48300.2	inf	100	1000	FALSE	FALSE	HHH_b2_00588_000000212_dldesign_0_cycle1_af2pred_0001
inf	inf	FALSE	FALSE	53130.2	inf	100	1000	FALSE	FALSE	HHH_b1_04749_000000182_dldesign_0_cycle1_af2pred_0001
inf	inf	FALSE	FALSE	151587	inf	100	1000	FALSE	FALSE	526843e4e8014fc2865c161133c9d96d_0001_000000086_dldesign_0_cycle1_af2pred_0001
inf	inf	FALSE	FALSE	151587	inf	100	1000	FALSE	FALSE	HHH_b1_01446_000000248_dldesign_0_cycle1_af2pred_0001
inf	inf	FALSE	FALSE	151587	inf	100	1000	FALSE	FALSE	HHH_b1_05434_000000156_dldesign_0_cycle1_af2pred_0001
inf	inf	FALSE	FALSE	151587	inf	100	1000	FALSE	FALSE	HHH_b2_06834_000000195_dldesign_0_cycle1_af2pred_0001
inf	inf	FALSE	FALSE	151587	inf	100	1000	FALSE	FALSE	HHH_b2_05360_000000293_dldesign_0_cycle1_af2pred_0001
inf	inf	FALSE	FALSE	151587	inf	100	1000	FALSE	FALSE	22c660c9dea5016e656c6825cb82b537_0001_1_000000049_dldesign_0_cycle1_af2pred_0001
inf	inf	FALSE	FALSE	151587	inf	100	1000	FALSE	FALSE	HHH_b1_07891_000000025_dldesign_0_cycle1_af2pred_0001
inf	inf	FALSE	FALSE	151587	inf	100	1000	FALSE	FALSE	HHH_b2_03466_000000212_dldesign_0_cycle1_af2pred_0001
inf	inf	FALSE	FALSE	151587	inf	100	1000	FALSE	FALSE	HHH_b2_01999_000000164_dldesign_0_cycle1_af2pred_0001
inf	inf	FALSE	FALSE	151587	inf	100	1000	FALSE	FALSE	HHH_b1_04907_000000298_dldesign_0_cycle1_af2pred_0001
inf	inf	FALSE	FALSE	151587	inf	100	1000	FALSE	FALSE	HHH_b2_07531_000000034_dldesign_0_cycle1_af2pred_0001
inf	inf	FALSE	FALSE	151587	inf	100	1000	FALSE	FALSE	HHH_b1_07071_000000075_dldesign_0_cycle1_af2pred_0001
inf	inf	FALSE	FALSE	151587	inf	100	1000	FALSE	FALSE	HHH_b2_01462_000000069_dldesign_0_cycle1_af2pred_0001
inf	inf	FALSE	FALSE	151587	inf	100	1000	FALSE	FALSE	HHH_b1_05381_000000087_dldesign_0_cycle1_af2pred_0001
inf	inf	FALSE	FALSE	85566.8	inf	100	1000	FALSE	FALSE	HHH_b2_04797_000000072_dldesign_0_cycle1_af2pred_0001
inf	inf	FALSE	FALSE	151587	inf	100	1000	FALSE	FALSE	HHH_b1_03428_000000142_dldesign_0_cycle1_af2pred_0001
inf	inf	FALSE	FALSE	151587	inf	100	1000	FALSE	FALSE	HHH_b1_05236_000000243_dldesign_0_cycle1_af2pred_0001
inf	inf	FALSE	FALSE	151587	inf	100	1000	FALSE	FALSE	ems_p1-15H-GBL-16H-GABBL-16H_0011_0001_0001_0002_000000023_dldesign_0_cycle1_af2pred_0001
inf	inf	FALSE	FALSE	151587	inf	100	1000	FALSE	FALSE	308f807da34c5c174fa02459a36b2853_0001_1_000000063_dldesign_0_cycle1_af2pred_0001
inf	inf	FALSE	FALSE	151587	inf	100	1000	FALSE	FALSE	HHH_b1_04450_000000252_dldesign_0_cycle1_af2pred_0001
inf	inf	FALSE	FALSE	151587	inf	100	1000	FALSE	FALSE	HHH_b1_00040_000000296_dldesign_0_cycle1_af2pred_0001
inf	inf	FALSE	FALSE	77788	inf	100	1000	FALSE	FALSE	HHH_b1_08264_000000190_dldesign_0_cycle1_af2pred_0001
inf	inf	FALSE	FALSE	151587	inf	100	1000	FALSE	FALSE	HHH_b1_01314_000000259_dldesign_0_cycle1_af2pred_0001
inf	inf	FALSE	FALSE	77788	inf	100	1000	FALSE	FALSE	HHH_b1_06980_000000241_dldesign_0_cycle1_af2pred_0001
inf	inf	FALSE	FALSE	151587	inf	100	1000	FALSE	FALSE	HHH_b2_06530_000000288_dldesign_0_cycle1_af2pred_0001
inf	inf	FALSE	FALSE	151587	inf	100	1000	FALSE	FALSE	HHH_b1_00344_000000217_dldesign_0_cycle1_af2pred_0001
inf	inf	FALSE	FALSE	151587	inf	100	1000	FALSE	FALSE	HHH_b1_03535_000000024_dldesign_0_cycle1_af2pred_0001
inf	inf	FALSE	FALSE	151587	inf	100	1000	FALSE	FALSE	HHH_b2_06720_000000043_dldesign_0_cycle1_af2pred_0001
inf	inf	FALSE	FALSE	151587	inf	100	1000	FALSE	FALSE	HHH_b2_07814_000000134_dldesign_0_cycle1_af2pred_0001
inf	inf	FALSE	FALSE	151587	inf	100	1000	FALSE	FALSE	HHH_b1_00479_000000230_dldesign_0_cycle1_af2pred_0001
inf	inf	FALSE	FALSE	151587	inf	100	1000	FALSE	FALSE	HHH_b1_05384_000000101_dldesign_0_cycle1_af2pred_0001
inf	inf	FALSE	FALSE	151587	inf	100	1000	FALSE	FALSE	HHH_b2_02904_000000128_dldesign_0_cycle1_af2pred_0001
inf	inf	FALSE	FALSE	151587	inf	100	1000	FALSE	FALSE	HHH_b2_03769_000000267_dldesign_0_cycle1_af2pred_0001
inf	inf	FALSE	FALSE	151587	inf	100	1000	FALSE	FALSE	HHH_b2_05776_000000247_dldesign_0_cycle1_af2pred_0001
inf	inf	FALSE	FALSE	151587	inf	100	1000	FALSE	FALSE	HHH_b2_00380_000000177_dldesign_0_cycle1_af2pred_0001
inf	inf	FALSE	FALSE	151587	inf	100	1000	FALSE	FALSE	HHH_b1_03938_000000124_dldesign_0_cycle1_af2pred_0001
inf	inf	FALSE	FALSE	151587	inf	100	1000	FALSE	FALSE	HHH_b2_05432_000000140_dldesign_0_cycle1_af2pred_0001
inf	inf	FALSE	FALSE	151587	inf	100	1000	FALSE	FALSE	HHH_b2_05540_000000071_dldesign_0_cycle1_af2pred_0001
inf	inf	FALSE	FALSE	151587	inf	100	1000	FALSE	FALSE	HHH_b2_06232_000000184_dldesign_0_cycle1_af2pred_0001
inf	inf	FALSE	FALSE	151587	inf	100	1000	FALSE	FALSE	HHH_b2_03738_000000273_dldesign_0_cycle1_af2pred_0001
inf	inf	FALSE	FALSE	151587	inf	100	1000	FALSE	FALSE	HHH_b1_06593_000000000_dldesign_0_cycle1_af2pred_0001
inf	inf	FALSE	FALSE	151587	inf	100	1000	FALSE	FALSE	HHH_b1_07988_000000103_dldesign_0_cycle1_af2pred_0001
inf	inf	FALSE	FALSE	94123.4	inf	100	1000	FALSE	FALSE	HHH_b2_04576_000000153_dldesign_0_cycle1_af2pred_0001
inf	inf	FALSE	FALSE	151587	inf	100	1000	FALSE	FALSE	HHH_b1_08325_000000224_dldesign_0_cycle1_af2pred_0001
inf	inf	FALSE	FALSE	151587	inf	100	1000	FALSE	FALSE	HHH_b1_06214_000000058_dldesign_0_cycle1_af2pred_0001
inf	inf	FALSE	FALSE	151587	inf	100	1000	FALSE	FALSE	HHH_b1_07693_000000158_dldesign_0_cycle1_af2pred_0001
inf	inf	FALSE	FALSE	151587	inf	100	1000	FALSE	FALSE	HHH_b1_02774_000000103_dldesign_0_cycle1_af2pred_0001
inf	inf	FALSE	FALSE	151587	inf	100	1000	FALSE	FALSE	HHH_b1_05821_000000029_dldesign_0_cycle1_af2pred_0001
inf	inf	FALSE	FALSE	151587	inf	100	1000	FALSE	FALSE	HHH_b2_02046_000000164_dldesign_0_cycle1_af2pred_0001
inf	inf	FALSE	FALSE	151587	inf	100	1000	FALSE	FALSE	HHH_b2_05046_000000074_dldesign_0_cycle1_af2pred_0001
inf	inf	FALSE	FALSE	151587	inf	100	1000	FALSE	FALSE	HHH_b2_05401_000000225_dldesign_0_cycle1_af2pred_0001
inf	inf	FALSE	FALSE	151587	inf	100	1000	FALSE	FALSE	HHH_b1_03820_000000068_dldesign_0_cycle1_af2pred_0001
inf	inf	FALSE	FALSE	151587	inf	100	1000	FALSE	FALSE	HHH_b2_05956_000000016_dldesign_0_cycle1_af2pred_0001
inf	inf	FALSE	FALSE	151587	inf	100	1000	FALSE	FALSE	ems_p1-14H-GBL-16H-GBL-15H_0270_0001_0001_0001_000000124_dldesign_0_cycle1_af2pred_0001
inf	inf	FALSE	FALSE	151587	inf	100	1000	FALSE	FALSE	HHH_b2_07912_000000116_dldesign_0_cycle1_af2pred_0001
inf	inf	FALSE	FALSE	151587	inf	100	1000	FALSE	FALSE	HHH_b2_08229_000000055_dldesign_0_cycle1_af2pred_0001
inf	inf	FALSE	FALSE	151587	inf	100	1000	FALSE	FALSE	4ed9a5f8f545a7adfbbbb13291f3784e_0001_000000068_dldesign_0_cycle1_af2pred_0001
inf	inf	FALSE	FALSE	151587	inf	100	1000	FALSE	FALSE	HHH_b1_08259_000000179_dldesign_0_cycle1_af2pred_0001
inf	inf	FALSE	FALSE	151587	inf	100	1000	FALSE	FALSE	HHH_b2_04292_000000011_dldesign_0_cycle1_af2pred_0001
inf	inf	FALSE	FALSE	151587	inf	100	1000	FALSE	FALSE	HHH_b2_03099_000000056_dldesign_0_cycle1_af2pred_0001
inf	inf	FALSE	FALSE	151587	inf	100	1000	FALSE	FALSE	HHH_b1_02842_000000047_dldesign_0_cycle1_af2pred_0001
inf	inf	FALSE	FALSE	151587	inf	100	1000	FALSE	FALSE	HHH_b1_06365_000000018_dldesign_0_cycle1_af2pred_0001
inf	inf	FALSE	FALSE	151587	inf	100	1000	FALSE	FALSE	HHH_b1_02995_000000274_dldesign_0_cycle1_af2pred_0001
inf	inf	FALSE	FALSE	151587	inf	100	1000	FALSE	FALSE	HHH_b1_05755_000000086_dldesign_0_cycle1_af2pred_0001
inf	inf	FALSE	FALSE	151587	inf	100	1000	FALSE	FALSE	2c4de0f830203757e45398a88f939b40_0001_1_000000254_dldesign_0_cycle1_af2pred_0001
inf	inf	FALSE	FALSE	151587	inf	100	1000	FALSE	FALSE	HHH_b2_03696_000000099_dldesign_0_cycle1_af2pred_0001
inf	inf	FALSE	FALSE	151587	inf	100	1000	FALSE	FALSE	HHH_b1_03427_000000198_dldesign_0_cycle1_af2pred_0001
inf	inf	FALSE	FALSE	151587	inf	100	1000	FALSE	FALSE	HHH_b2_00068_000000134_dldesign_0_cycle1_af2pred_0001
inf	inf	FALSE	FALSE	151587	inf	100	1000	FALSE	FALSE	HHH_b2_05182_000000045_dldesign_0_cycle1_af2pred_0001
inf	inf	FALSE	FALSE	151587	inf	100	1000	FALSE	FALSE	6594a5726bb0445e4a0df846cfb9f966_0001_1_000000219_dldesign_0_cycle1_af2pred_0001
inf	inf	FALSE	FALSE	94123.4	inf	100	1000	FALSE	FALSE	HHH_b2_01978_000000099_dldesign_0_cycle1_af2pred_0001
inf	inf	FALSE	FALSE	48300.2	inf	100	1000	FALSE	FALSE	25e5f4842c709ee4abeb63d25157e728_0001_000000192_dldesign_0_cycle1_af2pred_0001
inf	inf	FALSE	FALSE	151587	inf	100	1000	FALSE	FALSE	HHH_b1_02046_000000106_dldesign_0_cycle1_af2pred_0001
inf	inf	FALSE	FALSE	151587	inf	100	1000	FALSE	FALSE	HHH_b1_03429_000000157_dldesign_0_cycle1_af2pred_0001
inf	inf	FALSE	FALSE	151587	inf	100	1000	FALSE	FALSE	HHH_b2_08187_000000118_dldesign_0_cycle1_af2pred_0001
inf	inf	FALSE	FALSE	151587	inf	100	1000	FALSE	FALSE	HHH_b1_04624_000000118_dldesign_0_cycle1_af2pred_0001
inf	inf	FALSE	FALSE	70716.3	inf	100	1000	FALSE	FALSE	HHH_b1_06232_000000208_dldesign_0_cycle1_af2pred_0001
inf	inf	FALSE	FALSE	77788	inf	100	1000	FALSE	FALSE	HHH_b2_01859_000000066_dldesign_0_cycle1_af2pred_0001
inf	inf	FALSE	FALSE	151587	inf	100	1000	FALSE	FALSE	HHH_b2_03102_000000246_dldesign_0_cycle1_af2pred_0001
inf	inf	FALSE	FALSE	151587	inf	100	1000	FALSE	FALSE	HHH_b1_03489_000000096_dldesign_0_cycle1_af2pred_0001
inf	inf	FALSE	FALSE	151587	inf	100	1000	FALSE	FALSE	HHH_b1_06549_000000041_dldesign_0_cycle1_af2pred_0001
inf	inf	FALSE	FALSE	151587	inf	100	1000	FALSE	FALSE	HHH_b2_06823_000000267_dldesign_0_cycle1_af2pred_0001
inf	inf	FALSE	FALSE	151587	inf	100	1000	FALSE	FALSE	HHH_b2_05339_000000048_dldesign_0_cycle1_af2pred_0001
inf	inf	FALSE	FALSE	151587	inf	100	1000	FALSE	FALSE	HHH_b1_08445_000000216_dldesign_0_cycle1_af2pred_0001
inf	inf	FALSE	FALSE	151587	inf	100	1000	FALSE	FALSE	HHH_b1_07693_000000131_dldesign_0_cycle1_af2pred_0001
inf	inf	FALSE	FALSE	151587	inf	100	1000	FALSE	FALSE	HHH_b1_04986_000000246_dldesign_0_cycle1_af2pred_0001
inf	inf	FALSE	FALSE	151587	inf	100	1000	FALSE	FALSE	HHH_b2_07234_000000179_dldesign_0_cycle1_af2pred_0001
inf	inf	FALSE	FALSE	151587	inf	100	1000	FALSE	FALSE	131373242cffce972f42c1f21c8db461_0001_000000132_dldesign_0_cycle1_af2pred_0001
inf	inf	FALSE	FALSE	151587	inf	100	1000	FALSE	FALSE	HHH_b2_06315_000000188_dldesign_0_cycle1_af2pred_0001
inf	inf	FALSE	FALSE	151587	inf	100	1000	FALSE	FALSE	HHH_b1_07693_000000081_dldesign_0_cycle1_af2pred_0001
inf	inf	FALSE	FALSE	151587	inf	100	1000	FALSE	FALSE	HHH_b1_05399_000000220_dldesign_0_cycle1_af2pred_0001
inf	inf	FALSE	FALSE	151587	inf	100	1000	FALSE	FALSE	HHH_b2_07569_000000269_dldesign_0_cycle1_af2pred_0001
inf	inf	FALSE	FALSE	151587	inf	100	1000	FALSE	FALSE	HHH_b2_04079_000000056_dldesign_0_cycle1_af2pred_0001
inf	inf	FALSE	FALSE	151587	inf	100	1000	FALSE	FALSE	HHH_b2_01368_000000191_dldesign_0_cycle1_af2pred_0001
inf	inf	FALSE	FALSE	113889	inf	100	1000	FALSE	FALSE	HHH_b1_08050_000000206_dldesign_0_cycle1_af2pred_0001
inf	inf	FALSE	FALSE	151587	inf	100	1000	FALSE	FALSE	6228ca5b8b091676f337a4c0a06dbe92_0001_000000209_dldesign_0_cycle1_af2pred_0001
inf	inf	FALSE	FALSE	151587	inf	100	1000	FALSE	FALSE	HHH_b2_02747_000000134_dldesign_0_cycle1_af2pred_0001
inf	inf	FALSE	FALSE	151587	inf	100	1000	FALSE	FALSE	HHH_b2_04349_000000235_dldesign_0_cycle1_af2pred_0001
inf	inf	FALSE	FALSE	151587	inf	100	1000	FALSE	FALSE	HHH_b1_04646_000000026_dldesign_0_cycle1_af2pred_0001
inf	inf	FALSE	FALSE	151587	inf	100	1000	FALSE	FALSE	HHH_b1_03490_000000278_dldesign_0_cycle1_af2pred_0001
inf	inf	FALSE	FALSE	85566.8	inf	100	1000	FALSE	FALSE	HHH_b2_00104_000000298_dldesign_0_cycle1_af2pred_0001
inf	inf	FALSE	FALSE	151587	inf	100	1000	FALSE	FALSE	HHH_b2_02324_000000089_dldesign_0_cycle1_af2pred_0001
inf	inf	FALSE	FALSE	151587	inf	100	1000	FALSE	FALSE	HHH_b2_07107_000000261_dldesign_0_cycle1_af2pred_0001
inf	inf	FALSE	FALSE	151587	inf	100	1000	FALSE	FALSE	HHH_b1_05760_000000132_dldesign_0_cycle1_af2pred_0001
inf	inf	FALSE	FALSE	151587	inf	100	1000	FALSE	FALSE	HHH_b1_06651_000000286_dldesign_0_cycle1_af2pred_0001
inf	inf	FALSE	FALSE	151587	inf	100	1000	FALSE	FALSE	HHH_b1_03570_000000151_dldesign_0_cycle1_af2pred_0001
inf	inf	FALSE	FALSE	151587	inf	100	1000	FALSE	FALSE	HHH_b1_01637_000000227_dldesign_0_cycle1_af2pred_0001
inf	inf	FALSE	FALSE	103536	inf	100	1000	FALSE	FALSE	HHH_b1_02265_000000143_dldesign_0_cycle1_af2pred_0001
inf	inf	FALSE	FALSE	151587	inf	100	1000	FALSE	FALSE	HHH_b1_08300_000000262_dldesign_0_cycle1_af2pred_0001
inf	inf	FALSE	FALSE	151587	inf	100	1000	FALSE	FALSE	HHH_b1_00185_000000073_dldesign_0_cycle1_af2pred_0001
inf	inf	FALSE	FALSE	151587	inf	100	1000	FALSE	FALSE	HHH_b1_02894_000000216_dldesign_0_cycle1_af2pred_0001
inf	inf	FALSE	FALSE	151587	inf	100	1000	FALSE	FALSE	HHH_b1_06958_000000279_dldesign_0_cycle1_af2pred_0001
inf	inf	FALSE	FALSE	151587	inf	100	1000	FALSE	FALSE	HHH_b2_01481_000000131_dldesign_0_cycle1_af2pred_0001
inf	inf	FALSE	FALSE	151587	inf	100	1000	FALSE	FALSE	HHH_b2_05219_000000139_dldesign_0_cycle1_af2pred_0001
inf	inf	FALSE	FALSE	125278	inf	100	1000	FALSE	FALSE	HHH_b1_03436_000000203_dldesign_0_cycle1_af2pred_0001
inf	inf	FALSE	FALSE	151587	inf	100	1000	FALSE	FALSE	HHH_b2_03584_000000112_dldesign_0_cycle1_af2pred_0001
inf	inf	FALSE	FALSE	151587	inf	100	1000	FALSE	FALSE	HHH_b1_07651_000000259_dldesign_0_cycle1_af2pred_0001
inf	inf	FALSE	FALSE	151587	inf	100	1000	FALSE	FALSE	016b78d5982547b96a3e802a723181a5_0001_000000269_dldesign_0_cycle1_af2pred_0001
inf	inf	FALSE	FALSE	43909.3	inf	100	1000	FALSE	FALSE	HHH_b2_00697_000000200_dldesign_0_cycle1_af2pred_0001
inf	inf	FALSE	FALSE	151587	inf	100	1000	FALSE	FALSE	HHH_b1_06747_000000250_dldesign_0_cycle1_af2pred_0001
inf	inf	FALSE	FALSE	24785.6	inf	100	1000	FALSE	FALSE	baf84f35d54589ae25ccad3ce5c0571a_0001_000000143_dldesign_0_cycle1_af2pred_0001
inf	inf	FALSE	FALSE	151587	inf	100	1000	FALSE	FALSE	HHH_b1_00772_000000071_dldesign_0_cycle1_af2pred_0001
inf	inf	FALSE	FALSE	151587	inf	100	1000	FALSE	FALSE	HHH_b2_01191_000000261_dldesign_0_cycle1_af2pred_0001
inf	inf	FALSE	FALSE	151587	inf	100	1000	FALSE	FALSE	HHH_b2_01574_000000062_dldesign_0_cycle1_af2pred_0001
inf	inf	FALSE	FALSE	151587	inf	100	1000	FALSE	FALSE	HHH_b2_04869_000000079_dldesign_0_cycle1_af2pred_0001
inf	inf	FALSE	FALSE	151587	inf	100	1000	FALSE	FALSE	HHH_b1_03431_000000039_dldesign_0_cycle1_af2pred_0001
inf	inf	FALSE	FALSE	151587	inf	100	1000	FALSE	FALSE	HHH_b2_02517_000000173_dldesign_0_cycle1_af2pred_0001
inf	inf	FALSE	FALSE	151587	inf	100	1000	FALSE	FALSE	ems_4hC_416_0001_000000213_dldesign_0_cycle1_af2pred_0001
inf	inf	FALSE	FALSE	151587	inf	100	1000	FALSE	FALSE	HHH_b2_01657_000000061_dldesign_0_cycle1_af2pred_0001
inf	inf	FALSE	FALSE	113889	inf	100	1000	FALSE	FALSE	HHH_b2_05770_000000240_dldesign_0_cycle1_af2pred_0001
inf	inf	FALSE	FALSE	151587	inf	100	1000	FALSE	FALSE	HHH_b1_08212_000000016_dldesign_0_cycle1_af2pred_0001
inf	inf	FALSE	FALSE	151587	inf	100	1000	FALSE	FALSE	HHH_b2_07701_000000070_dldesign_0_cycle1_af2pred_0001
inf	inf	FALSE	FALSE	151587	inf	100	1000	FALSE	FALSE	HHH_b1_04035_000000133_dldesign_0_cycle1_af2pred_0001
inf	inf	FALSE	FALSE	39917.5	inf	100	1000	FALSE	FALSE	HHH_b1_08609_000000268_dldesign_0_cycle1_af2pred_0001
inf	inf	FALSE	FALSE	151587	inf	100	1000	FALSE	FALSE	HHH_b2_01945_000000088_dldesign_0_cycle1_af2pred_0001
inf	inf	FALSE	FALSE	151587	inf	100	1000	FALSE	FALSE	HHH_b1_06854_000000076_dldesign_0_cycle1_af2pred_0001
inf	inf	FALSE	FALSE	151587	inf	100	1000	FALSE	FALSE	HHH_b1_06845_000000196_dldesign_0_cycle1_af2pred_0001
inf	inf	FALSE	FALSE	151587	inf	100	1000	FALSE	FALSE	HHH_b1_01969_000000219_dldesign_0_cycle1_af2pred_0001
inf	inf	FALSE	FALSE	137806	inf	100	1000	FALSE	FALSE	HHH_b2_06920_000000136_dldesign_0_cycle1_af2pred_0001
inf	inf	FALSE	FALSE	151587	inf	100	1000	FALSE	FALSE	HHH_b2_08224_000000192_dldesign_0_cycle1_af2pred_0001
inf	inf	FALSE	FALSE	151587	inf	100	1000	FALSE	FALSE	HHH_b1_02963_000000201_dldesign_0_cycle1_af2pred_0001
inf	inf	FALSE	FALSE	151587	inf	100	1000	FALSE	FALSE	HHH_b1_02469_000000031_dldesign_0_cycle1_af2pred_0001
inf	inf	FALSE	FALSE	151587	inf	100	1000	FALSE	FALSE	HHH_b1_00936_000000161_dldesign_0_cycle1_af2pred_0001
inf	inf	FALSE	FALSE	151587	inf	100	1000	FALSE	FALSE	26de121311cec1c6b0b9f4dad300ffe3_0001_1_000000285_dldesign_0_cycle1_af2pred_0001
inf	inf	FALSE	FALSE	151587	inf	100	1000	FALSE	FALSE	0bd37feb6572f9efcaa6698804f79080_0001_000000081_dldesign_0_cycle1_af2pred_0001
inf	inf	FALSE	FALSE	151587	inf	100	1000	FALSE	FALSE	HHH_b2_04407_000000081_dldesign_0_cycle1_af2pred_0001
inf	inf	FALSE	FALSE	151587	inf	100	1000	FALSE	FALSE	HHH_b1_05288_000000011_dldesign_0_cycle1_af2pred_0001
inf	inf	FALSE	FALSE	151587	inf	100	1000	FALSE	FALSE	HHH_b1_08046_000000186_dldesign_0_cycle1_af2pred_0001
inf	inf	FALSE	FALSE	151587	inf	100	1000	FALSE	FALSE	HHH_b2_06277_000000234_dldesign_0_cycle1_af2pred_0001
inf	inf	FALSE	FALSE	151587	inf	100	1000	FALSE	FALSE	HHH_b1_04467_000000113_dldesign_0_cycle1_af2pred_0001
inf	inf	FALSE	FALSE	151587	inf	100	1000	FALSE	FALSE	HHH_b2_06921_000000107_dldesign_0_cycle1_af2pred_0001
inf	inf	FALSE	FALSE	151587	inf	100	1000	FALSE	FALSE	HHH_b2_02021_000000262_dldesign_0_cycle1_af2pred_0001
inf	inf	FALSE	FALSE	151587	inf	100	1000	FALSE	FALSE	HHH_b2_01249_000000167_dldesign_0_cycle1_af2pred_0001
inf	inf	FALSE	FALSE	151587	inf	100	1000	FALSE	FALSE	HHH_b1_04039_000000079_dldesign_0_cycle1_af2pred_0001
inf	inf	FALSE	FALSE	151587	inf	100	1000	FALSE	FALSE	HHH_b1_02550_000000193_dldesign_0_cycle1_af2pred_0001
inf	inf	FALSE	FALSE	151587	inf	100	1000	FALSE	FALSE	HHH_b2_00885_000000080_dldesign_0_cycle1_af2pred_0001
inf	inf	FALSE	FALSE	151587	inf	100	1000	FALSE	FALSE	HHH_b1_02349_000000016_dldesign_0_cycle1_af2pred_0001
inf	inf	FALSE	FALSE	151587	inf	100	1000	FALSE	FALSE	HHH_b1_03080_000000104_dldesign_0_cycle1_af2pred_0001
inf	inf	FALSE	FALSE	151587	inf	100	1000	FALSE	FALSE	HHH_b2_01845_000000128_dldesign_0_cycle1_af2pred_0001
inf	inf	FALSE	FALSE	151587	inf	100	1000	FALSE	FALSE	HHH_b1_00218_000000181_dldesign_0_cycle1_af2pred_0001
inf	inf	FALSE	FALSE	151587	inf	100	1000	FALSE	FALSE	HHH_b2_00445_000000034_dldesign_0_cycle1_af2pred_0001
inf	inf	FALSE	FALSE	94123.4	inf	100	1000	FALSE	FALSE	HHH_b1_04584_000000101_dldesign_0_cycle1_af2pred_0001
inf	inf	FALSE	FALSE	151587	inf	100	1000	FALSE	FALSE	HHH_b2_03748_000000056_dldesign_0_cycle1_af2pred_0001
inf	inf	FALSE	FALSE	151587	inf	100	1000	FALSE	FALSE	HHH_b1_02157_000000034_dldesign_0_cycle1_af2pred_0001
inf	inf	FALSE	FALSE	151587	inf	100	1000	FALSE	FALSE	HHH_b1_06021_000000236_dldesign_0_cycle1_af2pred_0001
inf	inf	FALSE	FALSE	151587	inf	100	1000	FALSE	FALSE	HHH_b2_06987_000000162_dldesign_0_cycle1_af2pred_0001
inf	inf	FALSE	FALSE	151587	inf	100	1000	FALSE	FALSE	5b8492406cb963df308a98737f31de5f_0001_000000117_dldesign_0_cycle1_af2pred_0001
inf	inf	FALSE	FALSE	151587	inf	100	1000	FALSE	FALSE	HHH_b2_06047_000000031_dldesign_0_cycle1_af2pred_0001
inf	inf	FALSE	FALSE	151587	inf	100	1000	FALSE	FALSE	HHH_b1_07790_000000102_dldesign_0_cycle1_af2pred_0001
inf	inf	FALSE	FALSE	151587	inf	100	1000	FALSE	FALSE	ems_3hM_3464_000000083_dldesign_0_cycle1_af2pred_0001
inf	inf	FALSE	FALSE	151587	inf	100	1000	FALSE	FALSE	HHH_b2_02670_000000049_dldesign_0_cycle1_af2pred_0001
inf	inf	FALSE	FALSE	151587	inf	100	1000	FALSE	FALSE	HHH_b2_03203_000000032_dldesign_0_cycle1_af2pred_0001
inf	inf	FALSE	FALSE	151587	inf	100	1000	FALSE	FALSE	HHH_b2_02223_000000134_dldesign_0_cycle1_af2pred_0001
inf	inf	FALSE	FALSE	151587	inf	100	1000	FALSE	FALSE	HHH_b2_06151_000000168_dldesign_0_cycle1_af2pred_0001
inf	inf	FALSE	FALSE	29990.6	inf	100	1000	FALSE	FALSE	HHH_b2_08199_000000095_dldesign_0_cycle1_af2pred_0001
inf	inf	FALSE	FALSE	151587	inf	100	1000	FALSE	FALSE	ems_3hM_3464_000000032_dldesign_0_cycle1_af2pred_0001
inf	inf	FALSE	FALSE	151587	inf	100	1000	FALSE	FALSE	HHH_b1_04096_000000009_dldesign_0_cycle1_af2pred_0001
inf	inf	FALSE	FALSE	151587	inf	100	1000	FALSE	FALSE	HHH_b2_01207_000000051_dldesign_0_cycle1_af2pred_0001
inf	inf	FALSE	FALSE	151587	inf	100	1000	FALSE	FALSE	HHH_b1_05271_000000269_dldesign_0_cycle1_af2pred_0001
inf	inf	FALSE	FALSE	151587	inf	100	1000	FALSE	FALSE	HHH_b1_06549_000000039_dldesign_0_cycle1_af2pred_0001
inf	inf	FALSE	FALSE	151587	inf	100	1000	FALSE	FALSE	HHH_b1_06721_000000124_dldesign_0_cycle1_af2pred_0001
inf	inf	FALSE	FALSE	151587	inf	100	1000	FALSE	FALSE	HHH_b2_07620_000000164_dldesign_0_cycle1_af2pred_0001
inf	inf	FALSE	FALSE	151587	inf	100	1000	FALSE	FALSE	HHH_b1_00176_000000004_dldesign_0_cycle1_af2pred_0001
inf	inf	FALSE	FALSE	113889	inf	100	1000	FALSE	FALSE	HHH_b1_00558_000000184_dldesign_0_cycle1_af2pred_0001
inf	inf	FALSE	FALSE	151587	inf	100	1000	FALSE	FALSE	0368d5e3f57bec5f2f30244c75bd21de_0001_000000061_dldesign_0_cycle1_af2pred_0001
inf	inf	FALSE	FALSE	151587	inf	100	1000	FALSE	FALSE	HHH_b2_07064_000000279_dldesign_0_cycle1_af2pred_0001
inf	inf	FALSE	FALSE	151587	inf	100	1000	FALSE	FALSE	5f3e0c73b8c1e9eab0d031a76c4c02c2_0001_1_000000159_dldesign_0_cycle1_af2pred_0001
inf	inf	FALSE	FALSE	151587	inf	100	1000	FALSE	FALSE	HHH_b1_07829_000000005_dldesign_0_cycle1_af2pred_0001
inf	inf	FALSE	FALSE	151587	inf	100	1000	FALSE	FALSE	HHH_b1_06347_000000014_dldesign_0_cycle1_af2pred_0001
inf	inf	FALSE	FALSE	151587	inf	100	1000	FALSE	FALSE	3de50db98b9681956f4e62bdf409e650_0001_000000102_dldesign_0_cycle1_af2pred_0001
inf	inf	FALSE	FALSE	151587	inf	100	1000	FALSE	FALSE	HHH_b1_05294_000000059_dldesign_0_cycle1_af2pred_0001
inf	inf	FALSE	FALSE	151587	inf	100	1000	FALSE	FALSE	HHH_b2_04851_000000130_dldesign_0_cycle1_af2pred_0001
inf	inf	FALSE	FALSE	151587	inf	100	1000	FALSE	FALSE	HHH_b1_06333_000000128_dldesign_0_cycle1_af2pred_0001
inf	inf	FALSE	FALSE	151587	inf	100	1000	FALSE	FALSE	HHH_b2_01440_000000053_dldesign_0_cycle1_af2pred_0001
inf	inf	FALSE	FALSE	151587	inf	100	1000	FALSE	FALSE	HHH_b1_03373_000000163_dldesign_0_cycle1_af2pred_0001
inf	inf	FALSE	FALSE	151587	inf	100	1000	FALSE	FALSE	HHH_b1_00234_000000021_dldesign_0_cycle1_af2pred_0001
inf	inf	FALSE	FALSE	151587	inf	100	1000	FALSE	FALSE	HHH_b2_01853_000000067_dldesign_0_cycle1_af2pred_0001
inf	inf	FALSE	FALSE	151587	inf	100	1000	FALSE	FALSE	HHH_b2_08283_000000153_dldesign_0_cycle1_af2pred_0001
inf	inf	FALSE	FALSE	151587	inf	100	1000	FALSE	FALSE	HHH_b2_05265_000000265_dldesign_0_cycle1_af2pred_0001
inf	inf	FALSE	FALSE	151587	inf	100	1000	FALSE	FALSE	HHH_b2_04850_000000092_dldesign_0_cycle1_af2pred_0001
inf	inf	FALSE	FALSE	151587	inf	100	1000	FALSE	FALSE	HHH_b1_02739_000000266_dldesign_0_cycle1_af2pred_0001
inf	inf	FALSE	FALSE	113889	inf	100	1000	FALSE	FALSE	HHH_b1_06570_000000197_dldesign_0_cycle1_af2pred_0001
inf	inf	FALSE	FALSE	151587	inf	100	1000	FALSE	FALSE	HHH_b1_06279_000000256_dldesign_0_cycle1_af2pred_0001
inf	inf	FALSE	FALSE	151587	inf	100	1000	FALSE	FALSE	HHH_b1_03496_000000269_dldesign_0_cycle1_af2pred_0001
inf	inf	FALSE	FALSE	85566.8	inf	100	1000	FALSE	FALSE	HHH_b2_04037_000000209_dldesign_0_cycle1_af2pred_0001
inf	inf	FALSE	FALSE	94123.4	inf	100	1000	FALSE	FALSE	HHH_b1_00834_000000151_dldesign_0_cycle1_af2pred_0001
inf	inf	FALSE	FALSE	151587	inf	100	1000	FALSE	FALSE	HHH_b2_00788_000000163_dldesign_0_cycle1_af2pred_0001
inf	inf	FALSE	FALSE	151587	inf	100	1000	FALSE	FALSE	HHH_b1_06647_000000255_dldesign_0_cycle1_af2pred_0001
inf	inf	FALSE	FALSE	103536	inf	100	1000	FALSE	FALSE	a0fbad02314399e7364b348872c30413_0001_000000087_dldesign_0_cycle1_af2pred_0001
inf	inf	FALSE	FALSE	151587	inf	100	1000	FALSE	FALSE	HHH_b2_02392_000000205_dldesign_0_cycle1_af2pred_0001
inf	inf	FALSE	FALSE	151587	inf	100	1000	FALSE	FALSE	ems_p1-14H-GBL-14H-GBL-16H_0619_0001_0001_0001_000000038_dldesign_0_cycle1_af2pred_0001
inf	inf	FALSE	FALSE	151587	inf	100	1000	FALSE	FALSE	HHH_b2_06953_000000149_dldesign_0_cycle1_af2pred_0001
inf	inf	FALSE	FALSE	151587	inf	100	1000	FALSE	FALSE	HHH_b1_08547_000000010_dldesign_0_cycle1_af2pred_0001
inf	inf	FALSE	FALSE	151587	inf	100	1000	FALSE	FALSE	HHH_b2_05586_000000137_dldesign_0_cycle1_af2pred_0001
inf	inf	FALSE	FALSE	151587	inf	100	1000	FALSE	FALSE	HHH_b2_03354_000000142_dldesign_0_cycle1_af2pred_0001
inf	inf	FALSE	FALSE	151587	inf	100	1000	FALSE	FALSE	HHH_b1_00659_000000093_dldesign_0_cycle1_af2pred_0001
inf	inf	FALSE	FALSE	151587	inf	100	1000	FALSE	FALSE	HHH_b1_03643_000000043_dldesign_0_cycle1_af2pred_0001
inf	inf	FALSE	FALSE	151587	inf	100	1000	FALSE	FALSE	HHH_b1_08596_000000049_dldesign_0_cycle1_af2pred_0001
inf	inf	FALSE	FALSE	151587	inf	100	1000	FALSE	FALSE	HHH_b1_03809_000000213_dldesign_0_cycle1_af2pred_0001
inf	inf	FALSE	FALSE	151587	inf	100	1000	FALSE	FALSE	HHH_b1_06132_000000106_dldesign_0_cycle1_af2pred_0001
inf	inf	FALSE	FALSE	151587	inf	100	1000	FALSE	FALSE	HHH_eva_0271_000000144_dldesign_0_cycle1_af2pred_0001
inf	inf	FALSE	FALSE	151587	inf	100	1000	FALSE	FALSE	HHH_b2_06641_000000164_dldesign_0_cycle1_af2pred_0001
inf	inf	FALSE	FALSE	151587	inf	100	1000	FALSE	FALSE	HHH_b2_05428_000000013_dldesign_0_cycle1_af2pred_0001
inf	inf	FALSE	FALSE	151587	inf	100	1000	FALSE	FALSE	HHH_b1_01403_000000126_dldesign_0_cycle1_af2pred_0001
inf	inf	FALSE	FALSE	151587	inf	100	1000	FALSE	FALSE	HHH_b2_02659_000000194_dldesign_0_cycle1_af2pred_0001
inf	inf	FALSE	FALSE	151587	inf	100	1000	FALSE	FALSE	HHH_b1_05887_000000238_dldesign_0_cycle1_af2pred_0001
inf	inf	FALSE	FALSE	151587	inf	100	1000	FALSE	FALSE	HHH_b2_02485_000000105_dldesign_0_cycle1_af2pred_0001
inf	inf	FALSE	FALSE	151587	inf	100	1000	FALSE	FALSE	HHH_b2_02724_000000229_dldesign_0_cycle1_af2pred_0001
inf	inf	FALSE	FALSE	64287.6	inf	100	1000	FALSE	FALSE	HHH_b2_05171_000000107_dldesign_0_cycle1_af2pred_0001
inf	inf	FALSE	FALSE	151587	inf	100	1000	FALSE	FALSE	HHH_b1_07065_000000064_dldesign_0_cycle1_af2pred_0001
inf	inf	FALSE	FALSE	151587	inf	100	1000	FALSE	FALSE	HHH_b1_06307_000000141_dldesign_0_cycle1_af2pred_0001
inf	inf	FALSE	FALSE	151587	inf	100	1000	FALSE	FALSE	HHH_b1_06023_000000106_dldesign_0_cycle1_af2pred_0001
inf	inf	FALSE	FALSE	125278	inf	100	1000	FALSE	FALSE	HHH_b2_04527_000000222_dldesign_0_cycle1_af2pred_0001
inf	inf	FALSE	FALSE	151587	inf	100	1000	FALSE	FALSE	HHH_b2_07852_000000224_dldesign_0_cycle1_af2pred_0001
inf	inf	FALSE	FALSE	151587	inf	100	1000	FALSE	FALSE	HHH_b2_00750_000000041_dldesign_0_cycle1_af2pred_0001
inf	inf	FALSE	FALSE	151587	inf	100	1000	FALSE	FALSE	HHH_b2_03232_000000033_dldesign_0_cycle1_af2pred_0001
inf	inf	FALSE	FALSE	151587	inf	100	1000	FALSE	FALSE	HHH_b1_08376_000000294_dldesign_0_cycle1_af2pred_0001
inf	inf	FALSE	FALSE	151587	inf	100	1000	FALSE	FALSE	HHH_b2_02912_000000225_dldesign_0_cycle1_af2pred_0001
inf	inf	FALSE	FALSE	151587	inf	100	1000	FALSE	FALSE	HHH_b1_06243_000000001_dldesign_0_cycle1_af2pred_0001
inf	inf	FALSE	FALSE	151587	inf	100	1000	FALSE	FALSE	HHH_b1_02232_000000135_dldesign_0_cycle1_af2pred_0001
inf	inf	FALSE	FALSE	151587	inf	100	1000	FALSE	FALSE	HHH_b2_01246_000000232_dldesign_0_cycle1_af2pred_0001
inf	inf	FALSE	FALSE	151587	inf	100	1000	FALSE	FALSE	HHH_b1_07002_000000126_dldesign_0_cycle1_af2pred_0001
inf	inf	FALSE	FALSE	151587	inf	100	1000	FALSE	FALSE	HHH_b2_00445_000000142_dldesign_0_cycle1_af2pred_0001
inf	inf	FALSE	FALSE	151587	inf	100	1000	FALSE	FALSE	HHH_b1_05871_000000070_dldesign_0_cycle1_af2pred_0001
inf	inf	FALSE	FALSE	151587	inf	100	1000	FALSE	FALSE	HHH_b2_00778_000000184_dldesign_0_cycle1_af2pred_0001
inf	inf	FALSE	FALSE	151587	inf	100	1000	FALSE	FALSE	HHH_b2_05914_000000232_dldesign_0_cycle1_af2pred_0001
inf	inf	FALSE	FALSE	151587	inf	100	1000	FALSE	FALSE	HHH_b2_08027_000000007_dldesign_0_cycle1_af2pred_0001
inf	inf	FALSE	FALSE	137806	inf	100	1000	FALSE	FALSE	5511cb2176c827d1feb3066af2f534d5_0001_000000171_dldesign_0_cycle1_af2pred_0001
inf	inf	FALSE	FALSE	151587	inf	100	1000	FALSE	FALSE	HHH_b1_03260_000000072_dldesign_0_cycle1_af2pred_0001
inf	inf	FALSE	FALSE	151587	inf	100	1000	FALSE	FALSE	HHH_b1_01365_000000047_dldesign_0_cycle1_af2pred_0001
inf	inf	FALSE	FALSE	151587	inf	100	1000	FALSE	FALSE	HHH_b1_00524_000000198_dldesign_0_cycle1_af2pred_0001
inf	inf	FALSE	FALSE	151587	inf	100	1000	FALSE	FALSE	HHH_b2_02044_000000147_dldesign_0_cycle1_af2pred_0001
inf	inf	FALSE	FALSE	151587	inf	100	1000	FALSE	FALSE	HHH_b2_07342_000000070_dldesign_0_cycle1_af2pred_0001
inf	inf	FALSE	FALSE	70716.3	inf	100	1000	FALSE	FALSE	HHH_b1_07523_000000000_dldesign_0_cycle1_af2pred_0001
[truncated: 6,817 more rows]
