# Supplementary material for: De Novo Design of High‐Affinity Miniprotein Binders Targeting Francisella Tularensis Virulence Factor
Source: Angew Chem Int Ed Engl. 2025 Oct 21;64(52):e202516058. doi: 10.1002/anie.202516058 (PMC12723454; doi:10.1002/anie.202516058)
Supplement: Supplementary file 2 — Supplementary Information [file ANIE-64-e202516058-s002.zip › Flpp3_SuppFiles/siteII_NGS_pooledcounts.xlsx]

## Sheet: Sheet1
sort0	sort1-1uM	sort2-1uM	sort3-1uM	sort3-300nM	sort3-100nM	sequence	description
2075	344188	150410	835931	778903	57267	SGGSGLLKKVIEDRIKTAESWYKDGDPENALFLLDSAISLAEEINDEELVKKAEELKKKVEGGSG	HHH_b2_00966_000000154_dldesign_0_cycle1_af2pred_0001
811	50777	23130	191877	254590	1117684	GSGGSLISSVLQDRLETAKKWAEEGDKENAKFLLESAKQLAELVGDEETVKECEELLKKIGGSGG	HHH_b2_05553_000000104_dldesign_0_cycle1_af2pred_0001
10550	1689075	764559	15302	12325	5867	SGGSSHWREEVRQNIETARKWKEEGEPEEARLVLRIARAIAEQLGDEELLKEIDELEKELEGGSG	HHH_b2_07927_000000192_dldesign_0_cycle1_af2pred_0001
1631	298097	103887	61270	10435	4549	DYAEKLKEWRDFLGDPEMAALLLVQDLRQEGKPELADKVWELLEETKKVPEEEVFEKILEELKKE	ed5a202a12e37dfe71b037f1e0127914_0001_000000283_dldesign_0_cycle1_af2pred_0001
176	51757	19068	2198	591	946	SGGSGLLKEVVRDRVETAKRWKEEGDDENAKFLLETAKELAEEINDPDLAKEAEELLKELGGSGG	HHH_b1_07252_000000209_dldesign_0_cycle1_af2pred_0001
1457	218148	93242	442	528	799	SGGSGGSGIVDKAIEKMIELDKEGNDEEYWRIFELKWNYIETGSEEDRKKLEEELKKIGGSGGSG	HHH_b2_06341_000000107_dldesign_0_cycle1_af2pred_0001
540	89519	39830	358	78	697	SGGSGVARKVATEYVEQARKWAEEGDKDNADFFLSVARSLAESAGDEELVKVVEEAEEEVGGSGG	HHH_b2_04324_000000094_dldesign_0_cycle1_af2pred_0001
784	44625	17741	37	70	0	GSGGSSLSEIVRQNVETAEKWIKEGDLDEARMVLNIAVSAAEQAGDEELLKRAQELLEKIGGSGG	HHH_b1_02223_000000176_dldesign_0_cycle1_af2pred_0001
120	128	112	37	11	41	SGGSGIIRSAVKQRLEAARSWYEDGEPEEAEFLAETALELAKSINDEELAKEAEELLEEIRGGSG	HHH_b2_01231_000000156_dldesign_0_cycle1_af2pred_0001
86	28	13	16	10	9	GGSGGSKVKELLEKAKKLYEEGDPDKAFSVASEAEDLARKAGDFESLSEANKLLLDIVSGGSGGS	HHH_b2_05762_000000104_dldesign_0_cycle1_af2pred_0001
42	21	16	6	10	4	GKIEEIAKEADKTDPDLAMIIRIDGTAVELGILKAEDAIKTLQSWYEESGNEQVKKAIEVVKELA	66981ac803f9207b9bc56eb15b90107a_0001_000000168_dldesign_0_cycle1_af2pred_0001
100	29	37	6	9	10	SGGSKEEEIRKLLKEAKENKDVDLFLKAKSLAMDAIDETGDDKYWELLDEISEARVEVIKGGSGG	HHH_b1_04747_000000186_dldesign_0_cycle1_af2pred_0001
81	56	19	4	9	4	GGSGGSSLKETIEKVEELLKKGDKEEASRLLHKAYLDAVIEGDEETLEKISELTKKLDGGSGGSG	HHH_b1_04200_000000066_dldesign_0_cycle1_af2pred_0001
6	35	3	20	9	13	SGGSELKEKIKELIEKIKELLKKGDKEKVEELLFELKSLSLEANDFEGLDEADKLRKELNGGSGG	HHH_b1_01157_000000141_dldesign_0_cycle1_af2pred_0001
12	9	2	0	9	7	SGGSGKEKVEKLIEEAKKLLEEGKPEEAEEKLAEADKLAQSEKDPELLIRISKIRMDIYSGGSGG	HHH_b1_04271_000000118_dldesign_0_cycle1_af2pred_0001
1158	4	0	4	8	6	GGSGGSSELVKLEVEELVKKYGLTEEQRKKLEELAEEMIKEGKSTIDIIEELSDKAKELGGSGGS	HHH_b1_05249_000000095_dldesign_0_cycle1_af2pred_0001
55	0	23	4	8	2	GSGGSSEKEEIEKLIEEAEKLSKTDKEKAIELAIEARIKAMDINDGELMDKADKVLKKAIGGSGG	HHH_b1_01954_000000175_dldesign_0_cycle1_af2pred_0001
49	47	27	13	7	12	SGGSSASERADRVLEYADELVAEGDPESAEMVLRLEIREVEAAGDPEAAKRLREKLEEIRKGGSG	HHH_b1_05704_000000140_dldesign_0_cycle1_af2pred_0001
89	17	39	12	7	8	GGSGSELAEKEFEQAKKAITEFLEEGDPDSAHLVLLSATARLEVLGAEDGVKALKELFEKKGGSG	HHH_b1_05245_000000137_dldesign_0_cycle1_af2pred_0001
250	21	0	3	7	0	GGSGGSENSKKVGELVQKAALSSDPEERKKLLEEAKKLAEEANDELSVEIVDIWSSALGGSGGSG	HHH_b2_05112_000000264_dldesign_0_cycle1_af2pred_0001
19	14	24	8	7	9	SGGSEEAKKKVKELLEKALKEKDEEKAYKLVSEADKLAQAAGDNELVMAVMKALMDVLDKLGGSG	HHH_b2_06881_000000021_dldesign_0_cycle1_af2pred_0001
14	2	11	3	7	9	GSGGSAKEKLEEAIEKAKELAKTDKLEAIVVLNKAIMDAFDAGEDELFEKADALEKELITGGSGG	HHH_b1_04090_000000007_dldesign_0_cycle1_af2pred_0001
1010	18	11	15	6	3	GGSGGSSKANELIEKAVELLRKGDPEGAKKLLEEAVKLAKEEGDEETLWIAETRLNALGGSGGSG	HHH_b2_02584_000000157_dldesign_0_cycle1_af2pred_0001
306	18	18	7	6	7	GGSGGSDVLVEAASLIMDLIEEGKSEEAKKLEELRDEYIKTKNEEIAKKLKEKIEEIKGGSGGSG	HHH_b1_03144_000000046_dldesign_0_cycle1_af2pred_0001
32	0	28	13	6	4	GSGGSDLEKAEKLYKEAKEYVKKGDKEKAIDLYTKAADYADKAGDHDLRLKIMSELLDLLGGSGG	HHH_b1_05819_000000013_dldesign_0_cycle1_af2pred_0001
1	0	4	0	6	0	GGSGGSAEEYKKKLEELYKKGDKEELEKLRMELMKEAFDKDDSELWKLWDEAAKMVAALGGSGGS	HHH_b2_01578_000000177_dldesign_0_cycle1_af2pred_0001
395	19	11	2	5	0	SGGSGEEVEDALMAANVKLMDLIEEGKSEEFNKLDKLKDELAKSKKPELAKELKKLVEEIGGSGG	HHH_b2_08210_000000274_dldesign_0_cycle1_af2pred_0001
2796	7	0	6	5	2	GSGGSDDAERAKKLLEEAKKIPDKLEAIVLLNQAIIDAVLAGDEKTWDEAVALQDKLEKEGGSGG	HHH_b2_05028_000000011_dldesign_0_cycle1_af2pred_0001
68	16	33	3	5	5	SGGSGKERLKELYEKAKEAAKAGDPEKARRLLHKAYLDAVLLEDEEYADEIGKFDKELGNGGSGG	HHH_b2_05414_000000074_dldesign_0_cycle1_af2pred_0001
172	31	32	10	5	6	GSGGSGEAEKKIWKLTTEALDIEDEEKAEKLFEEAKKLAEEANDPNLVERVEMWKQLKEAGGSGG	HHH_b2_00339_000000065_dldesign_0_cycle1_af2pred_0001
79	13	16	0	5	1	SNEVFDKCFELREKALKALEAGDKEAVEKALKEIQAIYEKATDPKDKQIAEHIYKFLQFEAESGG	ems_3hM_1592_000000110_dldesign_0_cycle1_af2pred_0001
1	0	0	1	5	11	SGGSSKASKEAEEAVKKAKELAEKGDKEKAIELLLETKWKIREEGDPKAADKVTDLLVEIEGGSG	HHH_b2_00517_000000160_dldesign_0_cycle1_af2pred_0001
486	1	8	0	4	0	GGSGGSADKVLNEAISLYKTGDEEKTKKAIELLEKEIKKEKDPVQKWRLETLLNIIKNGGSGGSG	HHH_b1_05298_000000239_dldesign_0_cycle1_af2pred_0001
117	29	3	9	4	6	SGGSAREKAEKLLKEAIEYAKKGDKEKAWDLYLEAMGIAMDADDSELLEKCEKARKELLGGGSGG	HHH_b2_04611_000000235_dldesign_0_cycle1_af2pred_0001
32	16	9	6	4	1	GGSGGSDVFEKAEKAKEKLIKENDWEKRFEIDNLIMDYLETGKEEYLERLKKLVEEILGGSGGSG	HHH_b2_05891_000000293_dldesign_0_cycle1_af2pred_0001
1242	31	3	4	4	4	SSESEKKVKELKEKLEKARKEKNASLASEADTEAQELWGKDPTNKEILEVQVEAMKVVMDLEWGG	ems_3hM_446_000000094_dldesign_0_cycle1_af2pred_0001
194	8	5	3	4	0	SGGSMEEVEKLVKEAKKAFEAGDVDTAVSKLNDAEDLALDLNDDEGFSLVTKERDKIFNALGGSG	HHH_b2_07419_000000242_dldesign_0_cycle1_af2pred_0001
870	33	29	4	4	5	SGGSALEEAKKLLEKCKEAAKKKDKDTIVENRLKIWSLYVDTGDDEILEYLDKADELLRSIGGSG	HHH_b1_01852_000000190_dldesign_0_cycle1_af2pred_0001
163	0	18	0	4	0	GGSGGSDIILRAASLIMDLREKGDYESAKKVEELRDALIKTGDPELEEKLKEEIERITGGSGGSG	HHH_b2_06232_000000117_dldesign_0_cycle1_af2pred_0001
315	1	0	0	4	0	SGGSGKKERLQSLLLQAVVEDDEEKAKKLVEEAMKIAKELNDPELVEEVEKAKRVVESILGGSGG	HHH_b2_07360_000000122_dldesign_0_cycle1_af2pred_0001
287	12	32	5	4	4	SGGSDEKMDELGKELNELMAKAQKAGDWEGVAYAHKAFMDAVEKGDPSILEEAVKKLKAKLGGSG	HHH_b1_03765_000000267_dldesign_0_cycle1_af2pred_0001
301	22	10	3	4	5	SGGSGLLTEVVRERLEDVEKWIKEGNLEEAEFFLDIARTMAEEANDEETLKKIEELEKKVKGGSG	HHH_b1_01920_000000124_dldesign_0_cycle1_af2pred_0001
97	20	8	7	4	6	SGGSEEEIEKHIEKLVEEYDLSEEDRERLKRIAKSFLEDGYDFDFIKHLLEVEAIWLKRQGGSGG	HHH_b1_05687_000000036_dldesign_0_cycle1_af2pred_0001
120	7	12	2	4	5	SGGSKVKELIEKLEEAYKKAKTEEEKDKLRKARVELIFLDADGDEEKAIKVASKAIEEVLGGSGG	HHH_b1_03198_000000067_dldesign_0_cycle1_af2pred_0001
41	0	4	0	4	1	SGGSGLTREQVESDIKAAEELEKEGQPDDAEMVLRVALSVAEVGNDPELVAKTQAKLDALRGGSG	HHH_b2_08251_000000169_dldesign_0_cycle1_af2pred_0001
21	25	20	7	4	8	GSGGSDLREEVRELIEKARKESDPVKRASLYNRALMLAIEAGDEELEDEVLKASVELDTGGSGGS	HHH_b2_03744_000000190_dldesign_0_cycle1_af2pred_0001
83	6	27	16	4	3	SGGSMEEAEKEVRKLVEEALKTPDEKKADELFDKALTLAMDAVDGKSMDLVISARLKKAKGGSGG	HHH_b2_02791_000000255_dldesign_0_cycle1_af2pred_0001
52	9	0	12	4	9	GGSGGSMDVVLEASSKLMDLVEEGDDEKFKKLDSLLNELLKTGDPELAKKLKELVKEVGGSGGSG	HHH_b2_00085_000000186_dldesign_0_cycle1_af2pred_0001
29	8	6	0	4	2	GSGGSMEEAKERVTKLVAEAATETDPVKRASLLGQALLDAVDANDPELIEMVTSTDKAKGGSGGS	HHH_b1_06951_000000113_dldesign_0_cycle1_af2pred_0001
30	6	11	3	4	3	GGSGGSEIEKKYKEAKELAKKGDKDEARSKLNEALMDAVEKGDKEAIKKIEAELNKLNGGSGGSG	HHH_b2_07346_000000244_dldesign_0_cycle1_af2pred_0001
31	10	5	14	4	2	SGGSGLDAAEARQDLASGKEWAAEGDPDTAAMVLRIAVRLAEAAGDPALAAEAQAALDAVEGGSG	HHH_b1_00968_000000191_dldesign_0_cycle1_af2pred_0001
33	17	20	2	4	7	SGGSSEEEKKEIEEVIEKEVEKYNLSEEDKEKLKRLAESFVELGEDKDWIIHLIKVEAKSLGGSG	HHH_b2_05374_000000070_dldesign_0_cycle1_af2pred_0001
9	20	14	10	4	10	SGGSGAAQAEAQRELRAVKEWKKEGDPDTASMIAKLALQRVEKLGDKESLAELKKLLAELGGSGG	HHH_b1_07996_000000031_dldesign_0_cycle1_af2pred_0001
1	0	0	0	4	0	SGGSDELVEEALKARVDLVFETDPEKKKELLKKLKEIAEEMKKKGIPEYKHVQQHIEEAEGGSGG	HHH_b1_02220_000000209_dldesign_0_cycle1_af2pred_0001
1	38	12	8	4	4	SGGSAEEEAQKYIEKLKELIAKGNKEEADKLFSEASKVVGAHNDPEAMGELVLLRLDIEDLGGSG	HHH_b1_00346_000000222_dldesign_0_cycle1_af2pred_0001
0	8	4	3	4	2	DEELEKLKKLMEEAGVPEEEIKEGLEKFKELLKAGIDPKTAYEVLAAQIYLDDVEAASKFDKLIK	4004acc1088fa2ad3b456bbf002898ca_0001_000000061_dldesign_0_cycle1_af2pred_0001
0	0	8	0	4	1	SGGSMEKAKKLKEKAKELAKKGNIDEIWKISKEMSKLYEESKDEEIRLYESEVMLMILELSGGSG	HHH_b1_01957_000000148_dldesign_0_cycle1_af2pred_0001
0	0	0	0	4	0	GSSEEEKIKKAKEFVREKGKELGVKEEEIEKIEEKVEELIKDGLTEKQAKEVAEMHLRMEALEGG	HHH_eva_0077_000000183_dldesign_0_cycle1_af2pred_0001
0	0	0	0	4	0	GGSGGSSVDAILEEAKKLAAAGKVDEARSLLNSELMDVVEKGDSESAKRLDEELQKLHGGSGGSG	HHH_b1_03431_000000077_dldesign_0_cycle1_af2pred_0001
34793	1806	6	0	3	2	GGSGGSSEMEEYYEKAREKAIEQNNDEALFETNRLRMDYLETGDPEYVEKLKKLLEELGGSGGSG	HHH_b1_02003_000000127_dldesign_0_cycle1_af2pred_0001
353	15	37	5	3	12	SGGSDKEEDIKRAKKLIEEAKKESDPLKASQLAFEAVFLAEEAEDEELYDEASKLDKEITGGSGG	HHH_b2_04075_000000023_dldesign_0_cycle1_af2pred_0001
1349	26982	128	23	3	16	GGSGGSAREEALKLVEEAEKEENETEREVLFMKAILTAAEANDEELVDEVFEAIRKKEGGSGGSG	HHH_b2_04629_000000239_dldesign_0_cycle1_af2pred_0001
4264	2406	17	4	3	3	SGGSMDKFIEKRWELIDAIQAGDKEKIKKLFEECKKIAEELNDPTLIKVCEEDKKAVEKVVGGSG	HHH_b1_04660_000000271_dldesign_0_cycle1_af2pred_0001
479	10	14	6	3	8	SGGSDDALLRAKLDLVAIKVYVARGDKATAKQQLEEIKRLAEEYNSPELEEIAKEAEAIVNGGSG	HHH_b1_02290_000000210_dldesign_0_cycle1_af2pred_0001
736	18181	6709	9	3	0	SGGSSSFIDEVLAEAHLLLLDLFEKEDDENFDKLSKLVSKLIEERDENIAKEIEKLIKEIKGGSG	HHH_b2_02021_000000275_dldesign_0_cycle1_af2pred_0001
177	7	9	1	3	1	ADEAIKEAAELLKKGDPAGAADVLTKAYLETGDERVWKARMALYDAIADDDPEKIKEVIELLEKE	0b0b0f6095dec01db161af9734a923b1_0001_1_000000018_dldesign_0_cycle1_af2pred_0001
752	9	28	18	3	9	GGSGGSLKEFDKIKEELLKLGDTDGLLEANSLRMDYVETGDEKYLEKAKELLEKAKKKGGSGGSG	HHH_b1_03680_000000181_dldesign_0_cycle1_af2pred_0001
58	0	0	0	3	0	GGSGGSKLEELYEKAKELEKKGNKEEAVEVLSEARHLALDLDDGKSLSKIDELLLSILRGGSGGS	HHH_b2_05719_000000287_dldesign_0_cycle1_af2pred_0001
19	6	0	0	3	3	GSGGSMRKEATERAEKLLVKLVKEGNDEKWNEVFDLRFELMETGDDELAKKLLEKIEKIEGGSGG	HHH_b2_00260_000000012_dldesign_0_cycle1_af2pred_0001
23	9	0	1	3	0	GGSGGSSEIQEALFEIMKMVLDAEDPEAVEKLCSYAKKLEEEKDLSYLKEAKEYFEKKGGSGGSG	HHH_b1_06105_000000188_dldesign_0_cycle1_af2pred_0001
123	38	18	3	3	7	SGGSGEAKELAQKELDTVKSWKEEGDNDTAKLIGKVALYEIKKLGCPDLAEELEKLLKELGGSGG	HHH_b2_04582_000000126_dldesign_0_cycle1_af2pred_0001
92	5	0	0	3	0	GGSGSTELEVQGILIVMELAEEYGLSAEELDVLISLAEEMAKKGVPLEEIEKELKEKAKELGGSG	HHH_b1_07104_000000105_dldesign_0_cycle1_af2pred_0001
22	0	12	1	3	0	GGSGGSGKLEELIEKAIEKKLEGDEEEAIKLLEEAIKLAKENNDEALLWVAETRLNLLKGGSGGS	HHH_b2_04265_000000169_dldesign_0_cycle1_af2pred_0001
41	21	29	2	3	4	SGGSDDSDLIASMTITVLKELAKKGDSEKFNEEYETTKRYLEEENDEKSLARLDEEYEKLGGSGG	HHH_b1_01496_000000198_dldesign_0_cycle1_af2pred_0001
11	6	11	0	3	6	GGSAEEAKKKLEKAEKLLKEGKPDEAILLLSEAIHIATEAGDSELLKKIDSLRQEAVKKESGGSG	HHH_b2_01431_000000287_dldesign_0_cycle1_af2pred_0001
0	31	24	2	3	2	GGSGDRERVKELREEAKKLLEEGDVLNAEAKLGLARLYALELGDKELEAEVSALAKELKEAGGSG	HHH_b1_05005_000000159_dldesign_0_cycle1_af2pred_0001
0	17	9	6	3	3	SGGSLAVETAKEYLEMVKSYAEEGDKEEAQFFADIIKLLAESENNPELKKIYEEAKKIVEEGGSG	HHH_b1_00135_000000286_dldesign_0_cycle1_af2pred_0001
0	28	10	2	3	1	GSGGSMEEARKLYEEGLKLKKEGKNEEAADVFGKAANIADQAGDVDLRSKTVFALMDVLEGGSGG	HHH_b2_07874_000000113_dldesign_0_cycle1_af2pred_0001
0	11	7	1	3	0	SGGSDAKKKVEERIEKAKKLAEEGKPLEASALLGLALLDAQDANDPELEEKVSEVARKIGGGSGG	HHH_b2_01668_000000269_dldesign_0_cycle1_af2pred_0001
0	8	13	0	3	0	SGGSAAAEYADRVERYARYLAEEEKDPEMARLIVRSAVLEARRLGDAAAAARLEALLAELGGSGG	HHH_b2_06068_000000006_dldesign_0_cycle1_af2pred_0001
0	0	0	1	3	0	GSGGSSKVEERIEEAKKLAEEGKPLEAQAKLGLALLDALELGDEELEEKVTKLAKEIGKKGGSGG	HHH_b1_05368_000000140_dldesign_0_cycle1_af2pred_0001
0	0	0	0	3	0	GSGGSEKKKEIEKLAEEAEKLIKEGNKEKAEELRLKLAGKALDENDSEGLKKWDKVAKALGGSGG	HHH_b2_07300_000000196_dldesign_0_cycle1_af2pred_0001
0	0	0	0	3	0	GGSGGSDDLKRAKELYEKALKETDKLEKISLLNKAALDAVEANDDELHKKIAELESKNGGSGGSG	HHH_b2_03442_000000284_dldesign_0_cycle1_af2pred_0001
0	0	0	0	3	0	GGSGGSKLEKLIEEARKLYKEGKPEEAEKVLNEAKSLAMDEVDGKSMDRIFEVSLEIQGGSGGSG	HHH_b1_06193_000000264_dldesign_0_cycle1_af2pred_0001
0	0	0	0	3	1	GGSGGSGVAELAEKVRDEAMKKGDEETRLKSINLLMDYYETGDEKYYEELKKLEKELFGGSGGSG	HHH_b1_07763_000000141_dldesign_0_cycle1_af2pred_0001
6575	1	0	3	2	0	SGGSGKEEAKKLAEEAVKKAKEIAKTDKNKAEMFLMLKLLDVEEMGDEEASNILSDELKKIGGSG	HHH_b1_06752_000000115_dldesign_0_cycle1_af2pred_0001
1227	0	0	0	2	0	GSGGSDEELEKKLEEAKELLKKGKKDEALSVLSLAILDAVEEESPLLDELTKLDKEIQEGGSGGS	HHH_b2_01293_000000050_dldesign_0_cycle1_af2pred_0001
682	10	14	15	2	14	GSGGSMEEAKKRIEELIKEAKETDDPEKQEKCLSEASKLAQEANDPLLEVRVMLARLDLSGGSGG	HHH_b1_07524_000000034_dldesign_0_cycle1_af2pred_0001
3220	1	4	0	2	3	GSGGSSELREKAKKLIEEAKKEKDKDKAIELLNEARFLAVEAGDDELFSEASKLLDELLGGSGGS	HHH_b2_06160_000000188_dldesign_0_cycle1_af2pred_0001
1344	11	11	0	2	0	GGSGGSEIEEIAKKLKEAVEKGDDDAMHSLIVDLLFKATVENDKEGLKLVEEARAARQGGSGGSG	HHH_b1_03615_000000234_dldesign_0_cycle1_af2pred_0001
528	17	3	5	2	3	SGGSMEERERVKKLLEEAEKLIKEGKKDEAREKLLEARFIAIEIEDDELFSKAESLLDKLLGGSG	HHH_b2_01483_000000060_dldesign_0_cycle1_af2pred_0001
2338	1	0	0	2	0	GGSGGSGLKEIVENDIKALKSFDDPDDRDMIYRVAKTNAELANDPELLKKLDKTYEELKGGSGGS	HHH_b1_01476_000000066_dldesign_0_cycle1_af2pred_0001
660	0	0	0	2	0	GGSGGSGKVEERIEKAEELLEKGDTFEASRLLNLAVMDASSAGDEETLDRALKLEKKVEGGSGGS	HHH_b1_07766_000000079_dldesign_0_cycle1_af2pred_0001
1122	9	8	3	2	1	GGSGGSSLVEKAEKALEIAVKNKDDETRLKIRSLLMDYLETGKEEIAEELKKVVDEVLGGSGGSG	HHH_b2_02277_000000295_dldesign_0_cycle1_af2pred_0001
177	33	23	4	2	3	SGGSSEADHIYFSLSMEATEAELAGDKEKAKKLLKEAIEKVSKLGDEDSVKELKEKLEELEGGSG	HHH_b1_02292_000000280_dldesign_0_cycle1_af2pred_0001
225	32	38	5	2	4	MEEEYKERIIKLVEEGKLTEAKWELIDALVETGDSRFGKAADKLTEMKVAGVPAEEIAKEVKEIL	7783f1446436347510ce555ac609e7ff_0001_000000105_dldesign_0_cycle1_af2pred_0001
79	13	0	7	2	3	GGSGEAARKELEEDIRTAEELIEEGDPDSAHLVLTIAKRKAEELGDKELLARAEELLKKVEGGSG	HHH_b1_05385_000000156_dldesign_0_cycle1_af2pred_0001
374	1840	2	0	2	0	SGGSMEEAIEEARKLLEEIKKNDDIDEQLVNKQRITELAEKTGDEEIKEIKEEAWEAMNKKGGSG	HHH_b1_06946_000000171_dldesign_0_cycle1_af2pred_0001
1479	31	14	10	2	5	GGSGGSAEEEVEKLIEEAKNNPDKEKAEELLSRALKLADAAGNVDLRSKTMNALFDVLGGSGGSG	HHH_b1_08438_000000177_dldesign_0_cycle1_af2pred_0001
723	19	28	8	2	0	GGSGGSELGKIYDEARELALKKNDEETLMKINSLLLDYVETGDENLLKELKKIKEELSGGSGGSG	HHH_b2_04488_000000068_dldesign_0_cycle1_af2pred_0001
806	0	0	0	2	0	GSGGSFQKTLDSAEEFLKEGDPVTAILVASLELREAKAANDPETVKRLEELLKEAREKEEGGSGG	HHH_b2_07847_000000254_dldesign_0_cycle1_af2pred_0001
779	0	0	0	2	0	GGSGGSELEELLEKAKKLIEAGKPEEALDVLQKAISEAMLREDWKTLTEADELRKKAIGGSGGSG	HHH_b2_04567_000000220_dldesign_0_cycle1_af2pred_0001
50	21	28	4	2	6	SGGSSLKEEFKKDKRVVEELLKEGDPESAELIARSLVTEAKLANDPELEEEAEKLLKKVQEGGSG	HHH_b2_06642_000000125_dldesign_0_cycle1_af2pred_0001
346	10	0	4	2	9	SGGSMEEVEELIEKAKELLEKGDPLLAQGALVKARLLAEELGDEELLERISKVDREVSKKGGSGG	HHH_b2_03183_000000258_dldesign_0_cycle1_af2pred_0001
136	18	17	8	2	13	SGGSMEEKLKEMKELAETAKEFYEEGDPDSAHLIAIQLETLSEQYNSEEGKKLAEEMKKILGGSG	HHH_b1_00463_000000138_dldesign_0_cycle1_af2pred_0001
146	0	0	0	2	0	SGGSMKEEIEKRIKEAEELAKKGKPDEASRLLHKAFLDATLAGDEESVDKIGALDNKIGTGGSGG	HHH_b1_05925_000000111_dldesign_0_cycle1_af2pred_0001
394	0	0	0	2	0	SGGSSLEAQMEIHKLKLDFIIDPDKEKQKEIIKKMKEIAEKENDPEGLKEAESLEEELKNGGSGG	HHH_b1_03579_000000174_dldesign_0_cycle1_af2pred_0001
122	3	5	3	2	5	GSGGSGGKDKVVSLVVDAIFLDADGKPEEAKKKLEEAIKIAEKENEKELLKVAKEKLDNLGGSGG	HHH_b1_02506_000000131_dldesign_0_cycle1_af2pred_0001
211	0	0	0	2	0	SGGSKVKEEAKKLKEEIKKLIEEGKWDEVLLKKQEMRIKVHEAKDKEAEKVLDEISELIAGGSGG	HHH_b1_05815_000000248_dldesign_0_cycle1_af2pred_0001
205	5	11	5	2	3	GGSGGSDEYFDLRVEAVFAYAEGNKEEAKELLKKALEIAKKSGDPDAKYIEELLKEVEGGSGGSG	HHH_b1_07706_000000177_dldesign_0_cycle1_af2pred_0001
108	0	0	0	2	0	GSGGSGFSEYVDLKFKYVETDDLEEKKKYLKKMRELAEKLNSPELVKECEDMEEAIKKEEGGSGG	HHH_b1_07625_000000280_dldesign_0_cycle1_af2pred_0001
23	1	17	1	2	3	SGGSMEVEKRIEEAKKLIEEGKPEEAVLKLNRARIDAVEKGDEKSLKEAEELIKKALKKLGGSGG	HHH_b1_02942_000000179_dldesign_0_cycle1_af2pred_0001
17	19	2	9	2	0	GGSGGSMLEELKKEVKKLVEEGKLDEAFSKAGELDSEAIKKNDVETIIFAQKVVMEVYGGSGGSG	HHH_b2_06956_000000182_dldesign_0_cycle1_af2pred_0001
67	8	20	2	2	4	SGGSSEEKEELEKKIEEIKKLLKEGKKEEAEKLIHEAMKLAEKLNDTETESELMLLLLDAVGGSG	HHH_b2_00970_000000175_dldesign_0_cycle1_af2pred_0001
41	0	0	0	2	0	SGGSGLKEKVEEAIKKAKELAKEGKPEEASIVLSKQILDCFEANDDESFDKLSKLDKEVEKGGSG	HHH_b1_01506_000000125_dldesign_0_cycle1_af2pred_0001
36	0	3	5	2	0	GGSGGSMLEEMKKEIKKLVEEGNLEKARELAFKALNDAMLENDSETMNFASEVIKKANGGSGGSG	HHH_b2_06956_000000143_dldesign_0_cycle1_af2pred_0001
29	0	17	1	2	2	SGGSAREKVEKLVAEAKELHAAGDPNHAQTKLGLARLEAEDANDEELVQFVSDVSRKLSGGGSGG	HHH_b2_05455_000000217_dldesign_0_cycle1_af2pred_0001
2	15	7	1	2	0	GGSGGSDDTILAAASLLMDLVEKGKSEEAKELDKLRDEYVKTGDPELEKKLAAYIKKITGGSGGS	HHH_b2_06669_000000056_dldesign_0_cycle1_af2pred_0001
21	8	10	4	2	3	SGGSMEEVRKELERDFKAVEEWLEEGDKDSAWLVLKTARAKAELYNDEEAIKKCEELEKKLGGSG	HHH_b2_05432_000000083_dldesign_0_cycle1_af2pred_0001
45	10	9	1	2	6	SGGSGEVKEKAEKLYKEAKELIEKGNKEEATEVRLELVSLAMDTDSSYGRKLVDELNKLLGGSGG	HHH_b2_02738_000000227_dldesign_0_cycle1_af2pred_0001
0	17	10	2	2	6	GGSGGSSLDEALEEAKRLIEAGDKERAKELLFKARAEALERNDWENMDRISELYTKLVGGSGGSG	HHH_b1_00597_000000162_dldesign_0_cycle1_af2pred_0001
0	0	7	0	2	0	GSGGSEAEKLVEEIEKLLKEGRLDEAEPLLSKATKLAEKAGDTELLSKLMHLRLDIEAQKGGSGG	HHH_b1_02520_000000188_dldesign_0_cycle1_af2pred_0001
0	0	7	0	2	2	SGGSGGSAKKEVEELVAKAKKVSDPVERTVLLNRARMHAVDAGDEELVDYVSKVEKELGGSGGSG	HHH_b1_04758_000000018_dldesign_0_cycle1_af2pred_0001
0	0	3	0	2	0	GGSGGSMRKQVAKDMIEAAENEDDPEVATFLLEQAKMIAEELGDEELIKKAEEGLKKLGGSGGSG	HHH_b2_03171_000000202_dldesign_0_cycle1_af2pred_0001
0	0	0	3	2	3	GGSGGSELDKLVEEAEKLINKIKDEKLKKELKNMLEIAREEDIPGLARIVIREAKKYLGGSGGSG	HHH_b1_01869_000000008_dldesign_0_cycle1_af2pred_0001
0	0	0	0	2	0	SGGSAEEHEREIREIAERLRKEGREEFAEPVEEQLRLFKETGDPRYAEMARMWEQMAELDGGSGG	HHH_b1_07980_000000124_dldesign_0_cycle1_af2pred_0001
0	0	0	0	2	0	KAKEILAEQAAKDKDYAEAAKRLLGVMEEKNISFEEAFSIVSKELQKEGKPKVENALMLLRLDIE	f624ffed48b0881acff70076087289e9_0001_000000087_dldesign_0_cycle1_af2pred_0001
0	0	0	0	2	0	GSGGSEEAKKKAKELLEKVKKAKTKEEKEKLVFEITKIAMDTDDSELYKIRSEAVQIHLGGSGGS	HHH_b2_07564_000000132_dldesign_0_cycle1_af2pred_0001
0	0	0	0	2	0	GSGGSEFLELKIELNLLRLDLFEKGDDETYDKVSELEKKAEEENDPSLLKEAIELAKKALGGSGG	HHH_b2_07355_000000131_dldesign_0_cycle1_af2pred_0001
0	0	0	0	2	0	GGSGGSGAKEEVKALVEKAEKEKDPDEQDRLLLDALTIAVKANDPELVELVWKAREKLGGSGGSG	HHH_b2_04689_000000161_dldesign_0_cycle1_af2pred_0001
0	0	0	0	2	0	SGGSSEAIEVYNELKELAIKENDDDTLLKANELLIDYLETGDESYLEKLKKLKEEALKKVEGGSG	HHH_b2_08287_000000101_dldesign_0_cycle1_af2pred_0001
5731	0	5	0	1	0	GGSGGSSLEKLKEELKKTLEEGDPEKIIPLVSKLVMEAAEKDDDEGIRLANKASDFAVGGSGGSG	HHH_b1_07187_000000154_dldesign_0_cycle1_af2pred_0001
794	1	0	0	1	0	SGGSGGSAEEAVKKVKELKEAGKLEEAEEVAQKLRSEAMDKNDSAAMDKAMKALQEVGGGSGGSG	HHH_b2_05806_000000263_dldesign_0_cycle1_af2pred_0001
38928	11	2	0	1	0	SGGSMNEVLERATKLLEKLYKKGDDESWDKVFDLRFELIETGKEELAKKLAELVEEVEKKLGGSG	HHH_b2_06040_000000058_dldesign_0_cycle1_af2pred_0001
1315	1546	1	0	1	0	GGSELKKKIEEKIEKAKKLKEEGDVDEAILLASEAIMDAVEADDPESLKELEKLKEELLKEGGSG	HHH_b1_07759_000000113_dldesign_0_cycle1_af2pred_0001
1854	1	1	0	1	1	SGGSMLSSQIKEDIKTAKELLKEGDKDSAHLVLISAKSLAELAGDKESLEEIEKLLKEADGGSGG	HHH_b1_08663_000000224_dldesign_0_cycle1_af2pred_0001
722	0	2	0	1	0	SGGSSSKELAEEALKRLDELAKKGDKVGVFSEAAKVAFELDEAGDPELADKVLAHASKLLGGSGG	HHH_b2_06557_000000149_dldesign_0_cycle1_af2pred_0001
2179	0	0	1	1	0	GGSGEKEKLKKKIKEAKELLEEGKIEEALSVINIARLDAVDAEDEESLEEIAELDKKAGKLGGSG	HHH_b2_05506_000000062_dldesign_0_cycle1_af2pred_0001
11548	224	0	0	1	0	GGSSLLEKTIKDKIKTAKRWAEDGDPETALFLLDSAKMLAEELGNEELLKEIEEERKEVEKKGGS	HHH_b1_05620_000000123_dldesign_0_cycle1_af2pred_0001
2591	4791	13	0	1	0	SGGSGEEKAKKLLEEAKKLVKEGKPAEAMKKLDEAWVLALEAGDWELAKEIRDKIFEIVEGGGSG	HHH_b2_01402_000000030_dldesign_0_cycle1_af2pred_0001
1625	1	0	0	1	0	SGGSSQYSKDCEQQYKTAKEFYKEGDPESAHLVLLSLKATAELSNSPECKKKAEEVEKLLGGSGG	HHH_b1_06509_000000276_dldesign_0_cycle1_af2pred_0001
1786	1	0	0	1	0	SGGSMEDLEELNKLIEELKEKYNLTEEDVERLKRIAESFLEVGEDADWIKLLLEVEAKWLGGGSG	HHH_b1_08506_000000054_dldesign_0_cycle1_af2pred_0001
2193	7	6	3	1	2	SGGSSQLKSVLEDRLKTAKKYVEEGDVDTAKFLLESAILLAEEVGDKEVLEEAKKLLEKIGGSGG	HHH_b2_03463_000000297_dldesign_0_cycle1_af2pred_0001
383	0	0	0	1	0	GGSGGSELEKLVKEAKELVEKGDKEKARDVCVDAISEAILENDSDTLNELDKLRDKLIGGSGGSG	HHH_b2_07304_000000133_dldesign_0_cycle1_af2pred_0001
692	0	0	0	1	0	SGGSGIKKEAEEDYKTAKELIEEGDKDSAHLVLMHLRALAEKYNSEEAKKYVEEVSKKLEGGSGG	HHH_b1_07901_000000222_dldesign_0_cycle1_af2pred_0001
972	8	4	5	1	0	GGSGVEKAKELLKEVKKALEEGDIDKAWELIDEMDKLTIESKSPEVAEYRLEAWSAVVDAEGGSG	HHH_b1_03651_000000112_dldesign_0_cycle1_af2pred_0001
196	20257	7889	19	1	0	SGGSGAVKSEVEKDIKTAKEWYEEGNPDDALLILRVAEAIAEKANDKELLKKVKEAIKEVEGGSG	HHH_b2_03396_000000045_dldesign_0_cycle1_af2pred_0001
451	36	11	12	1	11	SGGSDEEYLELISEANLKLLDLFDAGDDENWDKLNKLKDEFEKTRKPELFKKLKEEIEKLGGSGG	HHH_b2_02637_000000016_dldesign_0_cycle1_af2pred_0001
2060	3	0	0	1	0	SGGSMKAEERAEKTVEKAKELAAAGDPVGALSLLHSEYMDLVDEGDDEAASKLAELDKELQGGSG	HHH_b2_02271_000000215_dldesign_0_cycle1_af2pred_0001
996	21	10	14	1	14	SGGSGILEKTVEENYEVAKKWIEEGDNEEAKFLLESAISIAEEINHPKLEEIKKLLEEVNGGSGG	HHH_b2_05959_000000032_dldesign_0_cycle1_af2pred_0001
93	0	2	0	1	0	SGGSSEAEKKFEKETKIAKEFKEEGDPESARLVLLSLKTELELMGDEELAKKVEKLIEELGGSGG	HHH_b1_06326_000000179_dldesign_0_cycle1_af2pred_0001
2140	1841	2	0	1	0	GSGGSGLKEQVRSDIKAAKSFAEEGDKDTARMVLRIALHLAKEANDEELVKEAQELLEKLGGSGG	HHH_b2_05215_000000027_dldesign_0_cycle1_af2pred_0001
917	0	0	0	1	0	GGSGGSADKEEAKKTAELIKELKDPDDRELVAKQEITRLKLRGAEEAVKIVEEELKKLGGSGGSG	HHH_b2_06293_000000253_dldesign_0_cycle1_af2pred_0001
4079	3	0	0	1	0	SGGSSELTEEAQKAREEAIKLVKEGDKEGAQKLLDEILKKAKEANDETLVFVLEVTKNVLGGSGG	HHH_b1_02310_000000059_dldesign_0_cycle1_af2pred_0001
2098	0	0	0	1	0	GKEEIEKLKEVAAKIDEEIVEFIEEIVEKFREAGIDDDDIAMIVRSELLTKSEKGRKVVDEVLDS	82896434bd2538363d9b8259155b3bde_0001_000000272_dldesign_0_cycle1_af2pred_0001
9658	5	0	0	1	0	GSGGSSKSQEAEMLVMKALMDVEEGNPEEAKEKLKKALELAKEANDEDTIKDAQSLLDELGGSGG	HHH_b1_01359_000000062_dldesign_0_cycle1_af2pred_0001
541	0	5	4	1	0	SGGSDETRKEVWELLDKASKLPNPEEREPLYEKAKEVAESGNDPTAVEVVEMHKTLDELSGGSGG	HHH_b2_04873_000000108_dldesign_0_cycle1_af2pred_0001
871	0	3	0	1	0	DKIKEVAEKAIKISDDPEVQKQLKGTLNNIEEGLVPEGMLKGELQLIYRKEKKPEIKELLEKLES	79f3b41257c14173b4ea53e5427786f0_0001_1_000000256_dldesign_0_cycle1_af2pred_0001
928	0	4	0	1	0	GSGGSGKEELKEDLETAKEFAEEGDLDSARIILNVAIARAELEGDKELLEELKAFKAELEGGSGG	HHH_b1_04307_000000213_dldesign_0_cycle1_af2pred_0001
711	7	0	4	1	0	GGSGGSDLIKEADKIIEELRKIGAEEERMKAISLRMDLVETGDRKYLEEMRKLLEKAKGGSGGSG	HHH_b1_07002_000000094_dldesign_0_cycle1_af2pred_0001
1446	0	0	0	1	0	SGGSDEDRWLIEQKLRFAELWHENGKPELALKELEDAKKAIEELGDEELAKKYEEIYKKVKGGSG	HHH_b1_02749_000000247_dldesign_0_cycle1_af2pred_0001
449	0	0	0	1	0	SGGSMEEDLREDFEAAKEWAEEGDLESARMILKISLILAKKAGVPLAEEIEKELKKVEEELGGSG	HHH_b1_08212_000000016_dldesign_0_cycle1_af2pred_0001
212	0	9	0	1	1	GGSGGSDEYFEKKIKKARELGRPDDAERIEELKEKYKETGDEAYKELADMWLVEAELEGGSGGSG	HHH_b1_01362_000000146_dldesign_0_cycle1_af2pred_0001
113	26	31	10	1	10	GGSGGSDARKEVEALIEEARKVSDPIERETLLQRAMMEAVEANDDELAKKVSDAEKELSGGSGGS	HHH_b1_03809_000000173_dldesign_0_cycle1_af2pred_0001
947	0	0	0	1	0	GGSGGSGKEKVKKLIEEAEKIKDKEEALSKLRLALVDAYAINDPELADKTLKLLKKVEGGGSGGS	HHH_b1_01002_000000113_dldesign_0_cycle1_af2pred_0001
735	0	6	0	1	0	GGSGGSSVEKKLETIKWFYESGDPEAAEMVAKQEVIELKKEGKPEDAKKIEEFVKELLGGSGGSG	HHH_b1_00381_000000091_dldesign_0_cycle1_af2pred_0001
672	6	0	5	1	6	SGGSGRLKETARELLKKVKEWLEEGDKEEADLLAGGARLVAEAAGDEESLKELEELKKKLGGSGG	HHH_b1_07532_000000135_dldesign_0_cycle1_af2pred_0001
227	27600	9498	14	1	1	DAEEELVKLIKKGDKLAEEILSLMMKAVLDNDWETYEKMKEYVAKSLKEGVPLEEILKKVKEIYK	5d4ac5b3b578b1cc1c02a730380fa9f7_0001_1_000000064_dldesign_0_cycle1_af2pred_0001
111	0	0	0	1	0	SGGSSEEKERVKKLIEEAKELKKEGKNLEAILLLNKARLDAVEVGDDELFDEASKLEKELIGGSG	HHH_b1_02299_000000034_dldesign_0_cycle1_af2pred_0001
25	0	2	0	1	0	GGSGGSKVSKVAEEVRKLAIEKNDPDAALEAAVLLMDITETGDPELEEKLFNLLKELKGGSGGSG	HHH_b1_02611_000000200_dldesign_0_cycle1_af2pred_0001
276	0	0	0	1	0	GGSGGSGLEEVIKKAEKLAKEGKPLEAIVVVNKAIMDFEDKGDDESVSKLAKEDSKLIGGSGGSG	HHH_b2_07371_000000042_dldesign_0_cycle1_af2pred_0001
314	0	0	4	1	2	GGSMEKAKEILEEAKKKIKELLEAGDEDGAFRYRMDAQAELQKLGDLKGVEELFDFYVEASGGSG	HHH_b2_02475_000000289_dldesign_0_cycle1_af2pred_0001
376	0	12	0	1	0	GSGGSDKEKLKERVKKLVEEAEKESDPIKRNSLLHKAFLDAVVADDEEGVKLVSEAEKKLGGSGG	HHH_b1_07717_000000114_dldesign_0_cycle1_af2pred_0001
35	20	0	0	1	0	SGGSGHLVEEAREALRVAKEAKDKEAAEKIEELLKKLEETGDRKYAEEAEVLAMFALLNAAGGSG	HHH_b1_01653_000000213_dldesign_0_cycle1_af2pred_0001
228	0	0	0	1	0	SGGSMESESLEQKAVLDMVVAADEGNPEKVKKILEEAKKELEKLGDEESIKKLEEWVEELLGGSG	HHH_b1_06227_000000173_dldesign_0_cycle1_af2pred_0001
117	8	7	9	1	2	GSGGSKAEEEVKKLVEEAKKIKDEKKRKELFEKAEKLAVEGDDIEANSIVFDYIVEDAAKGGSGG	HHH_b2_01871_000000199_dldesign_0_cycle1_af2pred_0001
531	1	0	0	1	0	GGSMEGIKKAKELLEEAVKKYKEGNPEEAEKLFEEARELALKAGDDDLALEVVNTRIDLLSGGSG	HHH_b2_06782_000000089_dldesign_0_cycle1_af2pred_0001
51	0	0	0	1	0	SGGSEEERKEAEELIEKAEKLVKEGDKVEAAVALNRAFMKAEDINDEELRKKAAEIDKKMEGGSG	HHH_b1_07261_000000074_dldesign_0_cycle1_af2pred_0001
66	0	0	0	1	0	GSGGSMEEVKELVEEAKKLYEAGDPEKAWEKLKKADEKAQELGDPEAVSLVMKAVLDMTDGGSGG	HHH_b2_00214_000000112_dldesign_0_cycle1_af2pred_0001
57	0	0	4	1	0	SGGSSLKEETLAKADKLVEEGKYVEAMDVVNSAFFEAVDKGDDEAISELSKKRDEIAKKIAGGSG	HHH_b2_01418_000000234_dldesign_0_cycle1_af2pred_0001
96	226	0	0	1	3	GSDPHVEKLRRIAESFKELEGDDEWVRMVVRQEVRRIVISEGLDEEQARRLEEAAEEVVEEVTGG	HHH_eva_0271_000000031_dldesign_0_cycle1_af2pred_0001
146	0	0	0	1	2	SGGSGVKEKVEELLEKMKKAYEEGDDDTYIVTKSEAMEVALEAKDEESIKKVDKLVDELSKGGSG	HHH_b2_00125_000000082_dldesign_0_cycle1_af2pred_0001
70	0	0	0	1	0	SGGSSSIYVERARELLEQIKSWVEEGDKETAEFFLDIMEMHYEVTGDEEIKKLVEEAKEILGGSG	HHH_b1_06799_000000119_dldesign_0_cycle1_af2pred_0001
103	14	8	7	1	3	SGGSSDAKRDYEAAKEWVKEGDPESAEMVATHAVITAKKENDPETLEKAEKFLEEIRKKLGGSGG	HHH_b1_04286_000000110_dldesign_0_cycle1_af2pred_0001
74	24	17	2	1	7	GSGGSERARELLKEGRELAAKGDKEKLAEVRLELNSLLLDENTDETLEAYDEVSEMVKKLGGSGG	HHH_b1_08046_000000183_dldesign_0_cycle1_af2pred_0001
23	0	0	0	1	2	SGGSGGSAAEKVKKLVEEAKKISDKEKRDKLLSEALGIALDANDPELIDLVLEARLKLGGSGGSG	HHH_b1_06016_000000227_dldesign_0_cycle1_af2pred_0001
47	0	0	1	1	0	GGSGKEELEELKKKLEEAVEKGDAEKVRELRHKLLFKAFEEDDDEALEVCKKADEKLRELLGGSG	HHH_b1_03048_000000234_dldesign_0_cycle1_af2pred_0001
38	7	16	1	1	0	GGSGGSSEAQKDLKLVKEFYKEGDKDEARIIALIALQVAKAENDEESIAELEKLLEKLGGSGGSG	HHH_b2_08302_000000045_dldesign_0_cycle1_af2pred_0001
15	0	0	0	1	0	SGGSMAEEEFKVYKKVIEEELKEGDKDSADIILLQLKTFAELYNSPEAKEFVKKAEAELKGGSGG	HHH_b2_05459_000000189_dldesign_0_cycle1_af2pred_0001
33	4	9	1	1	0	SGGSSDKEQLESDVKAAKDWVKEGDPESALLVISIAKYLAEKLGDEESLKELEEIRKEAEGGSGG	HHH_b1_02838_000000040_dldesign_0_cycle1_af2pred_0001
32	13	8	7	1	0	SGGSMEEVKKLYEEAKELLKKGDPLRAQNKLGLAIIKAEELGDEELLEKIHELSKKVSKAGGSGG	HHH_b1_00021_000000242_dldesign_0_cycle1_af2pred_0001
27	0	0	5	1	0	SGGSGEAEKLFEERTKKAKELKAAGQPELAQSVLVLALMDLQELGAEELEEKVWELIKELGGSGG	HHH_b1_06326_000000036_dldesign_0_cycle1_af2pred_0001
15	0	0	0	1	0	SGGSSLKEKVEKEVEEAKKLAEEGDKEEALSKLMLLLLDTSEAGDEELTEKVSEELKKISGGSGG	HHH_b2_03466_000000281_dldesign_0_cycle1_af2pred_0001
2	0	0	0	1	0	GGSGPLEKAKELLKEIEKLKKEGNEDKMYELLDELDKLYASSGDEEIREYRFKAMSIVLDMGGSG	HHH_b1_03246_000000170_dldesign_0_cycle1_af2pred_0001
1	0	0	0	1	0	GGSGSTYESVTKELIETAESWEKEGDKENAKFFLETAVLLAKEGNLEELLKKAEEKLKELTGGSG	HHH_b2_04999_000000069_dldesign_0_cycle1_af2pred_0001
0	12	0	5	1	0	GSGGSEEDLKEAKELVEKAEKESNKDEAISLLQKALLLASEAEDDETFSEIAKKLDELLSGGSGG	HHH_b2_07696_000000143_dldesign_0_cycle1_af2pred_0001
0	12	0	0	1	1	SGGSEEEKKRLKELVEQLEKARAAGDKVAVATLAGQAVLLATELGDDESFDKIGKLDSAVVGGSG	HHH_b2_04986_000000086_dldesign_0_cycle1_af2pred_0001
0	6	10	0	1	0	GGSGGSSEVEKAYEELKKKLIAAGDEDGVLELSSLRMDYLETGDEKIAEKILKMYKEKGGSGGSG	HHH_b2_07942_000000028_dldesign_0_cycle1_af2pred_0001
0	4	4	0	1	0	SGGSMVLSLKSELLDLFVNVDDETSKYISKAIEEATKLELSGKPEEAEKVLKEAIEKAKSGGSGG	HHH_b2_05708_000000024_dldesign_0_cycle1_af2pred_0001
0	7	26	10	1	3	GGSGGSGSDRRYVTDLVEEAKKEKDPKKREGLLDDARMVARVAQDPELLQLVEDARKELGGSGGS	HHH_b2_01505_000000229_dldesign_0_cycle1_af2pred_0001
0	7	12	5	1	0	SGGSAKEKAEEALAKAKKLAAEGDKTGAVSVLHKAVFDIDEEGNPEEASKLSKLESEIISGGSGG	HHH_b1_06871_000000147_dldesign_0_cycle1_af2pred_0001
0	0	13	3	1	5	GGSGGSDDVLLAANSKIMDLVEEGKSEERKKLETLKEEYEKTKKPELAKELKELVEKVGGSGGSG	HHH_b2_00085_000000242_dldesign_0_cycle1_af2pred_0001
0	0	0	0	1	0	GSGGSEKEELVDKAISLRSKLDDEGDFDSANRLADVRTKAILSGDPELFEELKKLIEEISGGSGG	HHH_b2_02219_000000014_dldesign_0_cycle1_af2pred_0001
0	0	0	0	1	0	GGSGGSSLKEKVTELVEKMDKVDDEERLRLKMDASTLAVKANDPELLKLVWDKVDELTGGSGGSG	HHH_b2_05061_000000274_dldesign_0_cycle1_af2pred_0001
0	0	0	0	1	0	GGSSLEKKADEAIEKAKKLAKEGKKTEAISALNEAIIDVFDAGDDKSFSRLAKTEGEIISSGGSG	HHH_b1_04211_000000106_dldesign_0_cycle1_af2pred_0001
0	0	0	0	1	0	GGSGGSSLSEVVKERVETAEKLEDKEDAELLLSAALLLAKELNDEELVEKAEKALKKKGGSGGSG	HHH_b2_04083_000000262_dldesign_0_cycle1_af2pred_0001
0	0	0	0	1	0	GGSGGSDDDRFIVESSCRAAKSISDSSMRKSLLDDAKKFAEESGDKELIELVKEYYEELGGSGGS	HHH_b2_06667_000000049_dldesign_0_cycle1_af2pred_0001
0	0	0	0	1	0	SGGSSEELEKLYNEAKKLIEEGDKEKFDEVYLKLVGKAMDAQDSATMDKIVELKQKYLAKGGSGG	HHH_b1_01132_000000290_dldesign_0_cycle1_af2pred_0001
0	0	0	0	1	0	SGGSDDADVVYLADSSRVDVALKKGDKDTAIATLEQLLKYLKEEGDKELIAEVEKRLAELKGGSG	HHH_b1_02841_000000204_dldesign_0_cycle1_af2pred_0001
0	0	0	0	1	0	MEELKKIAEDVLSGKISSTEAISKLIDYAFEKDDPNAFKAVDLVSKYSLGDSEAEKELKEMIKEL	8cccc599a7bb59b440cc763c2d19aad1_0001_000000098_dldesign_0_cycle1_af2pred_0001
0	0	0	0	1	0	SGGSDEEMDKLSKEIQELEAKLIAERRFEEVAFAHKKFLDAEDEGDPSILKEAIEKMKAVLGGSG	HHH_b1_03765_000000284_dldesign_0_cycle1_af2pred_0001
0	0	0	0	1	0	SGGSMSENLKEMDKIRDELVKMGKPEYALKVNELLLDFLETGKEEYYKKAKEVLEEAKKEGGSGG	HHH_b1_07980_000000251_dldesign_0_cycle1_af2pred_0001
0	0	0	0	1	0	SGGSSQKVAEVEQDLATAEEWYKEGDKDSARLVALPARALAEEANDPEALARVEEVLKKIEGGSG	HHH_b2_02198_000000006_dldesign_0_cycle1_af2pred_0001
0	0	0	0	1	0	GGSGGSAEEEVEKLIEEALKVDEETAWELLSRALDLAYESNNVDLWTKTLDVREKLIQGGSGGSG	HHH_b2_00381_000000288_dldesign_0_cycle1_af2pred_0001
0	0	0	0	1	0	SGGSDVVRKVCEERLKEVERLIEEGDKENAQFFLDIAYSLAEDENDEELIERCEKLREKLGGSGG	HHH_b2_00648_000000247_dldesign_0_cycle1_af2pred_0001
0	0	0	0	1	0	SGGSSEEDEKRLKAWSLRMDLVEKGDSETVKKVDKLLTEYEKTGDQSLLDEALELASAALGGSGG	HHH_b2_03973_000000187_dldesign_0_cycle1_af2pred_0001
0	0	0	0	1	0	SGGSAKEKVKEAIEKIRKLIEEGKLDEALDLNTSALLEALEADLPERKELEKLREEILKKMGGSG	HHH_b2_00204_000000069_dldesign_0_cycle1_af2pred_0001
0	0	0	0	1	0	GSGGSDEDWSKALSLYMDALEIDDKEEREKKLKEALELAKKAGDKYLAEAIEEDLKKLKGGSGGS	HHH_b2_02484_000000041_dldesign_0_cycle1_af2pred_0001
18741	3	1	0	0	0	SGGSGEELVEEAVKRAEKLLDELVKKGDEENLLEVSSLRMDLVETGDPELAKELLEKCEELGGSG	HHH_b2_08194_000000094_dldesign_0_cycle1_af2pred_0001
1688	2	0	0	0	0	SGGSGLKKKYLEDIIKTSEKWLEEGDKEEVEFLIGSGELIAEEINDEETLAKLKELREKVKGGSG	HHH_b2_07201_000000248_dldesign_0_cycle1_af2pred_0001
2210	1	0	1	0	0	GSGGSSSKEQLKKQEKSVEEWLEEGDKDSARLVLLSLKALAEKEKDEETMKKVKELEEKLGGSGG	HHH_b1_05513_000000005_dldesign_0_cycle1_af2pred_0001
736	0	0	0	0	0	GSGGSSALERAEEAIRAARELAKEDVDSARLVLRSELAWIEVEGDAEAAERLQAALDEIGGSGGS	HHH_b1_03414_000000084_dldesign_0_cycle1_af2pred_0001
1531	1160	1	0	0	0	SGGSEAKEKVKELVEKAKELAKKGKTAEAMKLLDEARKLAVETNDEEMINLVNDAIFEVVEGGSG	HHH_b2_04401_000000251_dldesign_0_cycle1_af2pred_0001
3314	3	0	0	0	0	SGGSSEKEEKVAKLIDESVKLYVEGKPEEARKLLEEALKIAKELNDEVSVEIIEMRYSLVGGSGG	HHH_b1_03501_000000067_dldesign_0_cycle1_af2pred_0001
88171	1081	2	0	0	0	SGGSMEEAKKLYEEAKKLAEEGNYEEAALKASNALMIAVEENDDELKKKIEKLRDEILKKIGGSG	HHH_b1_08746_000000089_dldesign_0_cycle1_af2pred_0001
13937	564	1	0	0	0	SGGSGAAKKLLKEAIKTIKEWKEEGDEDAAHLVYLADKTRLELLGDKEGVKELEKAYKEAGGSGG	HHH_b1_07784_000000089_dldesign_0_cycle1_af2pred_0001
2431	2236	6	0	0	0	GGSSESEEKLKKKLEEAKKLAEEGDKDGASSVAHSAYLDAVLLENPKYADELGKLDKKVQQGGSG	HHH_b1_06701_000000162_dldesign_0_cycle1_af2pred_0001
721	0	0	0	0	0	GSGGSRHKKWAEEEKKDLKKFYEEGDKEHAYFVALMLKTLAEQVNDEENKEYAEKVLEELGGSGG	HHH_b2_01339_000000253_dldesign_0_cycle1_af2pred_0001
1487	708	0	0	0	0	GSGGSDDATLEALVDSRFDFAEAETEEEKKAVLEKLEKKVKELGDPLLEELYKEMKKAREGGSGG	HHH_b1_01867_000000024_dldesign_0_cycle1_af2pred_0001
3283	0	0	4	0	0	GGSSELAKQQLEQTKRVVEEWLKEGDVDTAEMVVSVEVTRLELLGDQAGAEALRQHYEDLVGGSG	HHH_b1_07237_000000191_dldesign_0_cycle1_af2pred_0001
15458	9876	17	0	0	0	GSGGSKNKEKVEKLIDEAMKQDNPEEAIKLLDEAEKLAKEANDSKLLDRVEHKRYLYEVVGGSGG	HHH_b2_04317_000000298_dldesign_0_cycle1_af2pred_0001
778	0	0	0	0	0	GGSGGSMEASIKARLARLDAVENNDPEAWDKLSRLEKEAEETGDPEIEKKLEEEAEKVLGGSGGS	HHH_b2_00870_000000245_dldesign_0_cycle1_af2pred_0001
831	0	0	0	0	0	GSDLEKKVEELKEKAKELYKEGDASGISKIVDELTDIVIETGDEKAVEARQEAMNMWMDLVEGGS	HHH_eva_0319_000000127_dldesign_0_cycle1_af2pred_0001
1703	0	0	0	0	0	SGGSDDYEWIARKQEEVVEELLEKGKKDEAKLIAESAIKLAKSLGNEELLKRIEEILKKIEGGSG	HHH_b2_02338_000000242_dldesign_0_cycle1_af2pred_0001
3388	2	0	0	0	0	GGSGGSDELRKLIDELVEKYNLSEEDRERLLRLLDSLKEMGEDDDFIRVILRTEAIWLGGSGGSG	HHH_b2_00738_000000133_dldesign_0_cycle1_af2pred_0001
15394	3	0	0	0	0	SGGSEEAKKEVEELLKEAEKYAAAGKNDEAIVKVNRAVMLAVDAEDDELFDKASAAEKKLIGGSG	HHH_b1_08025_000000001_dldesign_0_cycle1_af2pred_0001
2800	1	0	0	0	0	SGGSSKVKELIEKIKEAVEKGDLEKAEELAKEADKLAQEAGDSEGLSELALLRIDIYVKKGGSGG	HHH_b1_02233_000000092_dldesign_0_cycle1_af2pred_0001
2170	0	0	0	0	0	GGSGGSDEERIYSAAKKVDELGDKEGEVKCMKLILDYQETGDKKYVEEAEKIAKEIAAGGSGGSG	HHH_b1_05050_000000196_dldesign_0_cycle1_af2pred_0001
52704	3029	2	2	0	1	GGSGGSSVKERIEKAKKYKEEGNPLEASTLLRFAFMDAVEKGDEKSIEETSKLLKEIEGGSGGSG	HHH_b2_00750_000000129_dldesign_0_cycle1_af2pred_0001
2581	1	0	0	0	0	GGSGKEKAKEIAEKAIEEAKKLKETDKLEAISKLNKARLEVVELGDDESFSRLSEADKEVEGGSG	HHH_b1_08685_000000299_dldesign_0_cycle1_af2pred_0001
18263	2508	8	0	0	0	SGGSMKAEELVKEIVEEVGGDEEIFEEAVRIAESFEELGYDEDWIRNIIRVEVLWKVRQKSGGSG	HHH_b2_05182_000000098_dldesign_0_cycle1_af2pred_0001
1170	0	0	0	0	0	SGGSSLEKEVEEDLKTIREWAEEGDPDSASMLVRIATIKAEQHNDKESLERVEEVRKIVEGGGSG	HHH_b1_04811_000000118_dldesign_0_cycle1_af2pred_0001
6635	2	0	0	0	0	SGGSDEAEDKALSLRVEAVDLFAEDKKEEIKEKKEEIKKLAEEANNPKVALMAEQVEDLLKGGSG	HHH_b1_07548_000000020_dldesign_0_cycle1_af2pred_0001
422	0	0	0	0	0	SELEERIRNAIKNNDKEEIEKIFKEIEELKKTDPVEARLKAFRTLTEAEELNNPEVAEKAWELLK	2051c93d6f136ab5bac26191f104723f_0001_1_000000097_dldesign_0_cycle1_af2pred_0001
23054	3441	3	0	0	0	SGGSKEEVEELAKEALEVIKEGNLEEASDLVLKINSLFFDTDDSYVIKKRDEVVKALQKAAGGSG	HHH_b1_00098_000000205_dldesign_0_cycle1_af2pred_0001
1067	2	0	0	0	0	GSGGSMKEAVAMLTVLSLVDDLGLSEEALDELIEKMEELIKEGKSIEEIEKELKEEAKKLGGSGG	HHH_b1_06900_000000145_dldesign_0_cycle1_af2pred_0001
5610	0	0	0	0	0	SGGSGAREKVEKLLEEARRLAEEGDPLAAMSKLNKAYLYASDANDEESLEKISEVSKYVSGGSGG	HHH_b1_05611_000000251_dldesign_0_cycle1_af2pred_0001
365	0	0	0	0	0	GSGGSDTLSIVKDRLETALSYKEEGDKETVDLLLSSAEYIATSSNDEEAKKLVEEVKKKLGGSGG	HHH_b2_01127_000000165_dldesign_0_cycle1_af2pred_0001
21899	3	4	0	0	0	SGGSEDKERLEEIVEELVEKYGLTEEQREVLRRIAESFLELGEDLDWIELVLRVEAKWLAGGSGG	HHH_b2_07174_000000013_dldesign_0_cycle1_af2pred_0001
2317	1	1	1	0	0	SGGSMDELIVTSNLSAARVYKKKGNPELVKSNVEDAEKFAKESGDKELIELVEKVRKELEGGSGG	HHH_b2_05351_000000200_dldesign_0_cycle1_af2pred_0001
2048	1	0	0	0	0	SADARAIAEWAKEDPDIAKMIARVLATTAKVTGDEKVKKSVEEAIKLLEELGKPEVIKVLKETLE	2af87c35ca08d4b3ecdd136e7eee8940_0001_000000030_dldesign_0_cycle1_af2pred_0001
695	0	0	0	0	0	SGGSMLEEELEKTIRLIEELIKEGDKDSAEMVAKIEITVLEQKGAKELVKKLKEHYNKLYNGGSG	HHH_b1_05145_000000250_dldesign_0_cycle1_af2pred_0001
6432	1	1	0	0	0	SGGSSAEEKAKNALEEAKKLVEEGKPEEAIILLNSTIIDAIDAGLDEEFSKLAKLHSSLIAGGSG	HHH_b2_00778_000000000_dldesign_0_cycle1_af2pred_0001
365	1	0	0	0	0	SGGSMEAEKIAEEYSKKAEEVAKTDKNEAISLLMKARMEVEDLENDEAHSKLAEVEKKIIEGGSG	HHH_b2_06859_000000040_dldesign_0_cycle1_af2pred_0001
27430	4331	4	1	0	0	GVEEAIKKAREAGADEAVVEPVAKKAKEYREAGIDDDDVLMISRQEARELGDEKLAKAIEEQLEG	de44b799cc73f85ed5f35f8ad5cbf07f_0001_1_000000155_dldesign_0_cycle1_af2pred_0001
1958	0	0	0	0	0	SGGSSLSSEVKEDLKAVKEWLEEGDVDSAELVGKIAIRQAKEVGDEEVLKELEEIYNKIKGGSGG	HHH_b1_02476_000000012_dldesign_0_cycle1_af2pred_0001
7486	77	0	0	0	0	GGSGGSDVILRAASAIMDLLEKGDSENAKKIEELRDEYIKTGDPELEKKLEEELKKVEGGSGGSG	HHH_b2_06232_000000252_dldesign_0_cycle1_af2pred_0001
1621	0	1	0	0	0	SGGSGMVDQTVEQRLKTAKSWKEEGDEEEANFLLDAAEMIAEAANDEEAIKKVKKFKEENGGSGG	HHH_b2_00323_000000224_dldesign_0_cycle1_af2pred_0001
641	1	0	0	0	0	MDKLYHEAMSIINKAVLDAADNPEVISVAAKLDKELQKYYNANDEEGLKKVKEKVKETLSKLLGG	ems_3hM_2358_000000228_dldesign_0_cycle1_af2pred_0001
10580	2	0	0	0	0	SGGSSLAERARRDRETALELYESGDPDSAELVIKMELTVVEAAGDEEAAKELQEALEKIRGGGSG	HHH_b1_07379_000000184_dldesign_0_cycle1_af2pred_0001
78343	4194	7	0	0	0	SGGSAKEKIDKLLEEMEKAHKAGDSEKLNELRLEALKLAVEANDDEGFSRVLDKLWELIEGGSGG	HHH_b2_03208_000000250_dldesign_0_cycle1_af2pred_0001
2603	0	0	0	0	0	SGGSGAEEEFERAVSVADWLAEQGEPDWAVLVLKVEQVRLEKLNRPDLVEKLQEKIEELKGGSGG	HHH_b1_00614_000000230_dldesign_0_cycle1_af2pred_0001
24497	9	0	1	0	0	SGGSMKECEELYEKIKKAVEKGDRLTAMTGLMDLTEAAIKSGKKEDEELVKEADKLVDKLTGGSG	HHH_b1_03137_000000211_dldesign_0_cycle1_af2pred_0001
105	0	0	0	0	0	GGSGGSEAEKLYKEAKELKEKGDNEKASSVASQAVLDAAEEGNEELLNETLKLDNEVNGGSGGSG	HHH_b1_05954_000000043_dldesign_0_cycle1_af2pred_0001
6957	4	0	0	0	0	GGSGGSEEMKKEIKERIEKAKKIKDKIEARYLASIAMMDAAEAGDEELLDEALKLLKEIGGSGGS	HHH_b2_01615_000000172_dldesign_0_cycle1_af2pred_0001
893	1	0	0	0	0	GSGGSEYEKELKELAEEARKLNDPDTAEMIEEAYEEYKKTGDPAYLEIARMHVELVKLEGGSGGS	HHH_b1_05824_000000137_dldesign_0_cycle1_af2pred_0001
14285	4	0	1	0	0	GGSGGSNKTEQVRENIKAAKSFKDKDDRKMILRIALVLAKEANDEELAKEVEKLLKEAGGSGGSG	HHH_b2_03514_000000098_dldesign_0_cycle1_af2pred_0001
1067	0	0	0	0	0	SGGSGLAEEEYKKDLELVKELVEEGDPDSAEIVARITVTRLRLLGAPDLADKFKEEAEKALGGSG	HHH_b1_05254_000000106_dldesign_0_cycle1_af2pred_0001
1600	0	0	0	0	0	GGSSEEVKEKVKKIKELIEANDPVEAFSEVFDAIYLAEELNDPESEEEVWELAKKLNELQAGGSG	HHH_b2_07889_000000059_dldesign_0_cycle1_af2pred_0001
1530	1	0	0	0	0	SGGSGKEKEIKELYEKAKKLDDAEKRFDLLTKAGSLAVELGNVELASKIQLEIINAVVEAGGSGG	HHH_b1_07676_000000267_dldesign_0_cycle1_af2pred_0001
531	0	0	0	0	0	SGGSGSARLISESNIKAAKSWAAEGDKESADMVLRQARTNAELANDPELLAKVEEVKKELGGSGG	HHH_b1_06430_000000295_dldesign_0_cycle1_af2pred_0001
8156	1	0	0	0	0	SGGSELKEKIEKALKEIRELAEKGDPEKALELAREAMSVAMDADDIDGFVKVADEREKILGGSGG	HHH_b1_00854_000000085_dldesign_0_cycle1_af2pred_0001
1043	0	0	0	0	0	GGSGGSEAEEEFSKIDKEIEKKGDLELSTQVMLLRMKYEETGDEKYLEEAKKLLEKAKGGSGGSG	HHH_b1_00734_000000146_dldesign_0_cycle1_af2pred_0001
5842	1	0	0	0	0	SGGSDEKEDKILELRVDAVFLHAEGDPEKAKELLEEAIKIAKEINNPELLKVVQEEYDQVGGSGG	HHH_b2_05685_000000174_dldesign_0_cycle1_af2pred_0001
4675	399	7	0	0	0	SGGSDEALKYVDELVEKYNLSEKSREKLKRLAKSFEEIGEDVDWIKLILEVEAIWLKRQEGGSGG	HHH_b1_02182_000000214_dldesign_0_cycle1_af2pred_0001
11405	3	0	0	0	0	GSGGSMEEEVKKTIAEAKKLAAAGKKAEALSLLNKKFMELFEKDDPLYSEVAKAESEVISGGSGG	HHH_b2_02516_000000065_dldesign_0_cycle1_af2pred_0001
927	0	0	0	0	0	SGGSGVKEDVKKDIESAERWYEEGDPDSAHLVAKVALTLAEQINDEENVKKAQEVLDRIEGGSGG	HHH_b1_02893_000000145_dldesign_0_cycle1_af2pred_0001
1797	1	0	0	0	0	SGGSSSLKELLRERLEFAKKLAEEGDKEEAKFHLSVAKVLAESVGDEESLKEIKELLEKIGGSGG	HHH_b2_06315_000000240_dldesign_0_cycle1_af2pred_0001
16627	281	2	0	0	0	SGGSDDDKESYKDVVEYAKKLAEEGKPELAKTVLEMAIVLYEAEGDKESVEELKKVKDEIGGSGG	HHH_b1_01311_000000092_dldesign_0_cycle1_af2pred_0001
345	0	0	0	0	0	SGGSGGSDVLLKAASKIMDLVEEGKSEDLKKLEELRLKLIKTGDPELAEELEKYIKEVGGSGGSG	HHH_b1_05470_000000242_dldesign_0_cycle1_af2pred_0001
1595	0	0	0	0	0	SGGSGRVEELKEEAVKLLEEGNVEEAEVKLGQMYLDASEANDEEGLKLASELSKLIKEAKGGSGG	HHH_b1_07690_000000179_dldesign_0_cycle1_af2pred_0001
28644	13	0	0	0	0	SGGSMEAESLYMLKRMDAIEAKDAGKPEEAKKILEELLKELEKLGNEKEAKAVKEDIKEFGGSGG	HHH_b1_06326_000000296_dldesign_0_cycle1_af2pred_0001
902	0	0	0	0	0	SGGSDKEENKWIVENSISFAKHLNNPEVQKAEIETARKLAEEANDEELVKKVEEAEKELKGGSGG	HHH_b2_03219_000000164_dldesign_0_cycle1_af2pred_0001
53919	17	1	1	0	0	GSGGSAAKEEATALIEEAKKESDPNKAFSLFSKARFLALEANDDELLDKVGDADKEWEGGGSGGS	HHH_b2_05065_000000001_dldesign_0_cycle1_af2pred_0001
26	9	0	0	0	0	GGSGGSGEIGSLIMDAIEADAAGDKEKAKELLKKAVELAKKEGDSVLYKDAQEKLDKVEGGSGGS	HHH_b1_06845_000000180_dldesign_0_cycle1_af2pred_0001
1785	1	0	0	0	0	GGSGGSSELEEDIKTIEELIKEGDKDSARLVAISAKAKAELLNDEENKKRIEELLKKIGGSGGSG	HHH_b2_06098_000000179_dldesign_0_cycle1_af2pred_0001
537	0	0	0	0	0	SGGSDDNEMRLKLLITAAEVDLKRNNSENLKSDLKEAKKLAEELNDKEALKKVEELVKKFEGGSG	HHH_b1_03327_000000015_dldesign_0_cycle1_af2pred_0001
1360	0	0	0	0	0	GGSSQFSKDLKENTKGVVKWLIEQGEPEMARLIAESDARRLEELGDKESVEELTKFYEELTGGSG	HHH_b1_08475_000000105_dldesign_0_cycle1_af2pred_0001
1180	2	0	0	0	0	GSGGSGEEFTKLENETLTLAVEKGDDKGFSKALDLRFEYAETGDPKIFEELKKLYEEIKNGGSGG	HHH_b2_05123_000000150_dldesign_0_cycle1_af2pred_0001
2430	0	0	0	0	0	DAIDEVIELLKELAKTDPKADVLLMLAEMMQEDGVPKEEILKTILEMAKDLGLKEVVEKAEEALK	951f728d20521c29d292d07465f3a1df_0001_000000163_dldesign_0_cycle1_af2pred_0001
808	1	0	0	0	0	SGGSGGKELVESNIKAAKSWYEEGDNDEAIMILNIALSVAEHANDPESVAKAQELLEKVKKGGSG	HHH_b1_01767_000000073_dldesign_0_cycle1_af2pred_0001
1133	0	0	0	0	0	GGSGGSDVRLEAASTILDLLEEGKSEEAKKVDELYEKYIKTGDPKLEKELKETLKKIKGGSGGSG	HHH_b2_06232_000000095_dldesign_0_cycle1_af2pred_0001
1532	1	0	0	0	0	SGGSGLSKISAEMTVVMAEVLEEDGEKEEAKKLLQEKIEELEKEGDKEAVEILKEKLDKLGGSGG	HHH_b1_04632_000000292_dldesign_0_cycle1_af2pred_0001
1032	0	0	0	0	0	SGGSSASEEAEQALKVAKELVEEGDPDSAILILKLEITRVELLGDEEAVAKLKAKLEEIEKGGSG	HHH_b1_05704_000000043_dldesign_0_cycle1_af2pred_0001
2793	0	0	0	0	0	GSGGSGEEELNARIEKARELAAAGNPEEARFVLAIAVLDAAEANNPESFDRALAELDRIGGSGGS	HHH_b1_05963_000000023_dldesign_0_cycle1_af2pred_0001
14129	0	0	0	0	0	SGGSSEERKKAIDLAVEVLKELYKRGDDENWDELFSLRFELIETGDPELLKKLSEKAKKLGGSGG	HHH_b1_01826_000000016_dldesign_0_cycle1_af2pred_0001
242	0	0	0	0	0	GKEEEVRKILKEAGVSDEDIERVLSLYKSLKEIVDDSLVSLMIRGELVQIGVPEEVIEKVLEALE	d66c371ed59d2564589b99897c04b328_0001_000000102_dldesign_0_cycle1_af2pred_0001
2439	0	5	0	0	0	GGSGGSSKAKEEVEKLIEEAKNVDDTEALVKLQDAMVVALEAKDEELKEKVWKAREELGGSGGSG	HHH_b2_07333_000000116_dldesign_0_cycle1_af2pred_0001
16475	4	0	0	0	0	GGSGGSAVEEAIKEIKKLIEEVKDPNVQSIIEMRLVILEFEKDASDVDYAKEIVEEHKGGSGGSG	HHH_b1_05913_000000184_dldesign_0_cycle1_af2pred_0001
719	0	0	0	0	0	GGSGGSDDKERAEKLIEEAEKTPDPLERTVLLNRARMDAVLAEDEELLDKVFEAEKKLGGSGGSG	HHH_b1_07214_000000008_dldesign_0_cycle1_af2pred_0001
219	0	0	0	0	0	SGGSDELEKMLEEAKKLDEEGKPEEALMKLNSARIEAVEKGDKESLKKIEEYIKKLQEKLGGSGG	HHH_b2_03585_000000000_dldesign_0_cycle1_af2pred_0001
42466	11	0	0	0	1	GSGGSMEEEVEIEAMKLSLDAFSVDSSKQKPLIEKMKEMAKKYNSPFVANRVEFLEEELGGSGGS	HHH_b2_06741_000000060_dldesign_0_cycle1_af2pred_0001
2073	0	0	0	0	0	SGGSKLKEEVEKKVKKVKELVKAGDKEKAEEERFKILDIALDTQDSFAFKALEEARKYLQSGGSG	HHH_b1_03880_000000049_dldesign_0_cycle1_af2pred_0001
4244	645	1	2	0	0	SGGSSLKEKVEKLIEEARKLKEKGDKDKAFSALAEAEDLAQKAQDTELLSKALSERMDVVLGGSG	HHH_b1_06578_000000166_dldesign_0_cycle1_af2pred_0001
1973	0	0	0	0	0	GSGGSSEDEAWLRIHDLCSQAVLTDSSEQEKLLSEAEKLAEEVGDENGVKFVQDIKEQLGGSGGS	HHH_b2_06014_000000114_dldesign_0_cycle1_af2pred_0001
5965	2	0	0	0	0	GSGGSGEEEIEEAIKRAEELGDEEAVKKLKELLKEYKETGDEAYAEMAKMWLKMAELEKGGSGGS	HHH_b1_07206_000000275_dldesign_0_cycle1_af2pred_0001
2858	1	0	0	0	0	SGGSSEARELLERGRKLLEEGDPEGAWEALSRADKIAIENNDFELISEISLLRMDVVDKGGGSGG	HHH_b2_02307_000000165_dldesign_0_cycle1_af2pred_0001
3342	0	0	0	0	0	SGGSMKAQAEKEAEKTVKAAKEIAKDDPEMAKLMLRVEAIRVEKAGAPEAVEKLRKKLEEIGGSG	HHH_b1_06752_000000238_dldesign_0_cycle1_af2pred_0001
1212	1	0	0	0	0	GSGGSDLEVEAFVVRMEARELVLAGKPEEAKKLLEKELKKHEEAKDEFSVDILQSLLEEIGGSGG	HHH_b2_00441_000000218_dldesign_0_cycle1_af2pred_0001
3804	2	1	0	0	0	SGGSDIKEKAEKVIKEAKELNEKGNKLEAISLLNLAILDVTDANDDEGFDKLSKLEKELIGGSGG	HHH_b1_03429_000000125_dldesign_0_cycle1_af2pred_0001
380	0	0	0	0	0	GSGGSLEEEVISDQIKTAKSWLEEGDKDSAELLLSAAKMLATEIGHPEIKKINEELEKLKGGSGG	HHH_b2_05724_000000041_dldesign_0_cycle1_af2pred_0001
1628	0	0	0	0	0	SGGSSELDRDLKAADEWAKEGDYESAVMVLNIAIIKAEKKNDEKTLKEAKKKKKELEEKLGGSGG	HHH_b2_07418_000000102_dldesign_0_cycle1_af2pred_0001
1018	0	0	0	0	0	SGGSMEAQFRSSSLLMDIFEAIEKGNKKEAEEKLKEIEELAKESGDPLVKERLEDAKKFVYGGSG	HHH_b2_04867_000000149_dldesign_0_cycle1_af2pred_0001
231	0	0	0	0	0	SGGSMKEEAEKKAEETLKKLEELKSVDSNEMFSLAAKTAMDLSDVDQELADKVLSKEKKLLGGSG	HHH_b1_00393_000000068_dldesign_0_cycle1_af2pred_0001
2519	20	0	9	0	1	SEAVKLIEEMYKEGKDIISIKSELMDKGAETGDSDYFKALDLLTNMEVKGKPIEEIIPEIKKALE	1a6bf5bcdcc8ac01723930c581e9a7f3_0001_000000110_dldesign_0_cycle1_af2pred_0001
2600	0	0	0	0	0	GSGGSMEEREEAEKLIEEAKKEKDKEKARDLAFKARILAMDLNDGELMKKVDELLKELLGGSGGS	HHH_b1_07510_000000195_dldesign_0_cycle1_af2pred_0001
3760	1	0	0	0	0	SGGSSSKLEEDLKKLEELIEKGDEEEFHKLYKKVVEEATKQNDYETLSKASMLYLDFIEKNGGSG	HHH_b1_03204_000000061_dldesign_0_cycle1_af2pred_0001
4992	1	0	0	0	0	SGGSSEKLKKAEELIEKAIELDKEGKPEEAKKALEEAVKLAKEAGSEGTLFVAETRLDLLGGSGG	HHH_b1_05526_000000282_dldesign_0_cycle1_af2pred_0001
3580	2	0	0	0	0	MDEAINKVLEMSETDPEAAKEYVKEQLEKLGDENEKNFFLKILLMEALEKGNEKAADIASSLLNE	938bed80e497fa1066727820926b3ec2_0001_000000015_dldesign_0_cycle1_af2pred_0001
1677	1	0	0	0	0	GGSGILEVIVEANEQIIDAFDKGDDETFSKLAKLESKLRESGSEELAKELKELSEEAKKKLGGSG	HHH_b1_01908_000000026_dldesign_0_cycle1_af2pred_0001
216	0	0	0	0	0	GGSGKEKAKEYLEKVKELVKEGNILEAWSLIMEMVELAYENDDEEVSKLVKEAEKIVQEALGGSG	HHH_b1_03651_000000277_dldesign_0_cycle1_af2pred_0001
1792	0	0	0	0	0	SGGSELEKKYKEEVAKAKKLKAAGKKAEAVVILNKLLMDLFEADRDDLYEPANKLENEVITGGSG	HHH_b1_05881_000000025_dldesign_0_cycle1_af2pred_0001
17128	7	0	0	0	1	SGGSASDKADELINELIKTGDEKLIDLALKLNIARVDALEADDDAAIEKAIKEAKEEAEKLGGSG	HHH_b1_00234_000000005_dldesign_0_cycle1_af2pred_0001
7954	907	2	0	0	0	GGSGGSSLKELVEELEKAAKEGDRLKVIELANKAMLDAVFEGDEESINKISEIENKFLNGGSGGS	HHH_b2_04190_000000108_dldesign_0_cycle1_af2pred_0001
10294	13	12	0	0	6	SGGSMEVLEKAEKAVKEAEELVAKGDPAEAKSLLHSLFMDVFEAEDEKAENLVAEKDKELLGGSG	HHH_b1_08561_000000055_dldesign_0_cycle1_af2pred_0001
227	0	0	0	0	0	GGSGGSSIGKEADKLIKKLQEKGDVDARMKVLNLRMEALEKGDESLIEEAKKIVEEALGGSGGSG	HHH_b2_06955_000000047_dldesign_0_cycle1_af2pred_0001
3954	965	6	0	0	0	GSGGSSAAEEVKELVEKALKEKDPEKRAELFERARELAIKANDLDSVSLVFDAVEKDAAGGSGGS	HHH_b2_00614_000000071_dldesign_0_cycle1_af2pred_0001
3954	1	0	0	0	0	SGGSGAEKEAEETLKSMKEWAAEGDPDSVEMVARMAITRLRLLGDPEGAERVEEKAKELVGGSGG	HHH_b1_02244_000000263_dldesign_0_cycle1_af2pred_0001
2065	1	0	0	0	0	SGGSMEEAKDNLESAKKWAEEGDLDAAELLLNLAESIAEKENDEETLKEIKEAKKEIKEKLGGSG	HHH_b1_04433_000000290_dldesign_0_cycle1_af2pred_0001
12451	3934	17	0	0	0	SGGSDKEIEEKIEELVKKYNLSEEQKEELKKTAKSLKEIGEDFDFIKTVLEAEAIQLARQGGSGG	HHH_b1_05687_000000192_dldesign_0_cycle1_af2pred_0001
9588	1	0	0	0	0	SGGSSLEKSTLEDMYKDALEWEKEGDKENAKFLLEAAVILAESVGDEELLKKIKSKLEELKGGSG	HHH_b2_05176_000000065_dldesign_0_cycle1_af2pred_0001
869	1	0	1	0	0	SGGSMESTTIYVDALFEAIELDMAGDPEGAIKVLDEAIEKLKELGDEESAKELEELKKKIEGGSG	HHH_b1_04779_000000282_dldesign_0_cycle1_af2pred_0001
1013	0	0	0	0	0	SGGSSEEKKEVRELVERAKEALEKGDPVEARALLHLAMLKAEEIGDEETRKEAVELDKKLGGSGG	HHH_b2_02303_000000163_dldesign_0_cycle1_af2pred_0001
503	0	0	0	0	0	SGGSGAAEETLRSDLAAADEWVAEGEPDDARMVLRVAAALAEEAGNEELLAEIQAKLDELGGSGG	HHH_b1_01434_000000191_dldesign_0_cycle1_af2pred_0001
2715	1	0	0	0	0	SGGSEELDKEIEELEKKLKELEKKGDKLGFIVVANQLLLNLSEKGDDELFSEVSKKLKELQGGSG	HHH_b2_03478_000000169_dldesign_0_cycle1_af2pred_0001
687	1	0	0	0	0	GSGGSSKSDVWYEAMKLVFDALDTPDKEKREELLKKAKEIAEKGNDEDAVRFVEAWEEVLGGSGG	HHH_b1_06079_000000034_dldesign_0_cycle1_af2pred_0001
469	0	0	0	0	0	SGGSMRKQVVDEAESLLVELYKEGKEEEYNKLFDLRFELIETGDPELTEKLAALIEEIKGGGSGG	HHH_b2_05417_000000182_dldesign_0_cycle1_af2pred_0001
952	1	0	0	0	0	GGSGGSSELSKKADEIKKKLIEKGDLDKALKLNNLRMDALWTGKEEKKKELKEFLEKNGGSGGSG	HHH_b2_04701_000000283_dldesign_0_cycle1_af2pred_0001
11825	7277	10	1	0	0	SGGSGAAAEQVKSNMKAAKSFYEEGDPDTAEMIVNIALTLAEQLNDEELKKEVKKLYEEIKGGSG	HHH_b1_07793_000000028_dldesign_0_cycle1_af2pred_0001
669	0	0	0	0	0	SGGSMEKQQQLAQTHLAFLDAVIAGNDEAADRIGRLSKEFEETGDPAHIKEIEKIRKEIEGGSGG	HHH_b1_03589_000000120_dldesign_0_cycle1_af2pred_0001
7287	2	0	0	0	0	SGGSSAKEIAEKTKRYIEESVKEGDPDSAEMVAKLEATRLEELGDPELAEEVREHAKEVLGGSGG	HHH_b1_07610_000000163_dldesign_0_cycle1_af2pred_0001
19922	5	0	0	0	0	SGGSDIIKKVLEDRLKTIESELAAGDKETADFLIDSATLLAEEAKDEETLKELEKFKKKVGGSGG	HHH_b1_03002_000000109_dldesign_0_cycle1_af2pred_0001
4062	1	0	0	0	0	SGGSGVRERAERVLEEARRLAEEGKPLEALSQLALAKLDAIDAGDDESWDRLVALEKEIEGGGSG	HHH_b1_08083_000000156_dldesign_0_cycle1_af2pred_0001
1817	0	0	0	0	0	SGGSMEKVEKLLEEAEKLIEEGNLEEALLKLNEAFFLALETGDEENLEKVKKLRDEVAKKIGGSG	HHH_b2_03259_000000036_dldesign_0_cycle1_af2pred_0001
1190	0	0	0	0	0	SGGSSEKEEIEKLYEKAKKLAKEGNPLEARSLLHKAFMLAVEANDDETADKIAKFDSELNGGSGG	HHH_b2_06190_000000132_dldesign_0_cycle1_af2pred_0001
5219	2	0	0	0	0	SGGSKEAEELLEKIKEAAKKKNEDEVAKLLDELSDLAVKNKSPEAAELWLEAWNIYFDLTGGSGG	HHH_b2_08297_000000125_dldesign_0_cycle1_af2pred_0001
18249	790	1	0	0	0	SGGSDYKELRKEAYDFAKKNNDADLLKEIDGIDSIYEEENDPDMAKLMLRSAVIWSKRKLSGGSG	HHH_b1_04962_000000054_dldesign_0_cycle1_af2pred_0001
18796	1747	2	0	0	0	SGGSSVKEEVESDLKAVEEWVKEGDKDSALMVLRVAETVAKLANDPELAERVKKKREELEGGGSG	HHH_b2_03904_000000024_dldesign_0_cycle1_af2pred_0001
38642	3155	4	1	0	0	SGGSLLKKVAKDKLETAEELYEEGDPESAELLLTSAVYLFEQLGDKELLEKAKELLEKVRGGSGG	HHH_b1_02540_000000071_dldesign_0_cycle1_af2pred_0001
444	0	0	0	0	0	GSGGSEEAAKKVKKLVEEAKKEKDEEKRNKLLDEARSIALDAVDGKGMDLVTKARLELEGGSGGS	HHH_b2_04221_000000123_dldesign_0_cycle1_af2pred_0001
3761	2	7	1	0	0	GSGGSDLAREVVETSVRFAKLESNSTLRNANLEAARKAAEEANDPELIKLVEETEKELNGGSGGS	HHH_b2_05946_000000143_dldesign_0_cycle1_af2pred_0001
662	1	0	0	0	0	GGSDAKKKVEELYEKARELAKKKDPETIREILNEIVFLAFEKDDDEIWEKAKEVEAMLESLGGSG	HHH_b1_08034_000000024_dldesign_0_cycle1_af2pred_0001
4470	2	0	0	0	0	GLLEEVQKEYDKTGDPLLKEVLKALEKLEKEGDDDTILRIQMEFTNYKRGDEQARKELKKIVEEV	39c9a68576a99f812910347e163e7942_0001_1_000000116_dldesign_0_cycle1_af2pred_0001
4432	8046	19	1	0	0	SGGSSKEKVKKEAQELIEKAKKIEDIDKKAELLTKAADIMRDAGDYEGWAKVMNELLDALGGSGG	HHH_b1_08223_000000147_dldesign_0_cycle1_af2pred_0001
1166	1	0	0	0	0	SGGSGGSGLEIIEKAREKAIEAGDDEASLEVSNYVLDYLETGDESLAEKAKEILEKIEGGSGGSG	HHH_b1_05481_000000176_dldesign_0_cycle1_af2pred_0001
1062	1	0	0	0	0	SGGSSLDEALETSNKASKLMQEGKPEEAIKLLEEKIKEFEKKNDSWGVLLLSVELHVVKKKGGSG	HHH_b1_07975_000000157_dldesign_0_cycle1_af2pred_0001
1365	0	0	0	0	0	GGSGLKEKVEKVIKEAKELLAKGDSLGAIVLVNKALMDVFDAGDDESFSKLSKVEDEAIAKGGSG	HHH_b1_02823_000000150_dldesign_0_cycle1_af2pred_0001
5925	1	0	0	0	0	GSGGSMKKEIEELKEEAKKAYEEGKPDEAVKLAEEAKKIAVEANSDEVLEINDVLFEAVEGGSGG	HHH_b2_06295_000000147_dldesign_0_cycle1_af2pred_0001
14736	4	0	0	0	0	SGGSGSKEELEEDLKTAKEWAEEGDPDTAAMILKITVIKAKEAGDEKIYKEAEKFLKEVEGGSGG	HHH_b2_05419_000000119_dldesign_0_cycle1_af2pred_0001
760	1	0	0	0	0	SGGSSKAEKLLEEVKKAKENKDEDKMYKLISELDELSRKNNSKKAQELRFEAVLELFDLLGGSGG	HHH_b2_08297_000000229_dldesign_0_cycle1_af2pred_0001
777	0	0	0	0	0	SGGSSEDAEKAKELYEKAKELEKAGDPEKAQDVLFEACELAEKGGDLDLWSKIMSRLLDLGGSGG	HHH_b2_03705_000000000_dldesign_0_cycle1_af2pred_0001
4464	4	0	0	0	0	SGGSSKMEEELHKARVELRFAVAEGDKEKVKELIEFVTKKAKELGDKEALEECEEVKKKLGGSGG	HHH_b2_07963_000000272_dldesign_0_cycle1_af2pred_0001
1003	0	0	0	0	0	SGGSSEAEKALKEAKEMVKVAEEFDMPPLLRIAVLLLKKTYESTGDERLLELRKEIEEKLGGSGG	HHH_b1_08609_000000122_dldesign_0_cycle1_af2pred_0001
814	0	0	0	0	0	DREEIVKLAEKIGIAKEDVLKVLEYLTKEYGSEDDAAMVLKIELRSIELGDSDAEEKIKRYIEKA	a66cb0a8f5c78cc91a17af44879ab2cd_0001_000000131_dldesign_0_cycle1_af2pred_0001
3448	1	1	1	0	0	GGSGGSSAKEKFEEAKELAKKGDKIEARSLTALAKMDAIDEGDEELVDEIGKFDSEVVGGSGGSG	HHH_b1_07047_000000148_dldesign_0_cycle1_af2pred_0001
2150	1	0	0	0	0	GSGGSKIEELKKYVEELKEKYGLSEEQLERLKRLVESFVELGEDEDWIKHLLEVEAKWLAGGSGG	HHH_b1_04752_000000181_dldesign_0_cycle1_af2pred_0001
2813	248	0	0	0	0	SGGSSISEQIESDVKAAESWAKEGDKDSASMILRIAKSLAELANDPEAAKKVEEKLKEIEGGSGG	HHH_b2_04537_000000032_dldesign_0_cycle1_af2pred_0001
1084	0	0	0	0	0	SGGSGKEIAKRLAKETADLADVEAEYDKDFAKNLLKDRLEEVEKWGDEEAVKILKEKLEEIGGSG	HHH_b1_06752_000000277_dldesign_0_cycle1_af2pred_0001
1850	2	0	0	0	0	SGGSSKREQFESDVRAVRSWLEEGDKDTARMILRIAEYLAKEIGDKEYIEKVKELKKLVEGGSGG	HHH_b1_05911_000000088_dldesign_0_cycle1_af2pred_0001
2289	1	0	0	0	0	SGGSGLLEKTVKDRLETAKSWEKEGNPEEAKFLLSVALQVAEEEGLPEAEKIKEFLDKVEGGSGG	HHH_b2_04603_000000156_dldesign_0_cycle1_af2pred_0001
4211	0	0	0	0	0	SGGSDVLSKVNDKFFEAFDYDVKGDKEKAIELLEEALKIAEEANDPYLAERVKEYLENLKKGGSG	HHH_b1_05580_000000035_dldesign_0_cycle1_af2pred_0001
14921	2	0	0	0	0	GGSGGSSDLEEAKKLYEEGKKIKDPLEAGVKFRLAAIKAEVAGDDELYDKTVKEDDKKGGSGGSG	HHH_b2_07929_000000101_dldesign_0_cycle1_af2pred_0001
1273	1	0	0	0	0	GSGGSMEIADKAYEEALKLDKEGKPEEAKKVLKKAIEELKKKNDEVGVFRLEVLLNLIEGGSGGS	HHH_b1_01314_000000246_dldesign_0_cycle1_af2pred_0001
1004	0	0	0	0	0	GGSGGSSVEEKIEKAEKLHEAGDPLHALNQLGLAYIDALELGDEEAIKRISELVKKVSGGSGGSG	HHH_b2_06104_000000194_dldesign_0_cycle1_af2pred_0001
3512	0	0	0	0	0	EKAEEVRKLAEELGVPEGSVEPLVELAERVAQGDKDAKEMLEMRKKMYEAEGDKKEIEVCEVALN	d4ccc77c14d7fee8bb74b956444632fb_0001_1_000000012_dldesign_0_cycle1_af2pred_0001
43	0	0	0	0	0	SGGSGKELAEETDKVIKEALKLDEEGKPEEAKALLKEFLEKVKKAGNESQIFRLEVVLNLVGGSG	HHH_b2_08380_000000065_dldesign_0_cycle1_af2pred_0001
2916	2	0	0	0	0	SGGSSQAKEIAENQIKAAKEWKKEGDPDSADMVLRMAKTVAELANDPELKKKVEEAEKEIGGSGG	HHH_b2_00791_000000277_dldesign_0_cycle1_af2pred_0001
1161	0	0	0	0	0	GSGGSEDREEVVKLVEEAKKEKDKEKADQLLFKAFHIAAASDDEELVELTSEAIKELKKKGGSGG	HHH_b2_05849_000000016_dldesign_0_cycle1_af2pred_0001
3156	1	0	0	0	0	SGGSDDLKRAKEKFEKAKELEKKGDKLGAIVLYNQARMDAFEAGDDETFSKISKDLDKLIGGGSG	HHH_b2_02313_000000063_dldesign_0_cycle1_af2pred_0001
1489	260	0	0	0	0	KIKEKLKKILELLDTDPDKAREELEKLIELARELGDDELALKINSLLMELLVDVEEAKKLAKELA	ad6cd7d0a18b703aa9959b16ef12cf47_0001_1_000000287_dldesign_0_cycle1_af2pred_0001
361	0	1	0	0	0	SGGSMVDEAILKASSLIMDLVEKGDSEKAKKLEELKEKTLKTNDEELAKELLKLVEEIEKEGGSG	HHH_b2_01228_000000170_dldesign_0_cycle1_af2pred_0001
385	7	0	0	0	0	GGSGGSGVEEAEKLIEEAEKTKDKEEAVDLLTEAANLLDKAGDVELRSKAVFGLMDVLSGGSGGS	HHH_b2_02881_000000070_dldesign_0_cycle1_af2pred_0001
2046	0	0	0	0	0	AEEFRTAVEWLEEGEPENAELVLLVRRTELEASGDPRAKAVEEALKLLEEGDPEGAIEVLRKAAE	e6e8c0d93babd48bc06e573ec243d58e_0001_000000054_dldesign_0_cycle1_af2pred_0001
258	0	0	0	0	0	GSGGSMESTEVDIRAAEEWLEEGDPDTASMIVNIALYNAKKANDPELVAKAEELKKRVNGGSGGS	HHH_b2_05120_000000083_dldesign_0_cycle1_af2pred_0001
1933	2246	7	0	0	0	GSGGSGKEEAEKLVKEAEKLLKEGKPDEALDVLARAIIDAAELGDKEIIDRAEAIRNKILGGSGG	HHH_b2_05134_000000157_dldesign_0_cycle1_af2pred_0001
168	0	0	0	0	0	SGGSMLEKQFESNYKAVKSLIEEGDKEDARLVLNICRTIAEQIGKEEYINKCKELEKKVEGGSGG	HHH_b1_05911_000000246_dldesign_0_cycle1_af2pred_0001
4333	0	0	0	0	0	SGGSMAKELIEKAKKLFEEGKYEEALLLLSNALIEAAEKGDSELIKEAEEIKKKCVEKISGGSGG	HHH_b1_04453_000000166_dldesign_0_cycle1_af2pred_0001
17014	3	0	0	0	0	SGGSEEAKKKYEETAKKLKELAKKNDKEGIFSLACHTSFELDELGDPELGEELLSLAAKYQGGSG	HHH_b1_07262_000000010_dldesign_0_cycle1_af2pred_0001
12371	2	0	0	0	0	SGGSMEKVWELVEEAREYAEAGEPEKAEELYEEARKIAEEAGSEEDIFYVEAMRRLTEEEVGGSG	HHH_b2_00788_000000046_dldesign_0_cycle1_af2pred_0001
2187	0	0	0	0	0	GGSSLKEKAEKAIKEAEELAKSGDKGLAVTKLMLAILDASEAGDEELVDKLSKKANKIAKGGGSG	HHH_b1_04211_000000226_dldesign_0_cycle1_af2pred_0001
670	0	0	0	0	0	SGGSDEALKLRVDAIFESNELLLKGDREGAIKVLEEALAKVKELNDPEAVKVLQEELDQVKGGSG	HHH_b2_03167_000000171_dldesign_0_cycle1_af2pred_0001
175	0	0	0	0	0	GSGGSNWDKIVSLRVEAVFLYAEGDPEKAKKLLDEAIEIAKKANDSEGVKLVQQTKEAMEGGSGG	HHH_b2_02963_000000108_dldesign_0_cycle1_af2pred_0001
550	0	0	0	0	0	GSGGSGKIKEKIEKAKELLKEGNPVEALVLLNEARMDAVDENNDEAFSEAGKLSSEVIKGGSGGS	HHH_b2_01611_000000181_dldesign_0_cycle1_af2pred_0001
8843	11966	27	1	0	0	GSGGSDETKKEVTSLVEEAKKIKDKTEALVKVNKAIMIAFDAGDDELWDKAVKEEKKILGGSGGS	HHH_b2_02690_000000016_dldesign_0_cycle1_af2pred_0001
2284	1	0	0	0	0	SGGSGAAKAQIESNKKACKSLLEEGEKDDAWLVLLSLKAVAEQVGDEEALKFIEEAEKKLGGSGG	HHH_b2_07245_000000148_dldesign_0_cycle1_af2pred_0001
10708	4	0	0	0	0	GGSGGSKAKEELEEKIKLLKSEKDPDDRDLISSIEIRELEELGDEEGVKKLKEVKEELLGGSGGS	HHH_b2_04305_000000193_dldesign_0_cycle1_af2pred_0001
1882	203	0	0	0	0	SGGSASLKANSLLMDALEASFKNDKETVEKALKESKKLYKETGDPLVKEKIKDIEKLYKELGGSG	HHH_b1_05777_000000100_dldesign_0_cycle1_af2pred_0001
1921	1	0	0	0	0	SGGSGSEAVKELEKYAEEARKLGADDQALAINTKKLDFVETEDESLLEEAKKLLEEAKKKGGSGG	HHH_b1_07042_000000268_dldesign_0_cycle1_af2pred_0001
3484	0	0	0	0	0	SGGSSMKEEIREDIKTAKEWAEEGDPESARLVLRIAETLAKQHNLPEVEEVEKTRKEIEEGGSGG	HHH_b2_00414_000000063_dldesign_0_cycle1_af2pred_0001
314	0	0	0	0	0	SGGSSETEKKLSEALEKVRDLYLKGDPEEAKKLAEEALKEAKEANDESVAFELEVLLSLLGGSGG	HHH_b1_02450_000000298_dldesign_0_cycle1_af2pred_0001
1299	0	0	0	0	0	SGGSGIEEQVENDLKAARSWYEEGDPEEARMVLNVAVAKAEVAGNPELAEKARELLKEMEGGSGG	HHH_b1_01910_000000262_dldesign_0_cycle1_af2pred_0001
949	2	0	0	0	0	MEDIKELIKKAVESGDKGLIEMAKMHLYMLKLDKDPEYEELKKFLEELAKDNPLAKELLEFAEKN	ef325bb783f5bf18cfa82e1c4580cabc_0001_000000097_dldesign_0_cycle1_af2pred_0001
3501	0	0	0	0	0	SGGSKLKEIVEEKIEDLRRLGDEEGAKAVEEALKEAVAADDEEKLEEVILLASKAILDTVSGGSG	HHH_b1_04480_000000152_dldesign_0_cycle1_af2pred_0001
1256	0	0	0	0	0	SGGSSISEEIEKLMKELKEALEKGDKEKFDELFSRLDKLIDQAGDTEKEIELMHLRLDAAGGSGG	HHH_b1_00637_000000119_dldesign_0_cycle1_af2pred_0001
580	0	0	0	0	0	GGSGGSDVLLKAAVAIMDAIEKGDTESARKLEKLKNEYLKTGKEEILKKLKEEVEKVLGGSGGSG	HHH_b1_05569_000000133_dldesign_0_cycle1_af2pred_0001
2956	0	0	0	0	0	SGGSDEVRKLCKEALEAAKKGDKIKAESLIHKAMMEAVELGSEEDIELVSKAKKEVEKLLGGSGG	HHH_b1_06984_000000087_dldesign_0_cycle1_af2pred_0001
1096	0	0	0	0	0	SGGSMEEVEKLIEEAEKALKDGDTDEALLKASRALMEAVELDDPEAIKRLEEIKKKALAAGGSGG	HHH_b1_07669_000000272_dldesign_0_cycle1_af2pred_0001
4604	1	0	0	0	0	GGSGGSSEARKLYEKAKEAEKKGDPLEARILLMKAYLDAVDDNDEEVRDEIAKLDKKLGGSGGSG	HHH_b1_04890_000000282_dldesign_0_cycle1_af2pred_0001
711	0	0	0	0	0	SGGSFRKKQIEDNIKSAEEWYKEGNPDEAEMVLRIAISLAEELGDEELIKKVKAVLEKVRGGSGG	HHH_b1_02944_000000157_dldesign_0_cycle1_af2pred_0001
927	0	0	0	0	0	SGGSSEMGKKLDELIDEAIELRVKGDDEKAKELLKEAIELAKKEGDEAQLWVAETLLNLLGGSGG	HHH_b1_04606_000000099_dldesign_0_cycle1_af2pred_0001
9368	1	1	0	0	0	SGGSSHFSEQARKDIKAAEKWKEEGDEDTARMVLRVAKTLAELAGDKELAKEIEEKLKELEGGSG	HHH_b1_02285_000000097_dldesign_0_cycle1_af2pred_0001
1293	1	0	0	0	0	GSGGSAEEVLKKLKELAKKGNKLEIEIEAHKAYLDLTDEGKPEDASKVSKYAKELVEKLGGSGGS	HHH_b2_07338_000000106_dldesign_0_cycle1_af2pred_0001
487	1858	4	0	0	0	GSGGSDEEFQEAVMKAVLFAMDVDDEEKRGKILSLANKLDKEKDPAIKEKLEKAMKEVKEGGSGG	HHH_b2_00943_000000242_dldesign_0_cycle1_af2pred_0001
911	0	0	0	0	0	GGSGGSATFASLFMDALELDILGKKEEAKKVVEKLEKEAEKANDPYGKEWAEEAKKSLGGSGGSG	HHH_b1_07231_000000057_dldesign_0_cycle1_af2pred_0001
507	0	0	0	0	0	SGGSSEELRKEAEKTKKLIEEEVKEGDKDTAELVALAEASYLRSRGEPDLAEEVENHFKELGGSG	HHH_b2_01169_000000251_dldesign_0_cycle1_af2pred_0001
1578	0	0	0	0	0	SGGSGVKEEFEKDAKVAEEFIKEGDKDSARLILMHLETLCELNNDEESLKKLKELKKKIEGGSGG	HHH_b1_06783_000000095_dldesign_0_cycle1_af2pred_0001
3250	3	0	0	0	0	SGGSSAKEQFERHERVVTELAEEGDPESAQMVAKIAVRELESLGDKEGAEKMQEILDKIKGGSGG	HHH_b1_08030_000000141_dldesign_0_cycle1_af2pred_0001
1438	0	1	0	0	0	SGGSSAALEDAKQDLEAVKSWVAEGDKDTASMIAKVMESKAKELNDPELLKIAEEAKKIVNGGSG	HHH_b1_02354_000000214_dldesign_0_cycle1_af2pred_0001
854	1230	337	0	0	0	SGGSMEDTERAKKNLEEAKKYLEEGNPLEAIVLCNEAVMDATEAEDDELFDEVTKLEKEANGGSG	HHH_b2_05376_000000125_dldesign_0_cycle1_af2pred_0001
868	0	0	0	0	0	SGGSMEEVKKKIEEVKKLIEEGKYEEALDVLSSAIVDAAEAGDSESLKELEELRKIVHEKLGGSG	HHH_b2_02060_000000130_dldesign_0_cycle1_af2pred_0001
1900	2	0	0	0	0	SGGSSSLEIQVELNKMIMEAFDLGDDEAFSKISKLQDEFQKTQDPKYLEEARKELEKARKKGGSG	HHH_b1_06232_000000072_dldesign_0_cycle1_af2pred_0001
1340	1	0	0	0	0	GSGGSEEEKKEARELIEKAAKIPDKEEAIDLLFKARSIALDLDDSELLNEIDKVLKKLLGGSGGS	HHH_b2_03057_000000122_dldesign_0_cycle1_af2pred_0001
829	0	0	0	0	0	SGGSSVEEKATELRWEFIDAVVADDEEKQKEIVEELTKLAEESNSEYAKILAKVVSESYKNGGSG	HHH_b1_06441_000000197_dldesign_0_cycle1_af2pred_0001
565	0	0	0	0	0	GGSGGSDLEKKANEAIEKAKKIPDPLLASGLLQKTFMDVFEAGDDELADKIAKAEKELGGSGGSG	HHH_b2_06196_000000063_dldesign_0_cycle1_af2pred_0001
1677	1	0	0	0	0	GGSGGSSEALELEEKADKALQKGNEEEAKKLYEKALKLAKEEGDEELAFVCEVRLNLWGGSGGSG	HHH_b2_07035_000000139_dldesign_0_cycle1_af2pred_0001
2506	0	0	0	0	0	SGGSSEKKLEVIVKANLKIIDLAEEGKDEEFSKLSKLLQEAQKTGDEEKFKEVEKLAEKYGGSGG	HHH_b2_02267_000000267_dldesign_0_cycle1_af2pred_0001
3614	3	0	0	0	0	SGGSSKAEEILNNTEEKAKKLVKEGKKEEALSLLRIAIMDLLDLNDDESVDKASKLEKEIEGGSG	HHH_b1_04159_000000223_dldesign_0_cycle1_af2pred_0001
1189	0	0	0	0	0	GILNALVDVHEETGSKRAAELADEIVKWKIEGVPDEEIRKKVLEKLKKENTPLAKKMIEEIEKSS	8b02e21fa7f31a4d8128cf2037e3aa2e_0001_1_000000082_dldesign_0_cycle1_af2pred_0001
1437	3454	4	0	0	0	SGGSMEEVEELIEKAEKYLKEGRPDKAIPLLSKADELAQKLGDTESLVRISKLMLDAFDKGGSGG	HHH_b1_02298_000000045_dldesign_0_cycle1_af2pred_0001
142	0	0	0	0	0	GSGGSDVLSKVNDLRFKALETDDDAEREKLLEEALKIAEEANDKESVKVITDALNNLKKNGGSGG	HHH_b2_00575_000000141_dldesign_0_cycle1_af2pred_0001
2137	0	0	0	0	0	SGGSAREEVEKLLEKAKELLKEGNKIEAIVLVNRAVMLAVDAEDDELFDEVSEVDKEVQEKGGSG	HHH_b2_03520_000000018_dldesign_0_cycle1_af2pred_0001
2489	0	1	0	0	0	GSGGSSKAEELLKKCEEYEKEKDLDGAFSARMELLDLFEETGDPKIDEAIDKCTSMIVKLGGSGG	HHH_b1_04210_000000296_dldesign_0_cycle1_af2pred_0001
2835	0	0	1	0	0	SLKEEVVEKVKELEKELPPEDVAMIVRGELLDKVGDEKKTIEILKEVAEETGLEALKEALRILEG	36aedc3324f391c701bbcbfdbcae1c8e_0001_000000075_dldesign_0_cycle1_af2pred_0001
128	0	0	0	0	0	GSGGSGPEELAEETIESIREWAEEGDPDAVRMVAEMDATRLARTDPELAERVREVARECLGGSGG	HHH_b1_07638_000000026_dldesign_0_cycle1_af2pred_0001
1384	0	0	0	0	0	GGSGGSDVEKVVEEAKKLYEEGNPLEANSLLHKAIMDATERGDDEAVDKLGKVDKEMEGGSGGSG	HHH_b2_02392_000000081_dldesign_0_cycle1_af2pred_0001
1398	0	0	0	0	0	SGGSGLEKKVLEDRVKEVEELIEEGDLEEAKFFLGSATLLAEHVGDEETLKRLEELREKVEGGSG	HHH_b2_01878_000000125_dldesign_0_cycle1_af2pred_0001
3312	2	0	0	0	1	GSGGSSTREEVERLLEEAKKISDKNEAEAKVMLALLVAQDAGDKELEEEVHKKSKEISNGGSGGS	HHH_b1_04662_000000202_dldesign_0_cycle1_af2pred_0001
2615	2	8	0	0	0	SGGSMGKKIDEYYNFVLSKGDEDSLLKIRILRMDYLETGDEKYFEEIKKIYEEVKKKYEEGGSGG	HHH_b1_08122_000000216_dldesign_0_cycle1_af2pred_0001
937	0	0	0	0	0	SGGSSAKEEAEKTVKLMKELYEEGDKDSVELVGKSEITYLKQLGAEEAVKLVEEELKKLLGGSGG	HHH_b2_08299_000000042_dldesign_0_cycle1_af2pred_0001
1045	0	0	0	0	0	GSSKEEIKAEAEELLKKAAAEKDPALADEAVSKAAELVDAYPTDLEAHNFFFDVCDEAAKIKKGG	ems_3hM_3240_000000110_dldesign_0_cycle1_af2pred_0001
4621	4	0	0	0	0	SGGSMLAGKIIDAVELRAQGKPEEAIKVLDEAIEEAKKEGDSYALKEATELKEIAKKDAEGGSGG	HHH_b1_03672_000000006_dldesign_0_cycle1_af2pred_0001
8828	2	0	0	0	0	SGGSDEARKKLEEAKELYKKGDYEEARELLVSAFFDAVENEDDELWEETSKLRDECAKKLGGSGG	HHH_b1_03757_000000180_dldesign_0_cycle1_af2pred_0001
1291	0	0	0	0	0	SGGSGPEQVEEDIKSAEEWEKEGDKDSAEMVLRIALTLAELAGDKELKEKVEKKLKEVREGGSGG	HHH_b2_03707_000000283_dldesign_0_cycle1_af2pred_0001
12638	1628	4	0	0	0	SGGSSDKEKAKEDLKKAKELAAKGDNFEASSLLHKAYLDAVDLEDDELADEIGKLDKEIEGGSGG	HHH_b2_05780_000000261_dldesign_0_cycle1_af2pred_0001
1946	0	0	0	0	0	GGSGGSKLKEMIEEAKKAIEEGDKEKALKLISEASKLASKEQDYEAEVKLMHLLMDALGGSGGSG	HHH_b2_01088_000000267_dldesign_0_cycle1_af2pred_0001
753	0	0	0	0	0	GGSGGSSAKEELEKVLEEAKKEKDSEKRAELLDKGRELALKYDDMELHSMWFDTVVELGGSGGSG	HHH_b2_02276_000000174_dldesign_0_cycle1_af2pred_0001
1392	0	0	0	0	0	SGGSSHAVNSKIMKAVLLAAEGDKEEVEKYLKEAEEEAKAANDSEAVAEVEKAKKTVEFLLGGSG	HHH_b1_08257_000000108_dldesign_0_cycle1_af2pred_0001
422	0	0	0	0	0	GGSGGSSQLENDVKAIKSWLAEGDKESAHLVAIVAETLAKQAGDEKKLKEIEEARKKLGGSGGSG	HHH_b1_03839_000000047_dldesign_0_cycle1_af2pred_0001
776	0	0	0	0	0	SGGSGEIKEEVRELIERAKKLAEEGDEDEARLQLNRAIFLAMEAGDDELFKEAVELKEKIGGGSG	HHH_b1_03221_000000163_dldesign_0_cycle1_af2pred_0001
732	0	0	0	0	0	SGGSSQLQKVLDDKVESARRWLEEGDPDSALLLLSGARVIAESVGDEETLKRIDEIREEVEGGSG	HHH_b2_00105_000000274_dldesign_0_cycle1_af2pred_0001
1279	0	0	0	0	0	GSGGSAATEKAKKAVEEAEEIAKTDKEKALDLLRKARMEAMDANDGKAMDILDKKIRELNGGSGG	HHH_b1_03608_000000221_dldesign_0_cycle1_af2pred_0001
495	0	0	0	0	0	GGSVISSVLKDRIKVTESYIEEGDLENAEFLARSALNLAEVVGDEEVKEKAEKLLKEIKEKGGSG	HHH_b1_07571_000000059_dldesign_0_cycle1_af2pred_0001
2437	1	0	0	0	0	SGGSEKLKKVEELIEEAKKAAEEGDLEKAEELILEAISLAMDANDGAALNKVWEARKEIREGGSG	HHH_b2_01341_000000140_dldesign_0_cycle1_af2pred_0001
4464	2	0	0	0	0	SGGSGKEKIEELVKEAEEKLKEGNPEEAIDLLSEADKLAQELGDVELISKVNLLLIRAYVEGGSG	HHH_b1_07974_000000046_dldesign_0_cycle1_af2pred_0001
4134	1	0	0	0	0	GSGGSMELEKLIEEAKKLIEEGDKERASKLVGELMDKAAEAKDLEALSKGMDLFDQVFDKGGSGG	HHH_b2_02589_000000042_dldesign_0_cycle1_af2pred_0001
1068	1	0	0	0	0	GGSGGSSEKVKEMEEIKNKAIEKNDDEKSLEINNLIMDYLETGDEKYFEKIKEMEKELGGSGGSG	HHH_b1_08086_000000167_dldesign_0_cycle1_af2pred_0001
1394	0	0	0	0	0	GSGGSSDDAEMILRIAKTLYELGDPEQALEDLKAARSFATEANDEETLKEIEELEKKVKGGSGGS	HHH_b2_00474_000000157_dldesign_0_cycle1_af2pred_0001
2509	1	0	0	0	0	GSGGSMAEVDKWLAKKLVEMAKSISDSKLKRDLLEDAVKFAKEAGDKELAEKIEKELKKAGGSGG	HHH_b2_03990_000000284_dldesign_0_cycle1_af2pred_0001
2192	1	0	0	0	0	GGSSLLEQAKEDEKAIKSWAEEGDLDTASMILSILETQYELSGDEEIKEMVEKAKKAVEEKGGSG	HHH_b1_05895_000000185_dldesign_0_cycle1_af2pred_0001
4051	3	0	0	0	0	SGGSGEDKKEVEELLEKAEKEKDKTERTSLIHKAVLLAEDAGLEELLDKALELDKKLEAEGGSGG	HHH_b2_02324_000000029_dldesign_0_cycle1_af2pred_0001
784	0	0	0	0	0	GSGGSGLEKEVNETLESAKELAEEGDKDSAELMLRAEIAKLESAGDKKLLEKVKSLLEEIGGSGG	HHH_b2_01249_000000168_dldesign_0_cycle1_af2pred_0001
3245	0	0	0	0	0	SGGSDVDELIVRSSTSAALVFKKNGAPEIAKANLEDARKFAEESGNEEDIKLVEEVEKELEGGSG	HHH_b1_02636_000000171_dldesign_0_cycle1_af2pred_0001
3831	1	0	0	0	0	GGSGGSSKKEKVEKLLEEAEKEKDKEEKIKLLEEAVRLATEAGDPELEVKAELKLLDLLGGSGGS	HHH_b2_02368_000000083_dldesign_0_cycle1_af2pred_0001
2553	1	0	0	0	0	SGGSATDFVKDTRLNIMEDLAKEGDKEGVKKLAEIAIKDLTEAGDEEGVKEIEEKAKELTGGSGG	HHH_b2_01040_000000118_dldesign_0_cycle1_af2pred_0001
855	12	0	2	0	0	SGGSGMKRETVRDLIRQARSWAEEGNVEEAEFFLDQAEILATELNDEELLKELKEVREEVLGGSG	HHH_b2_04713_000000061_dldesign_0_cycle1_af2pred_0001
1201	0	0	0	0	0	GSGGSSENIKEAEKLMKEADKISDKEKAIELLKKAVELAKKAGSDELYFVAEVRYNVAKNGGSGG	HHH_b2_07433_000000051_dldesign_0_cycle1_af2pred_0001
1216	0	0	0	0	0	SGGSASLEAASLHLDAVEAAYNNDAETVKEALEKVKKLAEESGDKLVEERYKDIKKMYEELGGSG	HHH_b1_05777_000000137_dldesign_0_cycle1_af2pred_0001
839	1149	1	0	0	0	GGSGGSDIEKEIEELIKKAEEQGNEDALMVARLAKAAYEAGDEAQAKDNIKAAKSLLEGGSGGSG	ems_p1-15H-GBL-16H-GBL-15H_0026_0001_0001_0002_000000107_dldesign_0_cycle1_af2pred_0001
2099	0	0	0	0	0	SGGSDEVRKEAIKIAEKASELAIKKNDDDAYLEIRSLLMDILETGDPEKLEELKKLYEEVSGGSG	HHH_b1_08344_000000132_dldesign_0_cycle1_af2pred_0001
3853	0	0	0	0	0	GGSGGSEAKEEVQKLLEKAKSSPPEEVHSLVFQARDIAEEAKDEEALELASEIAKLDSGGSGGSG	HHH_b1_04419_000000054_dldesign_0_cycle1_af2pred_0001
6688	2	0	0	0	0	DEKYINEYNLLAEVFGDRELALEVVVNDLAQDENISRKEAIKKLKEVLEKAGDPEAVEILKKMEE	517d2b11c41c928dd1a3662be3bb3df0_0001_000000116_dldesign_0_cycle1_af2pred_0001
2890	627	2	0	0	0	GGSDMRKEALKAAEEVREKALKKGDDEIFNKLNDLKFKLIETGDENLAKELLEAAKEGEKKLGGS	HHH_b1_03794_000000072_dldesign_0_cycle1_af2pred_0001
991	1	0	0	0	0	SNAEELLEKCRELEKEVEEDPSKRDELSAEMVLLGMDILDNAKTEEEIEMAHEAFRIAQRVWGGG	ems_3hC_1570_000000192_dldesign_0_cycle1_af2pred_0001
1921	2	0	0	0	0	SGGSMEENRKKVKELVEKALKTKDKEKVEELFLEARSLAMDADDGELLNLVDKARKEWKSGGSGG	HHH_b1_03986_000000201_dldesign_0_cycle1_af2pred_0001
114	0	0	0	0	0	GGSGGSDEAAKLIDEARELYVKGDPEKAKELLEKAIKLLKEEGDEDLLFVAETLYNLIGGSGGSG	HHH_b2_08014_000000249_dldesign_0_cycle1_af2pred_0001
1620	0	0	0	0	0	SGGSEEEKERLKELLEKIKKLVEAGRPEEAIPLINKAYLLAVDLEDEESLEELGKLDKQVGGSGG	HHH_b1_04683_000000032_dldesign_0_cycle1_af2pred_0001
3344	1	0	0	0	0	SGGSMEEIEKKIEELKKLAEKGDDDEFMKLRLDVRWEALKAGDEEALKKLDEVVDYWQKVSGGSG	HHH_b1_02339_000000257_dldesign_0_cycle1_af2pred_0001
420	0	0	0	0	0	SGGSEVEEKLKKAKEAAEKGDKLEVESLIAQARLDAVDANDEEAIEKVSEEEKKLFAKLNGGSGG	HHH_b1_00950_000000146_dldesign_0_cycle1_af2pred_0001
345	0	0	0	0	0	GGSEKKKKIEELIEKAKKLLEEGKPEEAIKLLEEARKLAIEAGDDELLLEISSLLMEAVEKGGSG	HHH_b1_03996_000000142_dldesign_0_cycle1_af2pred_0001
4186	2	0	0	0	0	SGGSSKEAEELVEKGIKEAEELLKKGKKEEAIDLLYKYSKKLEELNDYESENKLVHYLLDIGGSG	HHH_b1_02336_000000218_dldesign_0_cycle1_af2pred_0001
2141	1	0	0	0	0	SGGSEAKKLYEKALKEAKKLKEAGDPVKASSLLHKAYLDLTDLEDDENASKLGKADKEVQGGGSG	HHH_b1_02283_000000118_dldesign_0_cycle1_af2pred_0001
6732	2	5	0	0	0	SGGSGGSMVGVLIMDAIEKDAEGNPEEARKLLEEALKLAEAENDSTGVSETKKLLKKYGGSGGSG	HHH_b1_00372_000000139_dldesign_0_cycle1_af2pred_0001
1363	1	0	0	0	0	SGGSEEAKKELEKLKKEAEEALKAGDEDKAFSLNVDLRFKAVEADDPEALAFAEELRKKLVGGSG	HHH_b2_04107_000000196_dldesign_0_cycle1_af2pred_0001
735	0	0	1	0	0	GGSEEESKELAEMIDKGRKLYVEGKPEEAEKVVKKAVEKAKEKGDEALLFVAETQLNIIKNGGSG	HHH_b2_06530_000000285_dldesign_0_cycle1_af2pred_0001
1904	550	4	0	0	0	GGSGGSGDLERARELIEKAKKESNPLERTVLINQARILAVEANDDEMYDKVLEVEKELGGSGGSG	HHH_b2_07308_000000008_dldesign_0_cycle1_af2pred_0001
5171	2	0	0	0	0	SGGSSGVDAIVENHVKAVRSWKEEGEPEDARLVLLSLEALVEQVGKPEYQKIVKELKEELEGGSG	HHH_b1_02690_000000108_dldesign_0_cycle1_af2pred_0001
1027	2	0	0	0	0	SGGSSELSKEAREDLEAVKEWVEEGDPDSARMVARIALRDAEEAGDEELAKEIQEILDELDGGSG	HHH_b2_05988_000000218_dldesign_0_cycle1_af2pred_0001
1047	2	0	0	0	0	GSGGSGQELVEEAIALAEEVLAKLTNEDDKWLVESTLNMLKDTGDPQIAEDLLRIATKLGGSGGS	HHH_b2_05837_000000160_dldesign_0_cycle1_af2pred_0001
7664	4	0	0	0	0	DLFDKMVPLIAFAVVDEEDKKELKKVAEELKKKLPEEKQKSVKEIVKLVEEGKPDEALEVLRKLE	0f5674409798ce74bfc02114499b6845_0001_1_000000194_dldesign_0_cycle1_af2pred_0001
341	0	0	0	0	0	SGGSGSEEVAEDLETAKELFEEGDADSAELVLLIAKRQAEELGDEETLKEIEELLEKARAAGGSG	HHH_b1_08166_000000073_dldesign_0_cycle1_af2pred_0001
786	0	0	0	0	0	SGGSSSEKKVEEVEKEAKKLVEEGKPDEAFSLVAKAIQEAEKEGDLEAIVRLQSLLMDVEVGGSG	HHH_b1_02968_000000193_dldesign_0_cycle1_af2pred_0001
1211	0	0	0	0	0	GGSGASKEKVKKAIEEADKLVEAGDPGTAVAKLMLAYMDAVESGDEEGIEALSKKDKEIVNGGSG	HHH_b1_01567_000000103_dldesign_0_cycle1_af2pred_0001
517	0	0	0	0	0	SGGSGEKLKEVVEKAKELAKKGDSVGVMNLIMDLHEEYVKTGKPEISKAIKEVEEIKNKALGGSG	HHH_b1_05735_000000140_dldesign_0_cycle1_af2pred_0001
1354	1130	1	0	0	0	GGSAEEKAKELAEEAKKAIEEGDFEKAVSLRNELLDLAVEHDNSEGYKLVDECAEALRKKAEGGS	ems_3hC_119_000000242_dldesign_0_cycle1_af2pred_0001
1690	1	0	0	0	0	SGGSMVSEQMESNAKAALSFKEDNDPETVEMVLRIMEVLAEQSNSEKGKELLEETKKKLEEGGSG	HHH_b2_00829_000000099_dldesign_0_cycle1_af2pred_0001
4251	0	0	0	0	0	SGGSSKAKEIAEEARKKLEEGDYEGAISLLNSLILDLAEEGKDEDFSLASEVNDEVVSAINGGSG	HHH_b2_04673_000000202_dldesign_0_cycle1_af2pred_0001
731	0	0	0	0	0	SGGSLEEKIEELKEKAKEYYKKGDLDGLTEVAAELDEIYQKTKSEKAREALSYALNLILDQGGSG	HHH_b2_01800_000000216_dldesign_0_cycle1_af2pred_0001
426	0	0	0	0	0	GSGGSKEKLEKLKKEVLEAYKAKDKEKFLDLAVKAISEAIDLDDWESRNEIDKLRNELVGGSGGS	HHH_b2_03656_000000154_dldesign_0_cycle1_af2pred_0001
1840	0	0	0	0	0	SGGSGEAEKLYKEAKEKIEKLYKEGKPDEAIEVAMKAKLDLRELGDPESADELVKLDEELTGGSG	HHH_b1_04100_000000113_dldesign_0_cycle1_af2pred_0001
1278	1	0	0	0	0	SGGSSEAREKAEKLIEEAKKAKKEGDDDEVDILLMEARELAEKGKDEELREKVWEVRDELGGSGG	HHH_b2_03412_000000185_dldesign_0_cycle1_af2pred_0001
3776	2	1	0	0	0	GGSGGSKSKELEEEYEKDLKKAKSKEEKEEILYKYLVEADKLGNIDLRSKLMKELLDLGGSGGSG	HHH_b1_08723_000000250_dldesign_0_cycle1_af2pred_0001
339	0	0	0	0	0	SGGSLLKDTAKDAYETAESWAKDGDNDTASMLLTQASYLAKELNDKELYEKIEKKLKEIEGGSGG	HHH_b2_05780_000000091_dldesign_0_cycle1_af2pred_0001
1712	1	0	0	0	0	GGSGGSDVITKAASLIIDLLEKGDTEAAKKVDKLRDEYLKTKDPELEKKLKEALEEIEGGSGGSG	HHH_b1_00015_000000218_dldesign_0_cycle1_af2pred_0001
1855	1	0	0	0	0	SGGSMEEKIEKRIEEARKLAAKGDINGAEGELIKAYLDATLAEDEEGLERISKEEKEIRGGGSGG	HHH_b2_06920_000000081_dldesign_0_cycle1_af2pred_0001
5723	1	0	0	0	0	SGGSGSSHEVFSLIAEALFAAEDGDNETAIKKLKKAIELAKAAGDSGSLKAAESFLKEVEGGSGG	HHH_b1_03543_000000002_dldesign_0_cycle1_af2pred_0001
1146	2688	11	0	0	0	SGGSSEEAEKFAEETIKKMRELAEKGDPLEVAVLASLGYLDLIDKGDEDGASRIAREERRVGGSG	HHH_b2_01737_000000054_dldesign_0_cycle1_af2pred_0001
1946	2	0	0	0	0	SGGSGEEKAKKIVEEARKLAEEGNKDEAISLLHSAYLDFVDDGNEEGADLLSKAEKEIQTGGSGG	HHH_b2_03692_000000191_dldesign_0_cycle1_af2pred_0001
181	0	0	0	0	0	SGGSEEIKKELKELVEKAEKLIEKGDKEEAEKLLWKARSLAFEADDTETMDKVTELQLKLEGGSG	HHH_b1_02574_000000207_dldesign_0_cycle1_af2pred_0001
1491	0	0	0	0	0	SGGSSKQEQLTEMVLMAMDVLELGQQDLADEILELEEEFEKTGDPAIVEKCKELLEKAKKEGGSG	HHH_b1_00413_000000198_dldesign_0_cycle1_af2pred_0001
1786	0	0	0	0	0	SGGSGQAKEELEQAKKAIKSWVEEGEPDEARMIATVTKSVLEEANAPELVKELEEHYNKLVGGSG	HHH_b1_02444_000000094_dldesign_0_cycle1_af2pred_0001
2058	2	0	0	0	0	SGGSSEADEVYEELKKVARKLNDEESRLKAASLLLDYYETGDEKYLKELKELKEKVLKKAEGGSG	HHH_b2_08287_000000262_dldesign_0_cycle1_af2pred_0001
1227	0	0	0	0	0	GGSEAKEKVQELLEKAKELAKEGKKEEIAELRFEATKIAMDADDSELWKLADEIVDMLLSLGGSG	HHH_b1_02007_000000158_dldesign_0_cycle1_af2pred_0001
571	0	1	0	0	0	SGGSGKEEEEIKKLIEEAEKAVEKGDKEKAWELKSKLQSKAMDLNNSEAFKAIDKITKALVGGSG	HHH_b2_05674_000000123_dldesign_0_cycle1_af2pred_0001
1772	0	3	0	0	0	GGSGGSGAARQAVEDMIEFAANEEDPEERDFMLRVARVIAEELGDEELLKKIDEVEAARGGSGGS	HHH_b1_00343_000000186_dldesign_0_cycle1_af2pred_0001
1182	0	0	0	0	0	GSGGSSVEELFERARELAKKLGDDDSLLRVNSLKLDYLETGDPALVEELKKILEELEAKAGGSGG	HHH_b2_04128_000000282_dldesign_0_cycle1_af2pred_0001
705	0	0	0	0	0	GGSGGSSLAEMIDEALKAYLAGDPEKAIELLEEAIKKAKEEGDEVNLWVAETRLDVIKGGSGGSG	HHH_b1_00188_000000257_dldesign_0_cycle1_af2pred_0001
1295	0	0	0	0	0	GSGGSGSLVSKRIEAIDLYVKGDKENAIKVAEEALKEAEKANDPVLASAIKELLEDIKKGGSGGS	HHH_b1_08688_000000222_dldesign_0_cycle1_af2pred_0001
6550	2	0	0	0	0	GGSMKEKLEEGIEKAKKLKKEGKLEEAWKLLKEAEKLAEKAKDYESLSKIHLLKLDIFDAEGGSG	HHH_b1_00813_000000125_dldesign_0_cycle1_af2pred_0001
6932	3	0	0	0	0	SGGSGQKEIVRNNLKAVRSWKEDGDVDSARMIISIARTLAEQLNDPELVAEVEKVAKELEGGSGG	HHH_b1_02383_000000247_dldesign_0_cycle1_af2pred_0001
3607	0	0	0	0	0	GGSGGSEVEKMIEEVEELIKKGEKDKAEPLIVKAEELAQKAGDDEALSRLALLRLDLEGGSGGSG	HHH_b1_06835_000000101_dldesign_0_cycle1_af2pred_0001
3471	0	0	0	0	0	SGGSSVEEEVKSQLKALENWGMDKETLEKLKKEAEELLKKGDNIGAISLLNKAVINLVVEKGGSG	HHH_b2_02165_000000136_dldesign_0_cycle1_af2pred_0001
1149	0	0	0	0	0	GSGGSDKEEDRKRVRELVEEARNTPDKLKRTSLLHKAFLDAVVADDEEDVELVSETEKEVGGSGG	HHH_b2_06721_000000030_dldesign_0_cycle1_af2pred_0001
2175	0	0	0	0	0	GGSGGSDELERAKKLYEEAEKTPDAKEASDLLVSAVFDARVVGDEELEEKIRKRLLELSGGSGGS	HHH_b2_03838_000000254_dldesign_0_cycle1_af2pred_0001
925	0	0	0	0	0	GGSGGSKAEELLEKAKKLLEEGKPDEALLVASEAEIEAVEKGDSETLKKIEELKKKAVNGGSGGS	HHH_b2_06401_000000298_dldesign_0_cycle1_af2pred_0001
2209	0	0	1	0	0	AEEVIKKLEELLKKETDPKLRKAIEKAISLLKIEGDPSFVAVMLRAEAEQFNDEHLRKVAELVEE	c3709c31dea135d612a8310c5c10a9a6_0001_000000259_dldesign_0_cycle1_af2pred_0001
326	0	0	0	0	0	SGGSGTKEEIKSDLKAAKEFVKEDPDTAKMIAKIAKTLAEQEGDKEAVEELKKLLEEVEKKGGSG	HHH_b1_01330_000000060_dldesign_0_cycle1_af2pred_0001
935	0	0	0	0	0	SGGSSEALEEAKKLYSEAEELLKKNDLEKVQELRLKLSSLAMDSDNSEIFKKVDKLTKAIQGGSG	HHH_b1_07633_000000004_dldesign_0_cycle1_af2pred_0001
954	0	0	0	0	0	GSGGSDELEEEVLELRVEAAFETDKEKAIELLEKAAKLAKEKNDPKLYEPVSKELEDQKKGGSGG	HHH_b2_04117_000000078_dldesign_0_cycle1_af2pred_0001
1212	0	0	0	0	0	SGGSGSEEVKQDIKAARSWAEEGDPESALMVLKHAEYLAEKDNDKEALKAVKEEKEYIEKKGGSG	HHH_b2_03465_000000167_dldesign_0_cycle1_af2pred_0001
727	2	0	0	0	0	SGGSGKEELKKKLEEVKKLYEAGDTDGALSLAVSAAHDAILLDEPDLFSELNSIQDKIIGGGSGG	HHH_b2_03078_000000235_dldesign_0_cycle1_af2pred_0001
187	0	0	0	0	0	SDETVEKLKKEAEKKVKEALENNDPGAARKAVEEVRDYAIKNNNEELLDKVLELNGMIFDYLEGG	ems_3hM_2054_000000144_dldesign_0_cycle1_af2pred_0001
9465	5	1	1	0	0	GSGGSMEKVEELLEKAKELIEKGNKEEAWKLVSEADKLAQEAGDLELISKVMKLKLDVVDGGSGG	HHH_b1_07835_000000220_dldesign_0_cycle1_af2pred_0001
2630	0	0	0	0	0	GSGGSGEDEVVSRRVDAVFLYAEGDPEKAEKLLKEAIEIAEKENNPKDLELTKNVLEQMKGGSGG	HHH_b2_02963_000000143_dldesign_0_cycle1_af2pred_0001
1273	0	0	0	0	0	SGGSGMADEMDKYIQKILDLGQEDLALEAWSLRMDYLETGNKEYFEKIKELLKEAEKKAAGGSGG	HHH_b1_00840_000000206_dldesign_0_cycle1_af2pred_0001
1282	1	0	0	0	0	SGGSDVETDLKAAEEWFKEGDPESALMILKIALIKAEKEGNEELIKKIKELYEKVSKEIEGGSGG	HHH_b2_05401_000000170_dldesign_0_cycle1_af2pred_0001
1644	0	0	0	0	0	GSGGSDKRLEVMNLLVDYLATGDPELAEKLAKAAEELEKEAKKNNDKDALKIVEDAKKALGGSGG	HHH_b2_01448_000000107_dldesign_0_cycle1_af2pred_0001
2877	77	0	0	0	0	SGGSEKAKEIKEECKKLAKEGKLFEIVSKLMDLFELEEETGDPETEKAVKEVSKLRDELAGGSGG	HHH_b1_02902_000000165_dldesign_0_cycle1_af2pred_0001
1960	0	0	0	0	0	GSGGSSSEMSKEIDELIKEALELNDPDALLEISSLRLDAIETGDEKYVEKAKKIVKEVKEGGSGG	HHH_b1_07481_000000105_dldesign_0_cycle1_af2pred_0001
2175	1	0	0	0	0	GSGGSEGEKLVEQALSVAKSLVEEGDPELARLVLRMEIREAEKLGYEEAVEKLKEAIEEIGGSGG	HHH_b1_02662_000000262_dldesign_0_cycle1_af2pred_0001
4435	0	0	0	0	0	GSMKEEIEKIIEEIEEKVKEGTATEEDFSRASEAIDEAQKLGDLDSVVELNKLRMDVIDQLSGGS	HHH_eva_0123_000000135_dldesign_0_cycle1_af2pred_0001
6791	1	0	1	0	0	GSGGSMKAKELLERARELREEGKDEEALEALHEAVKLAEEAGDNELEFEIVMEWMDILSGGSGGS	HHH_b2_03624_000000055_dldesign_0_cycle1_af2pred_0001
1010	0	0	0	0	0	SGGSEKAKEEVKKLMEEAKKVPDKEEASLLAMQAVMEAVEAGLDDEFKKADKLYEEIVKSGGSGG	HHH_b2_00237_000000145_dldesign_0_cycle1_af2pred_0001
2547	0	0	0	0	0	SGGSSKEEAEKIAESAVSFAKEEAKEDPEMAKLMLEVSIHKVKSLGNEEAVKKLEEKKKEIGGSG	HHH_b1_06752_000000197_dldesign_0_cycle1_af2pred_0001
1363	0	0	0	0	0	SGGSEEAKKLYEETKKKLEELAKKNDKDSIFSVAAITSFDLDELGAPDLADELLAFAQELLGGSG	HHH_b1_07262_000000002_dldesign_0_cycle1_af2pred_0001
1329	0	0	0	0	1	SGGSSSVYEKLEKGEKLLKEGKPEEAVEVLNEAFFEAVDSGDDEAWSRVSKALDEARNALQGGSG	HHH_b1_05558_000000060_dldesign_0_cycle1_af2pred_0001
356	0	0	0	0	0	SGGSDIAEMVAKLEKTRIEELVKAGDPELAKEEAEQAIRYVESEGDPDLAKELKELADKLGGSGG	HHH_b2_02650_000000184_dldesign_0_cycle1_af2pred_0001
418	1	0	0	0	0	SGGSSELLEQYRNAVESFLKEGDKDSADLVVLSLKAVAEVRNDPELKELYKELSALVKEKGGSGG	HHH_b1_02872_000000191_dldesign_0_cycle1_af2pred_0001
776	0	0	0	0	0	GSGGSGEAVEKVKKLMEEALKVDDDFERMRLRLEATAIAARAKDPEAMKIVDETFKKASGGSGGS	HHH_b2_02969_000000202_dldesign_0_cycle1_af2pred_0001
1673	1	0	0	0	0	SGGSSSEIEKDIKTIEEWIEEGDLENAHLVALPAIALAELAGDEESLKKIKELYEKIKEKLGGSG	HHH_b1_03951_000000057_dldesign_0_cycle1_af2pred_0001
2697	0	0	0	0	0	GSGGSSEEFLKAYEEAKKLAKEKNDDETYLRVNNLRMDYLETGDPEYYEELKKILEKLKGGSGGS	HHH_b1_08124_000000272_dldesign_0_cycle1_af2pred_0001
446	0	0	0	0	0	SGGSSAVKEAQEHLERLKKLVEEGDKDEALSEKMRILDLFEESGDSGVAKLLDEATKIFVEGGSG	HHH_b1_06285_000000136_dldesign_0_cycle1_af2pred_0001
307	0	0	0	0	0	SGGSSSTKKEIEKQIKSAKEWKEEGDPESAYLVLLTARVLAEQAGDKELKEEVEKLLKELGGSGG	HHH_b1_01434_000000233_dldesign_0_cycle1_af2pred_0001
1195	1	0	0	0	0	GGSGSLEKNTVRERLESGRRYAEEGDKDSAELILSAAIQLAEHVGDEESLKEAKELLEKVSGGSG	HHH_b1_04057_000000004_dldesign_0_cycle1_af2pred_0001
2317	1	0	0	0	0	GGSGGSMEVEIRARHVLLDLEEKGDDEKWDELSKVLDEYQETKDPELEKKMAELVEKYGGSGGSG	HHH_b2_06287_000000142_dldesign_0_cycle1_af2pred_0001
175	0	0	0	0	0	SEYEEKIKKAGETQDEDLTVEVRVDLRFDLVEGKVDRETAVKLLTRLYEQTGDEAVKTFREEVEK	5817fb7dd17ba44564827c14a6480fe8_0001_000000118_dldesign_0_cycle1_af2pred_0001
378	0	0	0	0	0	SGGSGEFSKKLKELDELRDKLVEKGDEEAREKATNAIMDAIEKDDVSILDEAIEYAKKVLGGSGG	HHH_b1_08379_000000180_dldesign_0_cycle1_af2pred_0001
2039	4	0	0	0	0	SGGSGLLKNAVKDRLETAEKWLEEGDKEDAYLLAKAALMLAEELGDEELAKRAKELIEKAEGGSG	HHH_b1_06412_000000229_dldesign_0_cycle1_af2pred_0001
1620	1	0	0	0	0	GGSGGSGLEELLKEAKKYKEEGDNLKAISLLNKAVIDAFEEGDEKTFEEATKLINELIGGSGGSG	HHH_b2_03110_000000032_dldesign_0_cycle1_af2pred_0001
758	0	0	0	0	0	GSGGSAKEEIEKLIEEAKKLAEAGNKEEAIEKLFKARSLALDADDTESMNKVDETLKEVLGGSGG	HHH_b2_08156_000000168_dldesign_0_cycle1_af2pred_0001
1156	1	0	0	0	0	GGSMEKVKKLIEEIKELIEKNDPVEAFAKCHIAILEAQELNDKELEEEVWKLAKEVSKLAAGGSG	HHH_b2_07889_000000010_dldesign_0_cycle1_af2pred_0001
575	0	0	0	0	0	GGSGASEERVERYLAEARELVEKGDPLNASGVLISGVVDAVERGDEEGLDRLTAEDKRIGGGGSG	HHH_b1_01567_000000249_dldesign_0_cycle1_af2pred_0001
1197	0	0	0	0	0	SGGSEKEELIKRARELMEKAKKESDKIEVWSLTSQARLDAAEAGDEELLDEITELEKEKLGGSGG	HHH_b1_03932_000000203_dldesign_0_cycle1_af2pred_0001
751	0	0	0	0	0	KPLEILKKELEEINTPLSRKALERIEEMEKEGEKDSDIVNSVLGWLYLDSEEGIEIASKIDKKVE	6a6595227147898dc19718087d11f26f_0001_000000112_dldesign_0_cycle1_af2pred_0001
997	0	0	0	0	0	SGGSEEAKKKVEEAKKAAEKGDTKTVEKIRDELIEEYKKTGKEELVEAIQEVQNILMDALTGGSG	HHH_b2_08103_000000266_dldesign_0_cycle1_af2pred_0001
914	0	0	0	0	0	GSGGSSEDIKKARELIEKARKISDPLLASGLLLKAKLYAEEANDEELWEEVSKEDKELGGGSGGS	HHH_b2_00040_000000097_dldesign_0_cycle1_af2pred_0001
1868	1	1	0	0	0	GSGGSMEEAREKALALLEEAKKEEDPEKREALLSEAVRLAQAAGDRELEVEVMLARLELLGGSGG	HHH_b2_00647_000000238_dldesign_0_cycle1_af2pred_0001
501	0	0	0	0	0	GGSGGSIIKDAVKDWIEYAEKEEDKDEARWMLNCALSLAEELGDEELAKKAKELLEKLGGSGGSG	HHH_b1_02891_000000154_dldesign_0_cycle1_af2pred_0001
214	0	0	0	0	0	SGGSGGQKASQAVEEATALMKEGDDEGAVELLEEKLKELKAEGDEDAAWLVEVVLGVAKGGGSGG	HHH_b1_02020_000000276_dldesign_0_cycle1_af2pred_0001
2670	1	0	0	0	0	SGGSMEEEIEKLKKLIEELAKENNSPELGEALEMHLEMYLEDGEDPETIKKKLKQMAKDWSGGSG	HHH_b1_04463_000000075_dldesign_0_cycle1_af2pred_0001
1327	0	0	0	0	0	GSGGSMKEKAEKEVKELVEEAKKVKDYVDRTVLLGEALELAVKAKSPELVELVWKAREELGGSGG	HHH_b1_03181_000000153_dldesign_0_cycle1_af2pred_0001
298	0	0	0	0	0	GGSSEEAEKLVEKALAEAKKAAEAGDKDKARDILMKAWSEVFDLGAVDGASKLLDAREELYGGSG	HHH_b2_00910_000000119_dldesign_0_cycle1_af2pred_0001
617	0	0	0	0	0	SGGSMEEAKEKYEKAKKLFEEGKPEEASSLLNSAILDATDAGDDELLDEITKLNDKVLKALGGSG	HHH_b1_07945_000000029_dldesign_0_cycle1_af2pred_0001
3485	1	0	0	0	0	GGSGGSELEELKKELEETLKSGDPEKIEPLVERLRSLALDEEDAEGLDLCVKASLFAEGGSGGSG	HHH_b1_07187_000000233_dldesign_0_cycle1_af2pred_0001
824	0	0	0	0	0	GSGGSMEAKKLLEEAKKLYEEGDPEEALFKARLALLDAAEAGDDELWDEISKFIDEVESGGSGGS	HHH_b1_07365_000000134_dldesign_0_cycle1_af2pred_0001
3849	577	8	0	0	0	SGGSSRKEEVKRQIEELKKMGMDEEEIKEIEEKAFKLIEEGKIDEALSLTHKAFLDHTLRNGGSG	HHH_b2_02165_000000057_dldesign_0_cycle1_af2pred_0001
620	0	0	0	0	0	SGGSGLAEEIRSDIEAARRWYKEGDPETADMVLSVARVLAEQAGDEELLAEIEATREELKAGGSG	HHH_b2_04150_000000060_dldesign_0_cycle1_af2pred_0001
693	0	0	0	0	0	SGGSGLARETVEENLKTAREWKKEGDPDTARMVLLVARAIAEKYNDEECIKAVEEVLKEVEGGSG	HHH_b1_06098_000000273_dldesign_0_cycle1_af2pred_0001
20727	1166	1	0	0	0	SGGSDEAKELYEKAKEAFKKNDLNTVFSNLNKILFLEVETGDKKIEELRKEMIEMEKKLLGGSGG	HHH_b1_08469_000000047_dldesign_0_cycle1_af2pred_0001
468	0	0	0	0	0	GSGGSMEEREKVEKLIEEAKKIPDKEKALEKLDEASKIATKIKDPELEVRIMHVRHDLLGGSGGS	HHH_b1_05094_000000038_dldesign_0_cycle1_af2pred_0001
4699	3	0	0	0	0	SGGSSFSKQQLENAKRAIKWAYEQGDEDDVDMIFSVDYTRLKLLGDDAGVAALKKFVEELKGGSG	HHH_b1_04994_000000205_dldesign_0_cycle1_af2pred_0001
2041	0	0	0	0	0	GGSGGSGEERVKELYEKAKKTKDKLEASSLLRKARIDAVDCGCPELEDKCSKEDNKINGGSGGSG	HHH_b2_00869_000000144_dldesign_0_cycle1_af2pred_0001
1290	0	0	0	0	0	SGGSMDEVWEAREKAWKLAEEGKKDEAIKLLKELLKKEKEKGDELSINILESTIHMIEAEGGSGG	HHH_b1_04482_000000275_dldesign_0_cycle1_af2pred_0001
3156	851	3	0	0	0	GSGGSEEKKRIKELIEKAKKEKDPLKFTSLINKAVLDATLAGDDELLDEAFKLEKEFQKSGGSGG	HHH_b2_01662_000000097_dldesign_0_cycle1_af2pred_0001
5593	2	0	0	0	0	GGSMEEAEKIVKEAKEKMKKALEAGDLAEVLVIRSEAVEKLSKLGDKEGVDEVFNFVNELAGGSG	HHH_b1_03164_000000184_dldesign_0_cycle1_af2pred_0001
16728	3	0	0	0	0	SMLEISSLLLDTQEAYAETGKEELKKIRKELEKLRDGIVSGTIDEEEALKKAEELKKEFEKLKGG	HHH_eva_0266_000000177_dldesign_0_cycle1_af2pred_0001
1307	0	0	0	0	0	GSGGSSKKEEALKKAKELIKELDKVDDSKRSSLLDEVDNLAIETDNFEIRSLRMDALEKLGGSGG	HHH_b1_05386_000000072_dldesign_0_cycle1_af2pred_0001
722	0	0	0	0	0	SGGSGIKEKIEKLAKEAEELIEEGKKEEATEAIMKLRSVALDHQDGKGLDKADELLKKLYGGSGG	HHH_b2_04412_000000166_dldesign_0_cycle1_af2pred_0001
1929	0	0	0	0	0	GGSGGSEAKEKVKKLLEEAKTLSDPVERSMKVAQAYLLAVDANDEESVDEISEFEKKNGGSGGSG	HHH_b2_00013_000000072_dldesign_0_cycle1_af2pred_0001
998	0	0	0	0	0	SGGSEEEIEEHYEKITEAGKKIADVGDKEAESKVMLLILDFQVDKDPEYAEEAEKIAEEVTGGSG	HHH_b1_04269_000000152_dldesign_0_cycle1_af2pred_0001
3253	1	0	0	0	0	GSGGSSEAYEKVKKLLEEALKEKDKEKAEKLVDEALSLALDANDGKALDETFKVRQKVLGGSGGS	HHH_b2_02603_000000209_dldesign_0_cycle1_af2pred_0001
1484	0	0	0	0	0	GSGGSMEEARKEIEKLVEEAKKTSDPVERFSLLSKARFLACEANDPELFDYVMDADKELGGSGGS	HHH_b1_01199_000000014_dldesign_0_cycle1_af2pred_0001
743	1	0	0	0	0	SGGSMEEHRIEMMKIILDLAELGAEEALDEACRLDKKFEETGDPKYLEKAKKLLEEAKKKGGSGG	HHH_b1_03837_000000033_dldesign_0_cycle1_af2pred_0001
2587	1	0	0	0	0	SAFEKQVEVLRKRSPETKKLAELLEELLESGKISETEALSLAHKAFMYDEMGELDEIEKEVEKLK	202c3bda794af570508439ee6551a035_0001_000000043_dldesign_0_cycle1_af2pred_0001
1127	1	0	0	0	0	GIEKLKEELKKLSKTNLAAQGVLNKIVLDEECGEDDEKILKKAVELAEYLGDEKVKEIVKKYYEE	39b696a4d52d4e7fd6e65cc6edaf0482_0001_1_000000020_dldesign_0_cycle1_af2pred_0001
1173	1	0	0	0	0	SGGSSAAREDIQKDINTAKEWKKEGDPDSARMVLKVAAHEAKAANLADLLAEIQKLLDELGGSGG	HHH_b1_04575_000000094_dldesign_0_cycle1_af2pred_0001
1945	3	0	0	0	0	GSGGSKDDEITSAWVDFSIEFAENTDKEYQKKLLEELKKKAKELNSPRLEELVDEMEKVLGGSGG	HHH_b1_08697_000000198_dldesign_0_cycle1_af2pred_0001
3526	0	0	0	0	0	SGGSSEIEKLYEEAKKLYEEGKYEEAILKLNSAFFLAVEKGDDELWKKISELRDKAAKKVQGGSG	HHH_b1_06761_000000178_dldesign_0_cycle1_af2pred_0001
1516	1	0	0	0	0	SDEKEKIEEIIEKLVKELKEAGVSEEEIKEKVKELKSLYEAGIDADDIEMIAKVEVTVAKLKSGG	HHH_eva_0086_000000118_dldesign_0_cycle1_af2pred_0001
1838	0	0	0	0	0	GSGGSAEAEKEVKKLVEEAKKVEDEEKRNELLDRALSIAMDGVDGEAMDLVFKTRLELEGGSGGS	HHH_b2_04455_000000153_dldesign_0_cycle1_af2pred_0001
5617	4	0	0	0	0	SGGSEEADKLFKEILEKSEKLVKEGKNLEAQSLLHKGYLDLTELNDDENASVLAKKDSELVGGSG	HHH_b1_07849_000000225_dldesign_0_cycle1_af2pred_0001
1014	5	0	0	0	0	GSGGSMRKEIVDRAEKLLVKLYKEGNDENWNKLFDKRFKLIETGKEEDAKELEKLIKEIEGGSGG	HHH_b2_03938_000000043_dldesign_0_cycle1_af2pred_0001
1565	0	0	0	0	0	SGGSDKLDEIMRLRIEAVVLYQQGKPEEARKLLEEAAKLAEELGDEETAQNVRDLLEELLGGSGG	HHH_b2_01925_000000061_dldesign_0_cycle1_af2pred_0001
9466	3	0	0	0	0	GSGGSMAKELAEKAEREARKLAAAGDPLEAQVVLNKAILDVFEMGDDEGAARLDELQDEVGGSGG	HHH_b1_06414_000000002_dldesign_0_cycle1_af2pred_0001
1603	0	0	0	0	0	SGGSGLDEDTDRTLRGAEELYEEGDPESARLVLRIDLTVAKQAGDEESIKRLSELLEKIEGGSGG	HHH_b1_05786_000000240_dldesign_0_cycle1_af2pred_0001
3396	0	0	0	0	0	GGSGLKKQIEEDIEAAEELLKEGNVEDAELVLKVAKTLAEQAGDEESLKRAEEVEKKIKEAGGSG	HHH_b1_05005_000000277_dldesign_0_cycle1_af2pred_0001
4395	343	0	0	0	0	SGGSSLEKMIEEIKKKLEEGDVKGADKLLDKAIREAAEKKDDKAIDELQKLRWRLLEKLEGGSGG	HHH_b1_02333_000000216_dldesign_0_cycle1_af2pred_0001
1515	1729	12	0	0	0	GGSSAREYAEKIIEKVKELVEKGDYDEARSLLQLGLLDTEEANDEEATDLLLKADKEVEEKGGGS	HHH_b2_02572_000000052_dldesign_0_cycle1_af2pred_0001
888	0	0	0	0	0	GGSGGSIVEEQIKAAKSWFDEGNPEEAEMILRVAKTVAELKGDEEALKEIDALLEKVKGGSGGSG	HHH_b2_06104_000000216_dldesign_0_cycle1_af2pred_0001
4701	0	1	0	0	0	ELEEIVEEALKEAGVDERRIDVIKMLIEMYKGDGESDEEIIKRVIDFLRDAGEPAAEVLEEKVKE	706564c13a40034bb3de594a58ae2d05_0001_000000211_dldesign_0_cycle1_af2pred_0001
733	0	0	0	0	0	SGGSSEIKELFEKAKKLYEEGDPEEARLLLNNAIMLAVEKDDDELFKECNEFREKILKENGGSGG	HHH_b2_01742_000000160_dldesign_0_cycle1_af2pred_0001
801	1	0	0	0	0	GGSGGSMEVSIKARLKIMDLVDKGDDEKFSKISELETKYEETKDPAIEEELKKELEKIGGSGGSG	HHH_b2_04047_000000112_dldesign_0_cycle1_af2pred_0001
2905	1	0	1	0	0	SGGSSAREEVEKLIEEAKRLAKEGRPDEALFKLRKALLIASEANDDELMDRVSKAIKELEGGSGG	HHH_b2_01325_000000101_dldesign_0_cycle1_af2pred_0001
2687	2	0	1	0	0	SGGSMREELEEDRETVKEFYEEGDPDSALIVGLVSKTVIEQEGFPDVAKELEEFLEKVKKEGGSG	HHH_b1_05798_000000166_dldesign_0_cycle1_af2pred_0001
9258	1	0	0	0	0	GSGGSAAAEVDENVATAERFYDEGDPDTARMIVRIARAVAEEAGDAESLARVEEVEARIEGGSGG	HHH_b1_04842_000000010_dldesign_0_cycle1_af2pred_0001
1270	0	0	0	0	0	GGSGGSEAKEKVEKLIEEAKKETDSKKRSKLLDEARDIAVEANDIDLVSKVFDAVEELGGSGGSG	HHH_b2_07734_000000278_dldesign_0_cycle1_af2pred_0001
5295	1	0	0	0	0	SGGSDEKKKEAEKLLEEMEKAIKEGDDEKFEELFEKADKLITEAKDSELMSRLMHLILDHEGGSG	HHH_b1_02071_000000152_dldesign_0_cycle1_af2pred_0001
822	1	1	0	0	0	GGSEKKEKCEKLKEEAKELAKKGDKEKIAEIWAEIVFLADEADDDEMWKIANEVEKMLRSLGGSG	HHH_b1_04171_000000132_dldesign_0_cycle1_af2pred_0001
2236	0	0	0	0	0	GGSNPKIEAKILAGKVVLYAVDGDKKEAEELLKKLKKLAKESNSPEVEEEYKAAESILKELGGSG	HHH_b2_05147_000000044_dldesign_0_cycle1_af2pred_0001
1112	1	1	1	0	0	GGSGGSDVVEIAEELIELLRKKGKDDERLEVSSKLMDYIVTDDPELAEFIKKKYEEVSGGSGGSG	HHH_b1_02679_000000026_dldesign_0_cycle1_af2pred_0001
5715	1	0	0	0	0	SGGSMTEAEVRAVMIVMDLVDEYGLDNEALDELISKALELARQGKSEEEIKKELEELAKKLGGSG	HHH_b2_04993_000000199_dldesign_0_cycle1_af2pred_0001
200	0	0	0	0	0	GGSGGSRAKELYEEAKKKKEEGDPLEALVLLNHAFLDAEEEGDDELRDEIAKLQKEILGGSGGSG	HHH_b2_02460_000000191_dldesign_0_cycle1_af2pred_0001
3446	0	0	0	0	0	GSGGSDELKKKLEKLKKLVEEGKSLEARILSQKIVMDATELNDEESWEEAAKLDDKVTNGGSGGS	HHH_b2_05407_000000066_dldesign_0_cycle1_af2pred_0001
100	0	0	0	0	0	SGGSMEEKVLELIEEARKLYLAGNKEEAIKKLEEAIKLAKEANDEVHLWLAETLLNVVKNGGSGG	HHH_b1_03452_000000256_dldesign_0_cycle1_af2pred_0001
469	0	0	0	0	0	GGSGGSSKAEEICKKICEEYGLSEEDYEKLLKLATSLLELGEDEDWVELILRVEALSLKGGSGGS	HHH_b1_04373_000000034_dldesign_0_cycle1_af2pred_0001
1302	0	0	0	0	0	GSNADEVLSLAFEAEDKALESGSDEALSEAFKLRDEAIKAILNNDEEGMKKVKEKLKEFIKKYGG	ems_3hC_645_0001_000000107_dldesign_0_cycle1_af2pred_0001
2274	0	0	0	0	0	GSGGSSESEKLLEEVKELIEKGDPEEALRKANLAILVAEEEGNEDVWEELIKLEKEIKEGGSGGS	HHH_b1_01406_000000040_dldesign_0_cycle1_af2pred_0001
64	0	0	0	0	0	SGGSSKAEELYMRCVSLRLDYLETGDPKLIEEMEELHKQLVELGSPYAKYVEEMIKDLKSGGSGG	HHH_b1_00787_000000020_dldesign_0_cycle1_af2pred_0001
3161	0	0	0	0	0	SGGSGIISKAVQDMIDAAESWLEEGDKEEALFLASQALQLAEELGDEELIKRAKELIEKAKGGSG	HHH_b1_06412_000000151_dldesign_0_cycle1_af2pred_0001
918	0	0	0	0	0	SEELEELARRAAEGDEEAKRKIRELLAEAKKSDPNEAIVIANKIRLEAVELGDDDLFSYVDEALK	098419f8c790fd6be31b71e918b1b3ba_0001_1_000000110_dldesign_0_cycle1_af2pred_0001
1004	0	0	0	0	0	GGSGGSDKIKKAIEELVKKYNLTEEQRQKLYDLAESLKEIGEDDDFIVSILRMEARRLGGGSGGS	HHH_b2_07408_000000230_dldesign_0_cycle1_af2pred_0001
1530	0	0	0	0	0	SGGSMEDVKEAKELLEKAKKESNKDERDVLIMHAILHASEAGDEELLEEITAFDREYEASGGSGG	HHH_b1_00350_000000255_dldesign_0_cycle1_af2pred_0001
7990	1998	1	0	0	0	GSGGSGSEVEQDLKAAEEWAKEGNPEDALMVLRVAKILAEQLNDKEGLKKADEIEEKIKGGSGGS	HHH_b1_02410_000000278_dldesign_0_cycle1_af2pred_0001
5261	0	0	0	0	0	GAASILFDKAFEEKDLDILSAAFEAEELEGKGISSEEAIEKLREKAEKEGNEKVLKALDEVEKEL	2b6da6b2682276f0d75a3406178b7ceb_0001_000000164_dldesign_0_cycle1_af2pred_0001
2111	852	3	0	0	0	SGGSGAKELAEKAKEKLKELAKENDEDGVLVLRLEVSSKLVKMGDPELALEISDYVSELEGGSGG	HHH_b1_06992_000000088_dldesign_0_cycle1_af2pred_0001
2007	3	0	0	0	0	SGGSSPAREIAESDIRAAREWAKEGEPETARMILRIARTVAELAGDPELAERVREVEEEIGGSGG	HHH_b2_07962_000000052_dldesign_0_cycle1_af2pred_0001
3293	1	0	0	0	0	GGSGGSEVKEKVTSLVEEAKKIEDEDERYRKIQDAIEVAVKAKDKELLEKAWKAREELGGSGGSG	HHH_b2_04982_000000160_dldesign_0_cycle1_af2pred_0001
1482	1	0	0	0	0	SGGSSEADELYTRCVSLMMDYLETGDPSLIDEMEKLAEKLKELGSPDYKHVEERIKQLRSGGSGG	HHH_b1_00787_000000054_dldesign_0_cycle1_af2pred_0001
865	0	0	0	0	0	SGGSSERFLEVSSRAHLLLLDLIDKDDEKFDELSKLHNELEKTKDPELLDKLEAFLEELEGGSGG	HHH_b1_07232_000000061_dldesign_0_cycle1_af2pred_0001
1068	0	0	0	0	0	SGGSDSKELFEKAEKEAKKLYEKGDKLGAISVLNKAILDLSDLEDDENFSKLSKLEDEVRGGGSG	HHH_b1_07449_000000219_dldesign_0_cycle1_af2pred_0001
13861	3	0	0	0	0	SGGSDDDELRVKLDVVAAEEYLKRGDKEQAIKELEEAKKIAEEAGNKELLEKIKKLLEKAKGGSG	HHH_b1_08237_000000170_dldesign_0_cycle1_af2pred_0001
232	0	0	0	0	0	SGGSDEKLKEIEEKVKKAAEEGDEDELLKLCNELDKLFLETKNEKVVEVRSEAMSLLFDLLGGSG	HHH_b1_04072_000000011_dldesign_0_cycle1_af2pred_0001
456	0	0	0	0	0	SGGSSSEVDKDVKAAEEWLKEGDKDEALMVLNIAEILAEQAGDEEALKKVKEVKEKVKKEGGSGG	HHH_b2_01503_000000156_dldesign_0_cycle1_af2pred_0001
564	1	0	0	0	0	SGGSKAKEIAEKAIKEAKELVKKGKPEEALYKLRIAVLDTSELNDEESEDKLLKELDKIENGGSG	HHH_b2_00714_000000118_dldesign_0_cycle1_af2pred_0001
1427	0	0	2	0	0	GGSGSEKADKLHQEAVKKRVAGDAEGAIKLLEEARKLAEEEGDEVLLWVIEVQLEIAKEDAGGSG	HHH_b1_00778_000000267_dldesign_0_cycle1_af2pred_0001
274	0	0	0	0	1	GGSGGSSQAKEAYKAAKELYEEGEPEDAELIAKLALTIAKQEGDKEFIKKVEELLKKLGGSGGSG	HHH_b1_02150_000000260_dldesign_0_cycle1_af2pred_0001
153	0	0	0	0	0	GGSMEAKEKAEKEIKEAEELEKAGKKDEAISKLHLLVLDLTDLNDDESYDKVSKRLNSLLSGGSG	HHH_b1_08056_000000261_dldesign_0_cycle1_af2pred_0001
386	0	0	0	0	0	SGGSEERFDEVILKAESLIMDLVEKGDDENFKKLDELREKARESKDPELIEELEKLIKEIEGGSG	HHH_b1_05244_000000072_dldesign_0_cycle1_af2pred_0001
2255	1	0	0	0	0	SGGSSFKEEVEKELKEIKELIKKGKKEEAEKKISELSKKIEAAGDYESEYKLVLIRFDLLGGSGG	HHH_b1_05863_000000011_dldesign_0_cycle1_af2pred_0001
1780	0	0	0	0	0	DLFSLVMDEGFRLNDVELTSLAFDIIDLEGENRPDEVKEVALKAVERLKELGHPEVAEEIEKLVE	4a0c507f6062f32b8f28d793a3f8ca68_0001_000000088_dldesign_0_cycle1_af2pred_0001
368	0	0	0	0	0	SGGSGGAEATLKNDIKAAKEWSKVDKEDAKMILKIAIVIAKEAGNEEAIKEAQSLLEKLEGGSGG	HHH_b1_08342_000000061_dldesign_0_cycle1_af2pred_0001
3557	1	0	0	0	0	SGGSSEVKEKVEKLLEEALKEKDKEKAEKLISEASKLAQEAGDVDLEVKVMLARLEWGDKIGGSG	HHH_b2_06881_000000145_dldesign_0_cycle1_af2pred_0001
447	0	0	0	0	0	SGGSAEEEVKKFREEARKLAEKGDKEGLEDLRLKVASKALDLDDSGLFKVVDEIIEYIRALGGSG	HHH_b1_02146_000000048_dldesign_0_cycle1_af2pred_0001
751	1	0	0	0	0	GGSGGSGKVDEVEELIKKVREKGDDETALKLNSLKMDYIETGDEKLFKEAVELAKKVLGGSGGSG	HHH_b1_01197_000000132_dldesign_0_cycle1_af2pred_0001
1843	0	0	0	0	0	SGGSMEDLERAKKLYEQAKQISDPLEASSLLRKALMDATEAGDDELWDKISKLEKQKQKSGGSGG	HHH_b2_00321_000000299_dldesign_0_cycle1_af2pred_0001
6264	2	0	0	0	0	SGGSEAEKYKEEIEKKIKKLEKEGNKLELTSLIHKAVLDLTDLNDDESVSKYGELDKKLQGGSGG	HHH_b2_07386_000000172_dldesign_0_cycle1_af2pred_0001
2842	1	0	0	0	0	GGSSKAKELAEKAIEKIKELIEAGNELEANILENKTVMDIVEENDWEAYDLLSKETKKIKNGGSG	HHH_b2_00326_000000131_dldesign_0_cycle1_af2pred_0001
987	0	0	0	0	0	GGSGGSSLEKAIEEAKELAEKGDPLGALSLLHKAFMDAFESGDEENEKRVAELDKEIANGGSGGS	HHH_b2_05936_000000194_dldesign_0_cycle1_af2pred_0001
3165	1	0	0	0	0	SGGSGKAEEYRKRAEKLAEAGDVEGLEELRMEVISEFFDTDDWKLAEVRDYIAEKIRELKGGSGG	HHH_b1_05789_000000115_dldesign_0_cycle1_af2pred_0001
8474	2	0	1	0	0	GGSGGSDVEQDVEAAREWYEEGDPDSALLVLRVAKAIAEQNNDEEALKKVEEVLKEVEGGSGGSG	HHH_b1_02226_000000227_dldesign_0_cycle1_af2pred_0001
896	0	0	0	0	0	GSGGSSAEERLEELLKKAEEKGDVDAELRVRSELEGLRLGHVSEEEAQRVADSVEEELEKGGSGG	ems_p1-15H-GBL-16H-GABBL-16H_0035_0001_0001_0001_000000196_dldesign_0_cycle1_af2pred_0001
8392	1	0	0	0	0	SGGSMEEVVEKAEELLVELYKRGDDESWDKLFDLRFDLIVTGKEELAEKLEKKIKEIEEKLGGSG	HHH_b2_06040_000000108_dldesign_0_cycle1_af2pred_0001
1060	0	0	0	0	0	SGGSGVEAEMLAMKARIEIADLIGRGKPEEARKLAEEVAEKLREMGAEDLAKQVLEFFEENGGSG	HHH_b2_04811_000000022_dldesign_0_cycle1_af2pred_0001
10245	1	0	1	0	0	GSGGSDDERWEARSAARLASHVSNSTVASSMLDYAIKKAEEINDKETLEFVKSIREKLSGGSGGS	HHH_b2_03021_000000176_dldesign_0_cycle1_af2pred_0001
1131	1	0	0	0	2	SGGSDIEKFAKEVLEKVKELVEKGDKVEALSLLHLARLHVEEAGDDELWDKLVKKEKEIEGGGSG	HHH_b1_05083_000000167_dldesign_0_cycle1_af2pred_0001
1571	0	0	0	0	0	GGSGGSSEAEKVIKEAEELAKAGDPDEARLLLASAIMDFTEKGDSEAVKKLEEVRNKLLGGSGGS	HHH_b1_06424_000000161_dldesign_0_cycle1_af2pred_0001
2422	0	0	0	0	0	SGGSDDLKWLLEKNLETLEEAVEAGDSKTVKILSEDIKKVATKLNDEETLKKLDELLEKAGGSGG	HHH_b2_05330_000000120_dldesign_0_cycle1_af2pred_0001
2262	0	0	0	0	0	GSGGSDADDDEWLARKLIEMAKNVSDPNLQKQLLGDARRIAESAGNEELLAEVEKAEEELGGSGG	HHH_b2_03919_000000236_dldesign_0_cycle1_af2pred_0001
10837	3	0	0	0	0	GGSGVEEKAISLANKVVLLAVDGDKEEAEKLLKELEELAEKENSPKAAEYYKEAKSILDEFGGSG	HHH_b2_05147_000000014_dldesign_0_cycle1_af2pred_0001
3958	1	0	0	0	0	GSGGSMLKKEAKEQLKEAKEWIKEGRPEEAELILVVGISVAEQAGDKESLEECKKLLEKLGGSGG	HHH_b2_05956_000000293_dldesign_0_cycle1_af2pred_0001
675	0	0	0	0	0	SGGSSESDKFAKEVLEKVEKLVAEGKVEEARSLAMQACLDLSEAGDDENFSKISKELDKLLGGSG	HHH_b1_03436_000000192_dldesign_0_cycle1_af2pred_0001
4221	1	0	0	0	0	SGGSMEKVEELLKKLEELIKKDPSHAEELSSAIKAVKEFAEEGDPETAEMVAKIEITKVEVGGSG	HHH_b1_02275_000000286_dldesign_0_cycle1_af2pred_0001
69	0	0	0	0	0	GGSGGSDLVKKAEEALKVLREKGDDENRLKLNNLLVDYLATGDPELEKKLKELTEKILGGSGGSG	HHH_b2_01637_000000196_dldesign_0_cycle1_af2pred_0001
607	0	0	0	0	0	GGSGGSGKVERAKELIEKADKEKDPEKKRKLLEEARRLAQEAGDSELEVKAVLRLMDLDGGSGGS	HHH_b2_02368_000000030_dldesign_0_cycle1_af2pred_0001
1253	0	0	0	0	0	SGGSMEEAKKLLEKCRELYKKYKETGDDNYRLEMWSLRMDIVEIGDSEGAKEVDKMLDEVEGGSG	HHH_b1_00827_000000073_dldesign_0_cycle1_af2pred_0001
608	0	0	0	0	0	GSGGSEEARKKVKELVEEAKKTDDPEKRYELFTEAILLADKYNDDESWNYALDARWEYIEGGSGG	HHH_b2_05118_000000265_dldesign_0_cycle1_af2pred_0001
559	0	0	0	0	0	SGGSGQLAKEVEEQIKAARSWYEAGDPDTARMICRIAKTIAEQAGDKELVKKVEEELKKVGGSGG	HHH_b1_08548_000000108_dldesign_0_cycle1_af2pred_0001
1715	0	0	0	0	0	GGSGVKEEVDKLLEEAEALRKAGDPEKAEEALSKASKLASEANDVEGISKVQKLYMDVVDSGGSG	HHH_b2_07723_000000270_dldesign_0_cycle1_af2pred_0001
2747	0	0	0	0	0	SGGSKAKEIAEKAIKEAEKYEKAGNKEEAISLLNSARFECIDLNDDESFSRLSEKLDKILGGSGG	HHH_b2_05722_000000172_dldesign_0_cycle1_af2pred_0001
158	0	0	0	0	0	SGGSGLPEKAVEDMLKTAKKYIEEGDNEEASFLLNAAKLLAEEINDEKIKEIEELLKKVEGGSGG	HHH_b2_05959_000000020_dldesign_0_cycle1_af2pred_0001
1910	1	0	0	0	0	GGSGGSAREEVEKLIKEALNIPDKDKARELLFKAYTIAVDADDDDLEVKVLEALDKLLGGSGGSG	HHH_b1_01066_000000022_dldesign_0_cycle1_af2pred_0001
613	0	0	0	0	0	MDEYYYSALSVINKAVLDGADKPEVISKCAELEAELKKAYDANDEEGLKEAAEKVKKELSEALAG	ems_3hM_2358_000000021_dldesign_0_cycle1_af2pred_0001
847	0	0	0	0	0	SALEEIIKRLEEISKDDPDAKSVLENLKELYKEGYPEGALGLVMLYAAEREDDELEELVAKAEKE	1ecaba702bcdd028406e228fff1190ee_0001_1_000000082_dldesign_0_cycle1_af2pred_0001
819	0	0	0	0	0	SGGSSEAAQEAISKARLALMDLEERGDDELWDKLSKAEKELEKTKDPELVEKVLKLVEEVEGGSG	HHH_b2_05995_000000278_dldesign_0_cycle1_af2pred_0001
1229	1	0	0	0	0	SGGSGLEDEAVSVSVDARFLHAEGKPEEAIAKLEEMIKKLKAAGDKELLEHIEKQLKELKSGGSG	HHH_b2_03293_000000051_dldesign_0_cycle1_af2pred_0001
198	0	0	0	0	0	SGGSSEKNREEVEKLVEEAKKIKDKEKALEKILRAIDIAFEDGDVETEVKALDVRFEVIQGGSGG	HHH_b2_01808_000000231_dldesign_0_cycle1_af2pred_0001
1486	1	0	0	0	0	FDEVIKPLAEVLGVSEETARKLVKEKAKEGNVSERTAAEMVIMQAMVKNPEHIDKLSEISRKLKE	44e4ab65238a46b1c89eac5211a0a491_0001_1_000000255_dldesign_0_cycle1_af2pred_0001
452	0	0	0	0	0	SGGSDAEDKIVNLRVDARFLHVEGKPEEAAKKLEEAVKIAKEANLEKLKKLAEEELKEVKGGGSG	HHH_b2_06088_000000193_dldesign_0_cycle1_af2pred_0001
1567	0	0	0	0	1	SGGSMEELRKEAEEDKELMEEWAAEGDLDSVRIIASLKETELKLKGEPDLAKEVREYAEKLGGSG	HHH_b1_06776_000000077_dldesign_0_cycle1_af2pred_0001
1585	0	1	0	0	0	SGGSSEEFQEKAEKVWKLLQELVKANKDETWEKCFDLRMKAIETGDVSYLDKAIELAEKALGGSG	HHH_b2_06793_000000239_dldesign_0_cycle1_af2pred_0001
184	0	0	0	0	0	SGGSDDKRLKAWSLFLDAVEADIAGDPATAKKLLKEALKLAKEAGDSELASEIENFLKKLEGGSG	HHH_b2_00286_000000223_dldesign_0_cycle1_af2pred_0001
1298	0	0	0	0	0	SGGSKEEIEKYKKEVEELIKKGKYDEAFSVVNKLVMKAVEEDDDELMEVAAELDKKVLDARGGSG	HHH_b2_07733_000000065_dldesign_0_cycle1_af2pred_0001
6267	1	0	0	0	0	SGGSMKKVEERIEEAKKLLEEGDPLLAQGKLVSAKLDAEYLGDEELLKKISEVDKEVGAGGGSGG	HHH_b2_03183_000000257_dldesign_0_cycle1_af2pred_0001
1036	0	0	1	0	2	GGSGGSGLEKAEKLILEASKIDDKEEATKKVEEALKLAEKEGSEGLKFRAEVVLNMIKGGSGGSG	HHH_b1_00142_000000253_dldesign_0_cycle1_af2pred_0001
569	0	0	0	0	0	SGGSSKELAEKAIEEAKKLKEAGDTDGARDKLMEAWGKVIDKGDIDSAVKLRDALDEVLNGGSGG	HHH_b1_08436_000000076_dldesign_0_cycle1_af2pred_0001
2932	0	0	0	0	0	SGGSSEARKLLEEAKKKFEEGNYEEALFLSGRAILDAFEEGDDEVISEATKLRDEAAKKIQGGSG	HHH_b2_06475_000000176_dldesign_0_cycle1_af2pred_0001
6653	0	0	0	0	0	SDEKAKEVYEKTKKEIDEALAKGDWAGANSAVMKVYMDAVEENNEELLEVASKLDKYVLEKSSGG	ems_3hM_1199_000000075_dldesign_0_cycle1_af2pred_0001
982	0	0	0	0	0	SGGSSELVDEARLKANEKIMDLLEEGKDEEFKKLEEERDKLIKTGDPELAKKVLKLVEEIGGSGG	HHH_b2_08210_000000050_dldesign_0_cycle1_af2pred_0001
2241	1	0	0	0	0	GSGGSMEQLEQEVKTFEKLLKEGDEDEAELVLLSAIALAEQLNDEETVKKLQEKLDKLRKGGSGG	HHH_b2_02112_000000112_dldesign_0_cycle1_af2pred_0001
203	0	0	0	0	0	GSGGSSRLKELIEKAKELIEKGDRIEATVLINKLYLDATLENDEEAIKEASKLDKELEKKGGSGG	HHH_b2_02589_000000010_dldesign_0_cycle1_af2pred_0001
1634	1	0	0	0	0	GSGGSSEYQKEFEKLLKKVQEQGKDDVSLKAVSLRMDAIETGSEELYKECINLLKEALEGGSGGS	HHH_b2_04289_000000005_dldesign_0_cycle1_af2pred_0001
3692	5939	54	2	0	2	SGGSMEAREKLEKARELFEAGDPEEALLVLTSALHDAVDAEDDELASEITELRDKAVKAVLGGSG	HHH_b1_04436_000000252_dldesign_0_cycle1_af2pred_0001
324	0	0	0	0	0	SGGSGKVEEAVEKCRELKEKGDADEMLSIKHELLDIAAEKESSEAFKAADEIRKLFVELYNGGSG	HHH_b2_07037_000000181_dldesign_0_cycle1_af2pred_0001
2469	0	0	0	0	0	SGGSSADELAEKTLKSLKEWAEEGDVDNVDLVAKMAVTELTLMGRPDLAEKVKELAEKLVGGSGG	HHH_b1_02244_000000167_dldesign_0_cycle1_af2pred_0001
829	0	0	0	0	1	SGGSGQGLKECRELAESAKEWADEGDEDEARMILLLLKTQAELANSPEGKELVKEAEAHLGGSGG	HHH_b2_04907_000000199_dldesign_0_cycle1_af2pred_0001
2096	0	0	0	0	0	SGGSMESELLSLRFEAMEAHAAGDNEKAKELLKKAIELAKELGDEVLLKIIEEELKKVEKSGGSG	HHH_b2_06569_000000183_dldesign_0_cycle1_af2pred_0001
2573	1	0	0	0	0	GGSGWDEVLGESVLLKLDLEEAGDDESWDKLSKLDKEVAETKDPEKIEKLKKLIEEIKKKLGGSG	HHH_b1_05125_000000195_dldesign_0_cycle1_af2pred_0001
3202	0	0	0	0	0	SGGSSDENHVKAVSLLFDLVEEDDKEKAQKLKEEIEKLAKESGSSHTQQVLEEAKRIVESLGGSG	HHH_b1_02712_000000043_dldesign_0_cycle1_af2pred_0001
5388	4	0	1	0	0	GGSGGSEDKERVEKLLEEAEKTTDLSEKIVLLNQARIDAFDLGDEELWKKVQELEKKVGGSGGSG	HHH_b1_03850_000000041_dldesign_0_cycle1_af2pred_0001
3692	0	0	0	0	1	SGGSMMETQHVLVVLEIADEKGLTNEQLDVLLSEALRMAKEGLSLEETRERLEKKAEELLGGSGG	HHH_b1_03444_000000208_dldesign_0_cycle1_af2pred_0001
338	0	0	0	0	0	SGGSGEDLKRAKEYIKKAKELEKKGDKEEALSLLRLAILDAEEAGDDETFDEAVKLEDKLSGGSG	HHH_b1_06861_000000138_dldesign_0_cycle1_af2pred_0001
564	0	0	0	0	0	SGGSSESKKQQFEEDKKAVVSWAEEGDPETARMIARLAQTKMLQLGDPEAAAEIQKLLDKLGGSG	HHH_b1_07020_000000061_dldesign_0_cycle1_af2pred_0001
467	0	0	0	0	0	SGGSAKEKVEKLYEEAKKLLEKGDVEGAEELRLEMNSIAMDSQSGECWKIVEKARKEILEKGGSG	HHH_b1_00324_000000053_dldesign_0_cycle1_af2pred_0001
1069	1	0	0	0	0	SGGSSEELILEAISVANLAILDSVEKDDETFSRLAKLQSKLLETKDPKIAEELLKEAKEALGGSG	HHH_b2_05339_000000082_dldesign_0_cycle1_af2pred_0001
1647	0	0	0	0	0	SGGSGEAQKIAKEASEKAKEIAKTDKAEALVLLNEARIEVEDLNDDEALSLLAKTEEEIITGGSG	HHH_b2_06859_000000028_dldesign_0_cycle1_af2pred_0001
968	0	0	0	0	0	SGGSDEIKKLYEEAKKAYKEKDPRFFEIHDRLVELAVKDGSEEAEKLRMEANSMLLDLFEKGGSG	HHH_b2_00047_000000299_dldesign_0_cycle1_af2pred_0001
587	0	0	0	0	0	SGGSGEAEILHLKAMSEITELKQKGKPEEAKKLLEEVSEKLKKLGAPEDAEELKKYFEDVGGSGG	HHH_b1_07563_000000020_dldesign_0_cycle1_af2pred_0001
1146	0	0	0	0	0	SSFEEKVREIARLLEEGKYEEVEELIEEMSEEFGVDKDDVVMMARLELRELGYPEAADKLTELSE	81f395193ef9c273022eef723c216138_0001_1_000000074_dldesign_0_cycle1_af2pred_0001
805	0	0	0	0	0	GGSGGSSEAYKLVDEAIEALEKGDEEKAKELLEKALEKAKEEGDEEAIWLAEVRLNVLGGSGGSG	HHH_b2_00787_000000260_dldesign_0_cycle1_af2pred_0001
677	1	0	0	0	0	SGGSKEFIDEVIFKANILIMDVMDKGDDKSFSEISTKLTELLQTGSEEIAKELEELVNKIKGGSG	HHH_b1_07124_000000248_dldesign_0_cycle1_af2pred_0001
16896	1600	3	0	0	0	GGSGGSSEDLEKAKKLLEEAKKISDKEKAESQLMLALLHAEEANDEETADKILELLKKLGGSGGS	HHH_b2_04829_000000107_dldesign_0_cycle1_af2pred_0001
338	1	0	0	0	0	GGSGGSSQRREEVLRDIEFAASLKDKDEARLVLLAARGLAEEAGDEETLARIDELLKKYGGSGGS	HHH_b2_00670_000000138_dldesign_0_cycle1_af2pred_0001
738	0	0	0	0	0	GSGGSEDAFIAEANKRALRAYLEAGRPEQALAQAEGAEKFAKSVGDKELLAVIEEVRAKVGGSGG	HHH_b1_03619_000000038_dldesign_0_cycle1_af2pred_0001
61	0	0	0	0	0	SGGSGGSDREKVKELVEKAKKISDPAERASLLSLAFLYAVMADDDELVDYVSDAEKELGGSGGSG	HHH_b1_06016_000000181_dldesign_0_cycle1_af2pred_0001
2150	0	0	0	0	0	GSGGSSEKKKKVEELIKEAKTDKDKEKASEKLSEAAKLASELGDHELESEAVFLWMDVEEGGSGG	HHH_b1_04166_000000233_dldesign_0_cycle1_af2pred_0001
106	0	0	0	0	0	SGGSSDKEKLEELVKELTEKYGLSEEDYEKLRNLMESLIEVGEDKDFIELILRTEAKWLKQGGSG	HHH_b1_02791_000000295_dldesign_0_cycle1_af2pred_0001
3357	1007	2	0	0	0	GGSGGSSEAKKLYEEAKKLIKEGNPEEASRKLFKAVFDAELENDEKLYDEIVKLEKSIGGSGGSG	HHH_b1_08426_000000013_dldesign_0_cycle1_af2pred_0001
289	1	0	0	0	0	SGGSGKAEELVERAERLLKEGKPDEVFDIRHELLDLYEETGDDRYLEALNRIDELYTKYIGGSGG	HHH_b1_06724_000000112_dldesign_0_cycle1_af2pred_0001
547	1	0	0	0	0	MLGVKLMDCLEKGTISSENNKLLDKLYREYVKTGDKKIEEVLEKALELALKGDEEGALKLLEEVS	0ecbe0744ffd0b14a5212c47123b5c16_0001_000000105_dldesign_0_cycle1_af2pred_0001
1505	1	0	0	0	0	SGGSDELVKEAVEKADKALKELVKRNDEDGVLELSSLRMDLLESGDPELAEKVLKKSEELLGGSG	HHH_b2_01600_000000102_dldesign_0_cycle1_af2pred_0001
722	0	0	0	0	0	GGSEEKKEIEKLIEEAEKLKKEGKPEEALDKLIKAISIAMDLNDGEAMNKADEIREKIIKEGGSG	HHH_b1_04025_000000201_dldesign_0_cycle1_af2pred_0001
136	0	0	0	0	0	GGSGGSSGREEAEKLVEEAEKTPDKEERRLLLSQALMLLLEDGDPRAKEVQEKLDKLIGGSGGSG	HHH_b2_05353_000000052_dldesign_0_cycle1_af2pred_0001
2597	1	0	0	0	0	AKMIASSALEQLKIGVCSVEEAVKDMLTLGEIFGVDKEELIEACKELYEETGDERVKEALELLEK	6c80a47497eec8d6906ce6ab33379a85_0001_000000094_dldesign_0_cycle1_af2pred_0001
1171	0	0	0	0	0	SGGSSKEEAERVVKSAQEFLEEGDPDTAELMLKSELVKVELEGDKEAAAKLKELLKKVREGGSGG	HHH_b1_02020_000000031_dldesign_0_cycle1_af2pred_0001
442	0	0	0	0	0	SGGSSAKEEFENDSRAVTSLAEEGDPEDARMIAKVSIIRLKSLGDEKGAKAMQEILDKIEGGSGG	HHH_b1_08030_000000264_dldesign_0_cycle1_af2pred_0001
3537	0	0	0	0	0	GGSGGSMEEILEDIETAREWIEEGDPDTGRMVLRHAVYNAEKAGDEEAIKAAEEVRELAGGSGGS	HHH_b1_03326_000000019_dldesign_0_cycle1_af2pred_0001
501	0	0	0	0	0	SGGSKAKEIADKAIEEARKLAEKGDKLEAIVVLNKAILDATDLNDDEAFDKLSKELKEVESGGSG	HHH_b2_01323_000000051_dldesign_0_cycle1_af2pred_0001
3145	6068	7	0	0	0	GSGGSEEKKKEIEELLEKAKKEKDKEKAYELASKARHLALEIDDFDGMDEADKILKKIVGGSGGS	HHH_b2_05383_000000117_dldesign_0_cycle1_af2pred_0001
558	1	0	0	0	0	SGGSSEETERARKLIEEAKKLAKAGDKLGAIVKLNKAVLDAAEGGDDELFSEAAKFESELGGSGG	HHH_b2_00770_000000171_dldesign_0_cycle1_af2pred_0001
1647	0	0	0	0	0	SGGSKAEELAKKVYEEAKKLAKAGDKLGAIVLLNKAIMEVVDLNNDEAFSKLAKLESEIISGGSG	HHH_b2_00215_000000243_dldesign_0_cycle1_af2pred_0001
576	1	0	0	0	0	SGGSGISKFVELKFEALDLSMKGDKEELEKVVKELEKIAEEENSEALKKVTEDLKKALEKLGGSG	HHH_b1_05785_000000188_dldesign_0_cycle1_af2pred_0001
6261	3	0	0	0	0	SGGSGQLEVISEANLELLDLVEKGDDENFSKLATLQSEAQAKNDPALWEELKKLVEKIKKEGGSG	HHH_b1_04750_000000274_dldesign_0_cycle1_af2pred_0001
719	1	0	0	0	0	SGGSSERNEVADYATKVLVKLYKEGKDADYKKVFDLRFELMVKNDPELAKKLKEAAKKAEEGGSG	HHH_b1_02971_000000154_dldesign_0_cycle1_af2pred_0001
1287	0	0	0	0	0	GSGGSEVEEKVKKLCEEAIKDKDESKVEKLFSEASKIAEEAKDYKSLMYVMHARMDYEDGGSGGS	HHH_b2_07903_000000086_dldesign_0_cycle1_af2pred_0001
934	1	0	0	0	0	SGGSKSKEEAEKILKEAEELAKAGKKDEARLKLSSAIMDFTEKGDSESVKKLEKKLDELLNGGSG	HHH_b1_02774_000000178_dldesign_0_cycle1_af2pred_0001
1809	0	0	0	0	0	GSGGSMERAERAVRAAEWLAEEGDPELAILILEAELVEAERLNDPESVALLQKKLDEIKAGGSGG	HHH_b1_02265_000000002_dldesign_0_cycle1_af2pred_0001
1564	0	0	0	0	0	SGGSGLEREAHARLVVLSLEVDLNLTEEQVDKLLEKAEELVKEGASEEEIRKTLTEEAKKLGGSG	HHH_b2_03062_000000030_dldesign_0_cycle1_af2pred_0001
1492	1	0	0	0	0	SGGSMEEAEELLEECRKLAESGDWERIWDLKFRIWDIYDETGDPRVLEALNEADDMFASLVGGSG	HHH_b1_01114_000000263_dldesign_0_cycle1_af2pred_0001
3325	1	0	0	0	0	GSGGSMEDVKRARELLEKAKKISDKVEASSLLSKAYLDAVLAGDDELADEIGKEDKKLEGGSGGS	HHH_b2_00094_000000231_dldesign_0_cycle1_af2pred_0001
1867	0	0	0	0	0	GGSGGSASLEANSLIMDLIEKGDDENFKELDELRDKYLKTKDPELEKELKKKIEEIKKGGSGGSG	HHH_b2_06002_000000185_dldesign_0_cycle1_af2pred_0001
467	0	0	0	0	0	SGGSGSALTERARELYETAKKWAEEGDPEEAKFFLEIAIGLFEDAGDEEGLAEVKKLLEEIGGSG	HHH_b1_04383_000000256_dldesign_0_cycle1_af2pred_0001
1204	0	0	0	0	0	SGGSSLTDEALVAKMDVRELLEKGNKEEAEKLVKELSEKLKKAGDKENYTSLENYYKELKGGSGG	HHH_b1_00862_000000173_dldesign_0_cycle1_af2pred_0001
280	0	0	0	0	0	SGGSMPRKAIEDRYKTAEKWAKEGDKENALFLLDAAELLAEEINDPELLKKVKELKEKIKGGSGG	HHH_b1_01232_000000248_dldesign_0_cycle1_af2pred_0001
1762	1	0	0	0	0	SGGSMLKEVVKERIEVTKKYIEEGDKESADLILSAAKMLAKELGDEELIKECEELEKKIKEGGSG	HHH_b1_03260_000000162_dldesign_0_cycle1_af2pred_0001
819	0	0	0	0	0	SGGSMLKKEVEERIKTAEKWAEEGDPEEAIFLLESAIVLAEEAGDEELLKKAKELLEKIKGGSGG	HHH_b1_00302_000000234_dldesign_0_cycle1_af2pred_0001
232	0	0	0	0	0	SGGSSEAEHIYFKAKMEATEALLAGNKEEAIKILEEAIKKLEKLNDPESAKALKEKKKEVEGGSG	HHH_b1_03992_000000130_dldesign_0_cycle1_af2pred_0001
2630	1	0	0	0	0	EIEEALEKLKELDPEAYKDAKGVIEWKKEGDDDSAEMIVRVESIRLEKQGKPESVELLKKLYELS	6b96a76b29da637de16409481c7925d6_0001_000000235_dldesign_0_cycle1_af2pred_0001
2522	1	0	0	0	0	SGGSMHENISKLNQAILDCADAGDEEGLNEILELDKKFEETGNEEYVEKAVELAKKALEEGGSGG	HHH_b2_01328_000000230_dldesign_0_cycle1_af2pred_0001
485	0	0	0	0	0	SGGSMQELISTENKLVLAAAEGDKEEFNKLYEKALKLAKEEGNEEAIKKIESWKEYIEELNGGSG	HHH_b1_00134_000000080_dldesign_0_cycle1_af2pred_0001
1400	0	0	0	0	0	SGGSMEKADEALLKIVNLKIDYLETGKEELLEEMEKLAEELKKIGDEKSYKIAEEYINDLKGGSG	HHH_b1_08128_000000007_dldesign_0_cycle1_af2pred_0001
1202	2	0	0	0	0	SGGSMEEALDEVWELCEKAVNEKDPEKREELLEKARKLAEETGDERMIFKVEAAELFIEAEGGSG	HHH_b2_05358_000000010_dldesign_0_cycle1_af2pred_0001
2230	0	0	0	0	0	GDFEVLEEAAKVSEEVAKLVEEVKKKLKEGDKSVADDLSRIVKLCEAAGKPDIAVKVELIRIDVL	1c2fb28d33dbfdcc8ad195a28d283d63_0001_000000085_dldesign_0_cycle1_af2pred_0001
107	0	0	0	0	0	SGGSSKAEELFEEAKKLVEEGKPDEASEKLVEAMFLCVDEGDDEGFSKISKFRDKLMKSKGGSGG	HHH_b1_03798_000000145_dldesign_0_cycle1_af2pred_0001
4494	2	0	0	0	0	SGGSMEKAREEAEKLLEEAEKNSDSNEVFALCARAIFLALEAGDEELIDYVFERAKEIESGGSGG	HHH_b1_02428_000000142_dldesign_0_cycle1_af2pred_0001
4143	1961	5	0	0	0	SGGSSEAEKEAKRDLDVVKEFLEEGDPETAKMILKIAIRTTEKLGVKKYLEKLKELEKELGGSGG	HHH_b2_00639_000000071_dldesign_0_cycle1_af2pred_0001
1646	1	0	0	0	0	GGSGGSDLKKRAKELLEKAKKEKDPIEARSLLSIAILDAEEAGDEELLDEILKEDKKKGGSGGSG	HHH_b2_04338_000000067_dldesign_0_cycle1_af2pred_0001
2192	1	0	0	0	0	GSGGSMKEEARKEVNELIEKAKKEKDKTERSSLLHKAFLYAVLAEDEEGVDKVAKVEKELGGSGG	HHH_b2_05561_000000062_dldesign_0_cycle1_af2pred_0001
39	0	0	0	0	0	SGGSSEFRKEVVERAIKLNEKLVKENKDKDWDKLFDLRWELIETGDEEIAKEIEKLLKEIEGGSG	HHH_b2_02021_000000111_dldesign_0_cycle1_af2pred_0001
565	0	0	0	0	0	SGGSGQLKKVVDDRIKTAESYDKEGDPENAKFLLEAALSLAKEINDPESVEKIEKKLKELGGSGG	HHH_b1_07796_000000271_dldesign_0_cycle1_af2pred_0001
379	0	0	0	0	0	SGGSEAKKKLEEMIERIEEAIEKGNKEEAEKLIAEARSLALDAEDSETLDKLVELSLRLNGGSGG	HHH_b2_06532_000000128_dldesign_0_cycle1_af2pred_0001
1423	0	0	0	0	0	SGGSGWESEDEAMRARMEATVLALRGDPEKARKLLEEKAKELREKGDPEAVKIVEETLKEIGGSG	HHH_b2_05046_000000257_dldesign_0_cycle1_af2pred_0001
1233	1	0	0	0	0	GGSGGSDKERVKKLLEEAEKDPDKFNASRKVHLAYLNAVVLGDEELENRAGELGKKVDGGSGGSG	HHH_b1_05342_000000140_dldesign_0_cycle1_af2pred_0001
2859	0	0	0	0	0	SGGSSSAEEEAEKDIKTIKEFYEEGDPETAELIGKMAITVMEELGRPDLAEKVKKTLEELGGSGG	HHH_b1_06308_000000219_dldesign_0_cycle1_af2pred_0001
395	0	0	0	0	0	SGGSSISEEAERTAKGAKEFAEEGQPDDAIMMLKVEISRAEQYNDKEAVEKLKKVLDEITGGSGG	HHH_b2_04922_000000045_dldesign_0_cycle1_af2pred_0001
2048	1	0	0	0	0	MKKYLEKAEELAGGDWDLRILIREALEKKEQGVPKEEILESLKWLAEELGVPEEKVEKALELAEK	afa99cb2f1b48a14133d328b841439c2_0001_000000171_dldesign_0_cycle1_af2pred_0001
167	0	0	0	0	0	SGGSSEESKKLVEEGIEKAKELLKKGKKEEAIDFLYEQLKKLTALNDYESEMKLVHFLLDAGGSG	HHH_b1_02336_000000111_dldesign_0_cycle1_af2pred_0001
204	0	0	0	0	0	GSGGSMEEVKERIEEAKKLYKEGNPFEAQSKLNKAIVDASVLNDEELLEEAGKLSNEILNGGSGG	HHH_b1_02593_000000290_dldesign_0_cycle1_af2pred_0001
6207	1	0	0	0	0	GGSGGSMEEFDEMIEEARELGQPELAEQIERLKKDYEETGDDMYLLMARIELQVARLKGGSGGSG	HHH_b1_02722_000000208_dldesign_0_cycle1_af2pred_0001
204	0	0	0	0	0	SGGSMKEKLKEKLEKLEKAYKDGNKLEVLSLSSLLKLEAFDEKDEEVYEKVSKIDKEVSSGGSGG	HHH_b2_05569_000000072_dldesign_0_cycle1_af2pred_0001
1229	0	0	0	0	0	SGGSEAKKLAEEAIKEAKKYADEGNKTEASSILHSTYLDVVDLGDDEAADLLGKKHSEIVGGGSG	HHH_b2_04910_000000288_dldesign_0_cycle1_af2pred_0001
1572	0	0	0	0	0	SGGSSKKEEVEKKLKEIRKLIEEGKLEEAEKLFSEADKLAQELGDHNLISETAKLALDLLGGSGG	HHH_b1_04907_000000220_dldesign_0_cycle1_af2pred_0001
955	0	0	0	0	0	SGGSSNSDKVLSLLVDAVFKKAEGDDETVEKLIEEARKIATEANDEESLKLIEEVEKALKGGSGG	HHH_b2_01320_000000261_dldesign_0_cycle1_af2pred_0001
24	0	6	0	0	1	SGGSDDEREEVEMLLKLAEAAKEAGFPDIAKENVKSARSIAEEYNDEETLKKVEEAEKKIGGSGG	HHH_b2_00333_000000204_dldesign_0_cycle1_af2pred_0001
1733	0	0	0	0	0	KTVEIVESALKEAGVPQQQIDAHLMLIELDRQDGVDDETILKNIQNMLEDMGSPAAKILKEKVAA	706564c13a40034bb3de594a58ae2d05_0001_000000198_dldesign_0_cycle1_af2pred_0001
888	0	0	0	0	0	SGGSMEAKEKVDKLIKEAREKYEAGDKTEAAVLAQFAMMEAVEAEDDELAERVSEVDKKVLGGSG	HHH_b1_00185_000000076_dldesign_0_cycle1_af2pred_0001
102	0	0	0	0	0	SGGSMDEARLKAVSLKMDALESDDKEEVEKLLEEIKKLYEETGDPRIKEEAEDVEKHLKSLGGSG	HHH_b1_02657_000000039_dldesign_0_cycle1_af2pred_0001
3191	0	0	0	0	0	SGGSSQRREEVEQHLRSARRWAEEGDPDSAHLVLLVARTLAEQVGDEELLKKVEELEKEISGGSG	HHH_b1_02966_000000138_dldesign_0_cycle1_af2pred_0001
1248	0	1	0	0	0	SGGSSEKIKKAEKLYEEALKLEKEGKKEEAEKKLHEAVKLLTEAGDSEGENKVVLKLMDLLGGSG	HHH_b1_04820_000000110_dldesign_0_cycle1_af2pred_0001
1058	0	0	0	0	0	GGSGLKSEVKENLKSAREYAKEGDKDTALMILRIAEVLAEQAGDEELLKEIKEVKEEVEKKGGSG	HHH_b1_04492_000000069_dldesign_0_cycle1_af2pred_0001
7438	1446	3	0	0	0	SGGSGQLSEQVREDAETAREWAEEGDPDEARMVLSIAESLAELSGSEEDLKYVEEVREYITGGSG	HHH_b1_08279_000000249_dldesign_0_cycle1_af2pred_0001
3188	1	0	0	0	0	GGSGGSALEKVKELVEKAEKEKDEEKRWELYLEARSIALDANDGEAMDLVDNAIRKWAGGSGGSG	HHH_b1_05360_000000203_dldesign_0_cycle1_af2pred_0001
196	0	0	0	0	0	SGGSGFNSKDAREDFEVAKELAEEGEPDIARPIARIALVKAKEAGDEELAKEIEEFLKKLEGGSG	HHH_b2_01703_000000235_dldesign_0_cycle1_af2pred_0001
534	0	0	0	0	0	SGGSSELKELLKKAKELMKKGKYHDAVLVLNVAIMDALDENDEETLEEANKLRDEALKKLGGSGG	HHH_b2_07418_000000132_dldesign_0_cycle1_af2pred_0001
439	0	0	0	0	0	SGGSSNKEQAEKDVKTVEEYVKEGDEDSARLVALVGVTVAKQAGDPESAKKLEALLEKLNGGSGG	HHH_b1_05514_000000007_dldesign_0_cycle1_af2pred_0001
712	0	0	0	0	0	SGGSSPQSEIARKDLKTVKEWIKEGDPETARIVALSAAATARVAGDPDLAKEIEEVYKKGGGSGG	HHH_b2_06858_000000003_dldesign_0_cycle1_af2pred_0001
340	0	0	0	0	0	GGSGGSMLFEKADKAREKAIKEGDDDTALELNSLRMDAVEKNDPKLEEELLKKAEEILGGSGGSG	HHH_b2_01080_000000039_dldesign_0_cycle1_af2pred_0001
2015	1	0	0	0	0	GGSGGSSAEEKVNKLLEEAEKNKDPDEQMRLHLDALEVAVKAKNEKLVEKVWETKEKLGGSGGSG	HHH_b2_04689_000000135_dldesign_0_cycle1_af2pred_0001
657	1	0	0	0	1	SGGSMEELEELKKRAKEAIAAKDREAMLELRFEVWSLYFDTDNDEALELLDELDAALQELGGSGG	HHH_b1_03673_000000286_dldesign_0_cycle1_af2pred_0001
361	0	0	0	0	0	SGGSSADSIRLRQRAEFLAEQYKEWKVPSYLEQLKELLEKVKEKGDEELAKYVQELIEKCGGSGG	HHH_b1_01841_000000000_dldesign_0_cycle1_af2pred_0001
1992	1	0	0	0	0	SGGSGVEEAKKAVELADEFLKEGDKDSAELVLEQELTSVKMAGDEEAVKILEEKLKEVKEGGSGG	HHH_b2_01745_000000275_dldesign_0_cycle1_af2pred_0001
1294	0	0	0	0	0	SGGSMEELKKLKEELEKLKKEGNADELFEKAVKLDDLARKENDLDAISAANKAIMESVELEGGSG	HHH_b2_07670_000000173_dldesign_0_cycle1_af2pred_0001
1116	1	0	0	0	0	SGGSSEVEEKINEKIKKAEELYKKGNKFEASSLLREALLDAVLANDEELYEKVSKGLKKVEGGSG	HHH_b1_00185_000000128_dldesign_0_cycle1_af2pred_0001
2462	1	0	0	0	2	GSGGSSEEAEKRVRELVEEAKKISDPLERNSLFSKAFLDAVDANSEELVNLVSEAEKEYGGSGGS	HHH_b1_05555_000000075_dldesign_0_cycle1_af2pred_0001
848	1	0	0	0	0	SGGSSFEEYVKKKIEEAKKLAEAGKKLEAITLLNKVIMDAIDANNDKEFDKASKLDKKITGGGSG	HHH_b1_02192_000000032_dldesign_0_cycle1_af2pred_0001
1520	1922	4	0	0	0	SGGSGIEEEVNSLLNLALVETDPEKAKELIDRAYKIAKEAGDEKLLAEVEKRREVVKEIVGGSGG	HHH_b1_07790_000000058_dldesign_0_cycle1_af2pred_0001
791	1	0	0	0	0	SGGSGVEKKVKELLEEAKKKAKEGNNLEAIVLLNKARMIAIEANDDKSFSEISKEESKIISGGSG	HHH_b1_01498_000000155_dldesign_0_cycle1_af2pred_0001
1052	0	0	0	0	0	SGGSGLERVKKLYEELKKNTDPDEAAVLKNRAVMLAVDEQNEEAWEIAKEMDKLEEELRSGGSGG	HHH_b1_02676_000000156_dldesign_0_cycle1_af2pred_0001
5502	3782	2	0	0	0	SGGSMEEDICDTIYNIMKEEAKEGNKEEFEILYKEALEVAEDFNDEKLKKKLEELKKEFFGGSGG	HHH_b2_06748_000000296_dldesign_0_cycle1_af2pred_0001
1722	0	0	0	0	0	SGGSSHQKEECQKMLETVRKYAKEGDKDTARIVLLQAEALARHLNDEELIKECEELRKELGGSGG	HHH_b1_07336_000000152_dldesign_0_cycle1_af2pred_0001
3140	0	1	0	0	0	SGGSMKEKLEKAIEEARKLLEEGNAEEAKIVISLARLDAVEAEDEEAWDELAELDKEADALGGSG	HHH_b1_03345_000000081_dldesign_0_cycle1_af2pred_0001
344	0	0	0	0	0	SGGSGAEKTEKVLKEAEELAKKGDKEGAIDLLSKAIIENMEANDGEGMNRLDELRVKLIKEGGSG	HHH_b1_06523_000000026_dldesign_0_cycle1_af2pred_0001
82	0	0	0	0	0	SGGSGISSQEIESDLKAAKSWYKEGDPDTALMILRIAKVIAEQNNDEEALKKIEEVEKEVKGGSG	HHH_b2_04347_000000219_dldesign_0_cycle1_af2pred_0001
1357	0	0	0	0	0	GSGGSSKELEEAKKLFEEAKKIKDKDEATLKLARAIILATEAGDSETLKKIEKYREKLVGGSGGS	HHH_b1_08313_000000280_dldesign_0_cycle1_af2pred_0001
11355	2	0	0	0	0	GSGGSELEKLAEEAIKVCEEAGDEDSLMRVKLDLTAATVLNSPELKEAAIKEMKEIIEELGGSGG	HHH_b2_03713_000000135_dldesign_0_cycle1_af2pred_0001
131	7	0	0	0	0	GSGGSEELKEKFEKLAEEFEKAKTQEEKDKLHLEMLSLAMDANDGEMMDKAEELRKKYEEGGSGG	HHH_b1_07634_000000062_dldesign_0_cycle1_af2pred_0001
1657	0	0	0	0	0	SGGSGVVELAEEAINVAVEKGDDDGILELNSLRMDYLETGDPETAEKLEAKAKEVLEKLTGGSGG	HHH_b2_05556_000000199_dldesign_0_cycle1_af2pred_0001
2565	0	0	0	0	0	SGGSGKKKAEEYKEKLKELLEKGDDEELKKLVDEAEKLALENNDLDLFSFIFDVVEKRAAEGGSG	HHH_b2_02667_000000138_dldesign_0_cycle1_af2pred_0001
248	0	0	0	0	0	SGGSSLTRKEIEKDIKSAEEWYEEGDPDSASLVLRIALTKAKEINDKESVERIEELLKKVEGGSG	HHH_b1_01050_000000272_dldesign_0_cycle1_af2pred_0001
3213	0	0	1	0	0	SGGSSEAEERIKKAKELIKEGKLLEAQVINSQARLDAVEAEDEETLEKCSELDKILGEKMGGSGG	HHH_b2_06598_000000200_dldesign_0_cycle1_af2pred_0001
2393	1	0	0	0	0	GGSGGSAKEKVEALLEKAKKEKDPKKRQELIVEARLVAFNANDFDGLNLVTKVQEELNGGSGGSG	HHH_b2_07290_000000230_dldesign_0_cycle1_af2pred_0001
2989	0	0	0	0	0	GSGGSMAEEILKNTKRAVSEWVKEGDPETAEMIAKVDITRLELLGDEEGVKELKKLLEELGGSGG	HHH_b2_04953_000000031_dldesign_0_cycle1_af2pred_0001
210	0	0	0	0	0	SGGSDAEVDIKATKEFIKEGDPDDAELVLLVLKENAKVKNDPEVEEKVKELEKEIEKVRNGGSGG	HHH_b1_02332_000000194_dldesign_0_cycle1_af2pred_0001
976	0	0	0	0	0	SGGSEAKEKIEKLAKEAKEAAKKGDKDKAIDLLTEAMAIALDADDPEAMKKLDKLREEILGGSGG	HHH_b1_08065_000000028_dldesign_0_cycle1_af2pred_0001
1551	1	0	0	0	0	GGSGGSSELIEKAEKLKKKLIKEGDPDSVLKLNTLLMDYIESGKEEDAEKLKKFLEELGGSGGSG	HHH_b2_04701_000000078_dldesign_0_cycle1_af2pred_0001
485	0	0	0	0	0	GGSGGSEDREKVKKLCEEAEKDPDPNKRSSKLQLAYLYAVDANSEEDVEYVSEAEKKLGGSGGSG	HHH_b1_03289_000000012_dldesign_0_cycle1_af2pred_0001
3885	1	1	0	0	0	AEDLRKLALELAKTDPKTAVEVLEGHIKLNEAIGDKEDVEALIEILEELAKTSEEAKKLLEKVKA	8677146645409c09fa773dfa88d80d04_0001_1_000000117_dldesign_0_cycle1_af2pred_0001
1361	0	0	0	0	0	SGGSSEKRKRVKKLIEEIKEALKKGDEEKVWKLAKEADKLAIEAGDAELVSEVMKLVMELEGGSG	HHH_b2_00208_000000051_dldesign_0_cycle1_af2pred_0001
1638	1493	1	0	0	0	GSGGSGEDVEEAKKRYEEAKKESDKIKASSLLNLAYLDAVLAGDDELADEISKEQKKLDSGGSGG	HHH_b1_01098_000000195_dldesign_0_cycle1_af2pred_0001
1868	1	0	0	0	0	SSKDEEFKEKIKKEYEEMKKKNVSDLDIRSKMMSMLFDAQEMGCTEATDYALSICDELDKKIIGG	ems_3hM_3464_000000293_dldesign_0_cycle1_af2pred_0001
2691	1	0	0	0	0	SGGSGSEELAKRFDEETSKALKSGDEKALIEVLEKFLKEAKKVNSDELVFFLEVRLNVYKGGSGG	HHH_b1_00459_000000271_dldesign_0_cycle1_af2pred_0001
2029	0	0	0	0	0	SGGSMEAEELVKEIVEEFGGDEETYERAVRIAKSFKEDGYDEEFIRVILRAEVLQAVLQKNGGSG	HHH_b2_05182_000000069_dldesign_0_cycle1_af2pred_0001
348	0	0	0	0	0	GSGGSGSEEVEEQIKTAKEWIKEGDKDSAHLVLLVARALAEQLGDEKLLKEVEELLEEIEGGSGG	HHH_b1_06945_000000249_dldesign_0_cycle1_af2pred_0001
220	0	0	0	0	0	SGGSDETSKKISELIDKAVELAVKGDKEKAIELLEEAIKLAKEAGDEVLLFVAETLLNVIKGGSG	HHH_b1_00861_000000222_dldesign_0_cycle1_af2pred_0001
1363	0	0	0	0	0	GSGGSSLVEEAEKLVKEVESLGDKNTAEVLKELLEKVKETGDPRWVEMMRMHLRLLKEEKGGSGG	HHH_b1_07181_000000206_dldesign_0_cycle1_af2pred_0001
397	1	0	0	0	0	GSGGSMEDLEEAKELLEELKKITDPEEASRVAQRAFLLAELAGDEELADEIGAVEKKIVGGSGGS	HHH_b2_05698_000000145_dldesign_0_cycle1_af2pred_0001
118	0	0	0	0	0	GGSGSARRELYAILKVMELVEEKGLSGEDFDKLFDLAEKLAKEGKSEEEIKKALKEKAEELGGSG	HHH_b2_02683_000000064_dldesign_0_cycle1_af2pred_0001
94	0	0	0	0	0	SGGSSAQKQQVKENVESARKWKEEGDPEEARMIANIARSIAEHLNDEELIKLVEEVLEEIGGSGG	HHH_b2_06563_000000015_dldesign_0_cycle1_af2pred_0001
1341	0	0	0	0	0	SGGSEEVKKEVEKRLKEAEKLVKEGKPDEARFLVSNAFMTAVEGNDDEGAAKAAKALDKVNGGSG	HHH_b2_01085_000000195_dldesign_0_cycle1_af2pred_0001
1657	0	0	0	0	0	SGGSSEERKKAIELAEKVIVKLVEEGKEEEWNELFNLRFELIETGDPKLLEKLEKLAKELGGSGG	HHH_b1_01826_000000086_dldesign_0_cycle1_af2pred_0001
1515	0	0	0	0	0	SGGSGMSRQVARDMVATARKLAAEGDPETAEFLLDAAVLLARDAGDAELLAEVEAARKEIGGSGG	HHH_b2_04324_000000222_dldesign_0_cycle1_af2pred_0001
1054	0	0	0	0	0	SGGSDEDRKKVEELIEEAKKLHKEGDPLHARNKLGLARLLAEDINDEELLKKIDETDKEVEGGSG	HHH_b2_05309_000000119_dldesign_0_cycle1_af2pred_0001
910	0	0	0	0	0	SGGSSEEDIKKAKELYEKALKSDDPLEKISLLNIARIHAEEANDEELIKKTSELEKKLISGGSGG	HHH_b2_04111_000000105_dldesign_0_cycle1_af2pred_0001
221	0	0	0	0	0	SGGSGAASKELKEDLETVKEFKEEGDPETARMIARIAVIEAEKLNDKETLAELKELLKELEGGSG	HHH_b2_00442_000000001_dldesign_0_cycle1_af2pred_0001
2405	1	0	0	0	0	SNIEELVKKAEELKKEVEKDPSKKEELAFKIRELAMDIVDNAKTDEEISKATKVFDLAEEVYKGG	ems_3hC_1570_0001_000000144_dldesign_0_cycle1_af2pred_0001
2863	1	0	0	0	0	GGSSSIEKLIEEAEKLEKEGNLEEARSKLNVALHEAFEKGDDEAISKTSKLLDKVTNKLLKGGSG	HHH_b2_00160_000000223_dldesign_0_cycle1_af2pred_0001
2076	0	0	0	0	0	GSGGSMNKEQAKKDYKSAEEWYKEGDPDSARLVAKVALSVAELAGDEETVKRTKELLKKCGGSGG	HHH_b2_03159_000000131_dldesign_0_cycle1_af2pred_0001
8840	1	0	1	0	0	GSGGSSEEAKKKIEEAKKLVEEGKVDEARVKLSSAILDCLEEGDDELLKEAEALREKLLGGSGGS	HHH_b1_05027_000000249_dldesign_0_cycle1_af2pred_0001
1151	0	4	2	0	2	GGSGGSSAEERLKEAEKLLEEGDPEKAIQVASLALLDAVEANDEELEDRILELLKKAEGGSGGSG	HHH_b2_08144_000000273_dldesign_0_cycle1_af2pred_0001
1303	1	0	0	0	0	SGGSGELIEKSWKLREEATELLEKGDKEKVKKIIEELKKLAKEYNDDFADIHAVMLEEELNGGSG	HHH_b1_07805_000000199_dldesign_0_cycle1_af2pred_0001
3040	1	0	0	0	0	SGGSGMGEEASSKLNEAVKLEKEGNKAEAEKILTEMLKKVKEAGSEETAFVVETRLNLVKGGSGG	HHH_b1_00847_000000201_dldesign_0_cycle1_af2pred_0001
62	0	0	0	0	0	GSGGSSEELTKLVDEAISLKVKGKEEEAKKVLKKAVEKSKKEGSEAVLFVAETLLNMLEGGSGGS	HHH_b1_03857_000000203_dldesign_0_cycle1_af2pred_0001
2062	0	0	0	0	0	DAVDKALTLALQACKDESLFSEAVDLRFDYVEGKVSADEVMTKAAELARKAGDPAAAEEIEKLRE	15c769f835d49b3918a159ff98ac74af_0001_1_000000177_dldesign_0_cycle1_af2pred_0001
3291	1	1	0	0	0	SGGSMEKAKEAKKIIEELKKKAKTSEELELINNTESVVEDEIKEGDPEMALQIARGAKVLLGGSG	HHH_b1_08501_000000009_dldesign_0_cycle1_af2pred_0001
3339	2	0	0	0	0	GGSGGSASEKVKELVEEAKKIPDKNEASFLLNKAVLDSSEINDEETLDEATKLLKEVSGGSGGSG	HHH_b1_04476_000000284_dldesign_0_cycle1_af2pred_0001
2298	0	0	0	0	0	GSGGSSAKEVREKVKKLVEEALKVDEEEADRLFMEALEVAVTAKDEESVKYVWEAREKFTGGSGG	HHH_b2_01224_000000080_dldesign_0_cycle1_af2pred_0001
1085	0	0	0	0	0	GSGGSGDKERARKLLEEAKKLVKEGKPEEAIVKLNEAIIDAFDANDEETYDEASKLEKEIGGSGG	HHH_b2_06292_000000002_dldesign_0_cycle1_af2pred_0001
1734	918	0	0	0	0	SSEKAEEIRKRAKECLERARADPSTALECSSELHKLFMEAVDLGDDETADFVGKADKEVQALRAG	ems_3hM_94_000000118_dldesign_0_cycle1_af2pred_0001
112	0	0	0	0	0	GGSGGSSLEEKLAKAKELIAKGDKEGALDVLVEAKSEAMLRDDWETLSELDKLYTSIVSGGSGGS	HHH_b2_05719_000000262_dldesign_0_cycle1_af2pred_0001
936	0	0	0	0	0	SGGSGKEKIEEMYEKCKELLKKGDKEGVEEESLKLVGLALDEDSSEGFEKVDEIREELKKKGGSG	HHH_b1_07419_000000012_dldesign_0_cycle1_af2pred_0001
2913	1970	6	0	0	0	SGGSSVIKNAVKQRLEAAEKWVKEGNNEEAEFLLESAISLAELINDKENLKKAKELLEKIKGGSG	HHH_b1_05102_000000235_dldesign_0_cycle1_af2pred_0001
1476	1	0	0	0	0	SGGSAREEIEKLIEEARKLIEEGKPEEALELLKRAEELAEKLGDLEALSEIRLLRLDAVDKGGSG	HHH_b1_02596_000000014_dldesign_0_cycle1_af2pred_0001
608	2	0	0	0	0	GGSGKASKLVDLLDEAIVKKPEHWDKALEMKWEVIEASLEGDEEKLEKLEKEVEAFVEKVLGGSG	HHH_b1_02854_000000098_dldesign_0_cycle1_af2pred_0001
644	0	0	0	0	0	GGSGGSRAKELLEEAKKLAEKGDKLEAIVKLNLALLDAVDAGDEELADEITAFDKELQGGSGGSG	HHH_b2_03485_000000152_dldesign_0_cycle1_af2pred_0001
662	0	0	0	0	0	VKEKIAKAAELLEKGDPAGAADVLRSAFLESGDKEVEELLSQLHFAVMDDDEEGIKEVLEKCKEA	0b0b0f6095dec01db161af9734a923b1_0001_1_000000136_dldesign_0_cycle1_af2pred_0001
1035	0	0	0	0	0	SGGSEVKEKARKEYEEAKKLLEEGKPEEARSKLVSARIDAVEAGDDELKKEIEKELNKLLGGSGG	HHH_b1_02022_000000029_dldesign_0_cycle1_af2pred_0001
959	1	0	0	0	0	GSGGSDEDLKEIVEIRVNLAKEDKDKKVQIILLTEALEAAEKAGDKEGIEYCKKLLEEVKGGSGG	HHH_b1_03145_000000259_dldesign_0_cycle1_af2pred_0001
278	3	0	0	0	0	SGGSGINEERLKEAKRLVEEAKKTKDESLLWLAETLLSILVEDTGDPEAKKLLEEAKKLLGGSGG	HHH_b1_08299_000000159_dldesign_0_cycle1_af2pred_0001
564	519	2	0	0	0	GGSGGSDLVEKADKALDVLVKKGDDDNILELNNLRIDYLETGDPELEEKLKKKVDEILGGSGGSG	HHH_b2_01637_000000202_dldesign_0_cycle1_af2pred_0001
901	0	0	0	0	0	SGGSGKLEELIEKGKELIEKGDADELVDVLNEALWLAFDKDDDEGLKKVNELDKELRKLLGGSGG	HHH_b1_04396_000000202_dldesign_0_cycle1_af2pred_0001
535	0	0	0	0	0	SGGSSRIEELVERIKKLLEEGNTFEAESLLGLLRLEATDLGDEEGIEKCSELDKELKKKKGGSGG	HHH_b1_05522_000000205_dldesign_0_cycle1_af2pred_0001
1544	0	0	0	0	0	SGGSGGAEETLKNNYEAALSWYEEGNPEEAEMIARMLKTLAEQVGNEKALEEYKKIEEKLGGSGG	HHH_b2_00742_000000191_dldesign_0_cycle1_af2pred_0001
675	0	0	0	0	0	MAKEIAKKAVEARTDDDVWLELKFEAGDAVLSGDPKKAELIWEALDRAQEGMPEEELVKLIEEKG	a0eccdbf226c39d60399f70593e8abb5_0001_000000250_dldesign_0_cycle1_af2pred_0001
3292	1	0	1	0	0	MAREMVEMYLLMAELDNDKSLVEKAVELIAEEKGVNKEEAAKECIEIAKKLGCPNVVKMLEELIK	602b0f0199038a08b563d1aeb3cd7422_0001_000000112_dldesign_0_cycle1_af2pred_0001
1887	2067	5	1	0	0	SGGSSQEFKETADKAVEALVELVKKGDDKGWSELFDLRMKAIEEHDPEILKKLKEKTEEILGGSG	HHH_b1_04256_000000209_dldesign_0_cycle1_af2pred_0001
868	1	0	0	0	0	GGSGGSDIEKDLETAKEFYKEGDPDSAILVARSALALAELEGNEEKAKEIKEFLKELEGGSGGSG	HHH_b2_07915_000000098_dldesign_0_cycle1_af2pred_0001
754	0	0	0	0	0	KLKKAIKEIQKKVPSKYQIRLFLLYEMLESGDIKEEEAYESTVDIVADAYNISKEEAEKIVNKII	77bcd4d9b558d7101fee01376ee7e436_0001_000000149_dldesign_0_cycle1_af2pred_0001
2483	1	0	0	0	0	SGGSNEIENAVKDNLKAAKSWVDEGETDEADLLISTAKTLAKQINNEKLLSEAEKIEEKMKGGSG	HHH_b1_01466_000000165_dldesign_0_cycle1_af2pred_0001
373	0	0	0	0	0	SGGSMEAEKEVNERIEKAFELKKEGKPVEAEFELMFAKMDALEANDEELVEKTSEAEKKLGGSGG	HHH_b2_07818_000000232_dldesign_0_cycle1_af2pred_0001
1603	0	0	0	0	0	SGGSEKEETKKRIKELVKKAEKTTDSVEIAVLLNKAVIDSVLIEDDELFDEVSEAEKKLLGGSGG	HHH_b1_03497_000000063_dldesign_0_cycle1_af2pred_0001
1234	0	0	0	0	0	SGGSREDRIKVESLIMKGVMEAEDDPEKAIELYEEAVKLAKELNLPDLEKEAQRFLKDLKGGSGG	HHH_b1_05862_000000262_dldesign_0_cycle1_af2pred_0001
1308	1	0	0	0	0	SGGSGKEELKKKVEEVRKLLKEGDPFEAARKAHLGLVDAVVEGDEETADELGKLGKEAVAKGGSG	HHH_b1_00143_000000268_dldesign_0_cycle1_af2pred_0001
2266	0	0	0	0	0	SGGSKEEKKEKVKKLIEEAAKEEDLDKAWELLSEADKLAEELGDLELISEINKVRLDKLSGGSGG	HHH_b2_08174_000000046_dldesign_0_cycle1_af2pred_0001
396	0	0	0	0	0	GSGGSSEARKLLEEGKKLYEEGKPEEAQRKTHLAVAVAAAEGDEELLDEITAFDKEVLTGGSGGS	HHH_b1_07365_000000136_dldesign_0_cycle1_af2pred_0001
1738	1	0	0	0	0	GSGGSDPAERLKKLLKEAEAKGDEDAVMRASLTLTGLEAGVVSSEEAERVAESIEKELKAGGSGG	ems_p1-15H-GBL-16H-GABBL-16H_0035_0001_0001_0001_000000165_dldesign_0_cycle1_af2pred_0001
1675	1454	3	0	0	0	SGGSGGSSVDELYEKAIELDLKGDNEEAIKLLEKALEEAKKEDSAAAFAIEVRLNMLKGGSGGSG	HHH_b1_00245_000000142_dldesign_0_cycle1_af2pred_0001
1805	0	0	0	0	0	GGSGLKEKAEEALKKAEELAKKKDKESIAEIWSKLVQEAIDADDDESLKIVSKISEILQSLGGSG	HHH_b1_02376_000000140_dldesign_0_cycle1_af2pred_0001
222	0	0	0	0	0	GGSALEEAKELLEKAREAYKNKDLETLFSVRFDMIELLAESGDPEISELLKEVEKMIEELLGGSG	HHH_b1_07732_000000158_dldesign_0_cycle1_af2pred_0001
462	0	0	0	0	0	SGGSATEEIKELIEKAKKLIEEGKPEEARELLARADKLAIEEGDFELAAEAAKLYIDAELKGGSG	HHH_b1_02596_000000046_dldesign_0_cycle1_af2pred_0001
720	0	0	0	0	0	GSDFRACVEFLKEGDPDSALLIASLLLTQLKAKGDPRAEAVEKAIELVEKGDPEGAIKVLEEAAE	e6e8c0d93babd48bc06e573ec243d58e_0001_000000014_dldesign_0_cycle1_af2pred_0001
1021	0	1	0	0	0	SGGSKAKEIAEKAIKEAEKLAKEGDKAGALSVLNKAIMECVDLEDDEAFDMLSKKASEILQGGSG	HHH_b2_01323_000000043_dldesign_0_cycle1_af2pred_0001
1124	0	0	0	0	0	SGGSKEAWDKVWELVDKAFEVDEEEAEKLFKEAEELAKKENDPRLVESVKLKRKLWEAVRGGSGG	HHH_b2_01459_000000102_dldesign_0_cycle1_af2pred_0001
1365	0	0	0	0	0	GSGGSAKERLEELRKRLEKAVEENNKQEAIVLANELAIEAFDANDEEYFDYAAKVDKELIGGSGG	HHH_b2_04960_000000030_dldesign_0_cycle1_af2pred_0001
1954	0	0	0	0	0	SGGSSELEKKAKEVAEKARKLVEEGKPDEASSLLMLELLDLSEANAEKAEDILLSTDKEIEGGSG	HHH_b2_01445_000000215_dldesign_0_cycle1_af2pred_0001
485	0	0	0	0	0	KLAEELAKAIKAGDREKIIALAKRIIEEEKKKGNEEKVKRIQNWVEMGEETGSDIMYYMIVEEVL	47d56e87ad4cbc8bf8ab2c92d1745ff9_0001_1_000000193_dldesign_0_cycle1_af2pred_0001
3051	0	1	0	0	0	MEEVIEPLAKCMGISKEAAKKKVEEIAKEGNVSKKTAAEMLIMQEIVRNPEKIDELSEISKKLKS	44e4ab65238a46b1c89eac5211a0a491_0001_1_000000067_dldesign_0_cycle1_af2pred_0001
965	0	0	0	0	0	SGGSMSEGVKTDLNAAKEFYEEGDPDTAKMIAKIAVIVAEKIGDKETLEKVKEELEKIEKGGSGG	HHH_b1_00291_000000036_dldesign_0_cycle1_af2pred_0001
488	1	0	0	0	0	SGGSGRSEEFDSLYVKTTTLAIEKNDEEKWSELMDLRFKYLETGDESYFEKMKEILKELEGGSGG	HHH_b1_04486_000000192_dldesign_0_cycle1_af2pred_0001
207	0	0	0	0	0	SGGSSEEVKKLIEEARKALEEGDPDKALKLLEEARELALKLNDDEARLEVNSERFEVFDKGGSGG	HHH_b2_03996_000000197_dldesign_0_cycle1_af2pred_0001
258	78	0	0	0	0	SGGSSISKVAEEARELAIKLNDDETRLEINRLEMDYHETGDESYLKKIEEIKKKLEEKLFGGSGG	HHH_b1_06008_000000058_dldesign_0_cycle1_af2pred_0001
2100	0	0	0	0	0	GSGGSMNKSEVEDNIATAKEWKAEGDPDTARMILNIAKVLAEQANDPELVAKVEEAKKELGGSGG	HHH_b2_00839_000000046_dldesign_0_cycle1_af2pred_0001
5392	1	0	0	0	0	GSGGSNIEEVCIEGRLLLLDLVEEGNDEEFSKLSKLVSKAEVEKDEEIAKEIKEFIEKYKGGSGG	HHH_b1_00030_000000294_dldesign_0_cycle1_af2pred_0001
1513	0	0	0	0	0	GGSSEEAEELLKKARELAEEGKLDELLSVKSEMLDLFAESGDSEIAEKLEEVSKMVVELASGGSG	HHH_b1_07612_000000107_dldesign_0_cycle1_af2pred_0001
1313	0	0	0	0	0	SGGSGAAEKAEEAIKKARELKKKGKPDEAFSVLVDARFEVLEMGDGEAADKIEEALLEVAGGGSG	HHH_b1_01890_000000008_dldesign_0_cycle1_af2pred_0001
128	0	0	0	0	0	SGGSMEKIEKKIEELVEKYDLTEEQRERLKRIAESMLELGEDADFIGTILEAEAIQLKRQGGSGG	HHH_b1_05687_000000193_dldesign_0_cycle1_af2pred_0001
365	0	0	0	0	0	SGGSAEDKVVSLVVEGMFAYAEGDPEKAEKLFEEAKKLAKEAGDEELLKYVETVREQALKGGSGG	HHH_b2_07017_000000293_dldesign_0_cycle1_af2pred_0001
643	1	0	0	0	0	GSGGSSSQEKVDEIWEYRKKLIEKGDDEAWSKSMDLLFKFIETGDEKYYEEIKEIAEKALGGSGG	HHH_b1_02910_000000022_dldesign_0_cycle1_af2pred_0001
3864	1	1	0	0	0	SGGSGLLSSTAEDLLKTAKSYIEEGNPEDAELLLEAAVTLLKQLGNEELLKEAEEKLKELGGSGG	HHH_b2_03409_000000095_dldesign_0_cycle1_af2pred_0001
860	0	0	0	0	0	GSGGSEAEELKEEAEFLILEAIVEPDKEKVEEKLAKVEEIAEKVNNPELLKDVERVREFKGGSGG	HHH_b2_07621_000000018_dldesign_0_cycle1_af2pred_0001
647	1	0	0	0	0	SGGSSHKEEIKKLVEEAEKYKKEGKPSEALKLLDKAKDIAVKAKDEETLLEINRKIWEVLEGGSG	HHH_b1_04977_000000235_dldesign_0_cycle1_af2pred_0001
1686	1	1	0	0	0	GSGGSALEELEKHVEELVEKYGLTEEEREWLRMLARIDLTVGEDVEEIKKDLESMAELLAGGSGG	HHH_b1_04479_000000182_dldesign_0_cycle1_af2pred_0001
1250	0	0	0	0	0	SGGSEEEIEEIVEKVVKKYNLSEEDYKKLLELAKKLKEMGEDLDFIELILEMEALQLQRVRGGSG	HHH_b1_01400_000000046_dldesign_0_cycle1_af2pred_0001
1055	3616	2	0	0	0	GGSGGSKIEEAKEKAKKLLEEGKPEEAKEVVSELMDEATKNKDVEGTGAALDLWDEVEGGSGGSG	HHH_b2_01672_000000155_dldesign_0_cycle1_af2pred_0001
285	0	0	0	0	0	GGSGGSSELVEKAEELKKKLIEEGDEDGVLKLNSLLMDVLWTGKEEDKKKLEEFLKEKGGSGGSG	HHH_b2_04701_000000199_dldesign_0_cycle1_af2pred_0001
2289	1027	1	0	0	0	SGGSEGEEKVKELKEEAEKLKEEGDPEKAVEKLTEAEDIALEANDLDLVAELLDKRFEVITGGSG	HHH_b1_00936_000000257_dldesign_0_cycle1_af2pred_0001
977	0	0	0	0	0	SGGSLRLEECRRQREAVRSWVAEGDPESAELVLRVLEANAELSGDPECFKLVEEAREIVKGGGSG	HHH_b2_02374_000000212_dldesign_0_cycle1_af2pred_0001
1518	0	0	0	0	0	SGGSDLINEAVSKAGLAFMEAVERGDDEAADELAELEKKLLETGDEKYAEKLLEKAEKILGGGSG	HHH_b2_06071_000000094_dldesign_0_cycle1_af2pred_0001
1917	2	0	0	0	0	SGGSSEEKEKVKKLIEEADELEKKGDKEEAIFKLNIALMDALELNDDELADEASKKLKELEGGSG	HHH_b1_02464_000000200_dldesign_0_cycle1_af2pred_0001
2549	0	0	0	0	0	GMRKEVVELIAKTRNIPLETAEERVKERAEIIGSEDSALRFEVYDLVIETGDPEAEKLFQKLAES	3b2c1d8c102e9255ab99722950e9fb55_0001_000000088_dldesign_0_cycle1_af2pred_0001
87	0	0	0	0	0	GGSGGSGELLKKAEEVKKKLIEEGDLDGALKLNSLRMDYLESGSEEDAKKLKDFLEEKGGSGGSG	HHH_b2_04701_000000169_dldesign_0_cycle1_af2pred_0001
793	0	0	0	0	0	SGGSAPKKAAEDALKTAKKWAEEGDPEEAIFLLKAALVLAKELGDEELAKEIKELLEELEGGSGG	HHH_b2_05780_000000097_dldesign_0_cycle1_af2pred_0001
2988	0	0	0	0	0	GGSGGSDEVERDLELARRLKEEGDPEDAELVVRAARVQAELAGDEEAIAKVKEVEEELGGSGGSG	HHH_b2_07519_000000118_dldesign_0_cycle1_af2pred_0001
389	0	0	0	0	0	GGSAVEEAKKLKEKVLEALKKGDIEEAVELRNRILDLWVDSGDEKISEILKEVDKALQEALGGSG	HHH_b1_06363_000000034_dldesign_0_cycle1_af2pred_0001
8248	2	0	0	0	0	SGGSKAKEIAKEAIKKAEELAKKGNKVEASSVLHKAFMETFELNDDEAAKKLAEADKKVQQGGSG	HHH_b2_01323_000000004_dldesign_0_cycle1_af2pred_0001
1668	0	0	0	0	0	GSAESVLLFIIWDAEEAGDEETVEALWEALRLLETDPEKALALLEELYEKSGNEGVKRAIEVIKG	898e26ba22bfce2c8b2550d482b9ff0e_0001_000000071_dldesign_0_cycle1_af2pred_0001
1675	0	0	1	0	0	SGGSSQNLKDAREMLESAKEWAKEGDKDTALMMLRLAETLAREAGDEELAAEIRKFLEELEGGSG	HHH_b2_00286_000000232_dldesign_0_cycle1_af2pred_0001
1332	0	0	0	0	0	SELEKKISYIIDGVNDEEVRAKLKKLIESYKEAGMDDDTIELVVRSEAMSLSEEARKVAIKAMDA	800f5fcb5df13244721001de41e268df_0001_1_000000153_dldesign_0_cycle1_af2pred_0001
758	1	0	0	0	0	GSGGSSGLERVKKLVEEAKKTSDPIERETKVALAILEAQADNDEEAIKVVDEYLEEEKKKGGSGG	HHH_b2_01871_000000031_dldesign_0_cycle1_af2pred_0001
3905	1562	2	1	0	0	GSGGSMEEAEEIVKKAKELAEAGKPDEALSLLNKGMLDAIDAEDEEAVELLSKKDKEISEGGSGG	HHH_b1_02265_000000040_dldesign_0_cycle1_af2pred_0001
697	0	0	0	0	0	SGGSSKKEKLKEDLEKVEELLEKGKKEEAIEVAFKARGEALELNDWENFNKLDEIYTSLIGGSGG	HHH_b2_02384_000000102_dldesign_0_cycle1_af2pred_0001
2064	0	0	0	0	0	GGSGGSMLDTDLRAAREFYEEGDPDTARMIAKLALTVAEQEGNSEAIEELKKLLEEIEGGSGGSG	HHH_b1_05776_000000095_dldesign_0_cycle1_af2pred_0001
1928	1	1	0	0	0	SGGSGKAEEYKERAKKLYEAGDAEGLEDLRLEINSEFLDTNDSSLAEAADYATSLLLELKGGSGG	HHH_b1_05789_000000002_dldesign_0_cycle1_af2pred_0001
312	0	0	0	0	0	GSGGSGLTKEADKLKNEALELNNEDLRLEISNLLLDLVETDDKGLLEKMKKLVEEEKKKKGGSGG	HHH_b1_05496_000000090_dldesign_0_cycle1_af2pred_0001
625	0	0	0	0	0	GGSMKEEAKKLAEQTIKSVKEWLAEGDKDSADLVLSVNVSRLELLNDPESVKELKEVYEKEGGSG	HHH_b1_00941_000000208_dldesign_0_cycle1_af2pred_0001
578	0	0	0	0	0	GGSGGSDEALKLLSEALDALADDDEEKAKELKKRIEELLKKETDPKVKAILQNALDMVGGSGGSG	HHH_b1_02352_000000066_dldesign_0_cycle1_af2pred_0001
2300	0	0	0	0	0	GSGGSAQKTVEEAIKTATEWYEEGDPDSAEMVLNIAKTEVGLSGDEEGVKKLEEKKKELLGGSGG	HHH_b2_05574_000000175_dldesign_0_cycle1_af2pred_0001
2477	1	0	0	0	0	SGGSDEIEKLVEKAKELAKEGKLEEIEEIALELWSRAMDEQNSKAFKAAEEVSEMIVKMKKGGSG	HHH_b2_07037_000000174_dldesign_0_cycle1_af2pred_0001
4717	0	0	0	0	0	GGSGGSEATEKVKKLVEEAKKIKDEEKRKKLVEEAEKIAIEAEDMEAHSIVFDFIVEKAGGSGGS	HHH_b2_05594_000000195_dldesign_0_cycle1_af2pred_0001
183	0	0	0	0	0	SGGSKVEELMKEAEKLIKEIDDPEKQKDLKDALNAAKEFYEEGDEVSAELVLKMEITAVKEGGSG	HHH_b1_02989_000000288_dldesign_0_cycle1_af2pred_0001
239	1	0	0	0	0	SGGSKAGKLLDEAVKLALKSGKEEQWDLVLEISSLHLDYVDTGDEELVKEMEEKLEEIRKLGGSG	HHH_b1_02958_000000218_dldesign_0_cycle1_af2pred_0001
2061	0	0	0	0	0	SGGSMEDKERAKKLLEEAKKLIEEGDPEEAKRKLHKAFLDAEMAGDDELADEIGKLDSEIEGGSG	HHH_b1_04694_000000153_dldesign_0_cycle1_af2pred_0001
4934	4	0	0	0	0	GGSDAKEIAEKALKEAEELLKAGDKLEASSKLRKALLDVTDANDDELFDKLGEKDKEVEAAGGSG	HHH_b1_04064_000000053_dldesign_0_cycle1_af2pred_0001
2269	1	0	2	0	0	SDEKIEELRERAIEGFFDAVENNDDEKFSLYSRALDLLSKAYRASEEEKKKLIEEVEKLLEKAEG	ems_3hC_807_000000164_dldesign_0_cycle1_af2pred_0001
1124	1	0	0	0	0	SGGSGEAEEIVRKIVAEEGGDSLVYGMALGEAHLMAQQGVPREEIEARVRKEVKSLVAFEKGGSG	HHH_b2_05182_000000246_dldesign_0_cycle1_af2pred_0001
310	0	0	0	0	0	SGGSSENKEKINKLIEEAEKEPDKEKAYDLLSEADKIAVENNDVELTVKVQKKILDIYVDGGSGG	HHH_b2_05546_000000228_dldesign_0_cycle1_af2pred_0001
642	0	3	0	0	0	GSGGSESSELVKRADELSKKLVEEGDEENYFKLRKIKFDLVETGDPKYAKELKKLIEEIEGGSGG	HHH_b2_03938_000000169_dldesign_0_cycle1_af2pred_0001
644	0	0	0	0	0	GGSGGSDVTVKAASLVMDLLEEGNSEKAKKIDELREKYIKTGEKELEKELKKAIEEITGGSGGSG	HHH_b2_06232_000000219_dldesign_0_cycle1_af2pred_0001
1935	1	0	0	0	0	SGGSAAAEDEAISLRFEGIEASFTDDAKAIALLEKAVKLAKEAGDPITAAVCQEQLDKLKGGSGG	HHH_b2_08307_000000091_dldesign_0_cycle1_af2pred_0001
731	0	0	0	0	0	SGGSGDEKVFAEVKALCEEAEKVEDEKEREALLDKALDVALDGNSGKAMDYVFEVRQKKFGGSGG	HHH_b2_05375_000000015_dldesign_0_cycle1_af2pred_0001
1474	1	0	0	0	0	SGGSDAEDKVVSLVVEARFAHAEGDPEKAKKLAKEALEIAEKNNNEEDILLANTELSDIEGGSGG	HHH_b1_03537_000000281_dldesign_0_cycle1_af2pred_0001
1459	0	0	0	0	0	SGGSGLLSETVKDRYESAESYSKTDKETAEFLANTALSLAKELNDKELAEKTEKLLKKVKSGGSG	HHH_b1_00249_000000130_dldesign_0_cycle1_af2pred_0001
1700	1637	0	1	0	0	SEVLEEAIRIAREAGHPELAERIERTKKEIEADPSRADVLLALLWMDAEEVGLPEVAEPLSKALA	2d802945e8072b187679eb5bbf22c474_0001_000000227_dldesign_0_cycle1_af2pred_0001
1988	0	0	0	0	0	GSGGSGFDEVIDLAWEALKKAVEENDDESWNELMDLRWELLETGDPAIAKKLKEKAEKIIGGSGG	HHH_b1_07964_000000210_dldesign_0_cycle1_af2pred_0001
1214	1	0	0	0	0	SGGSSIGELADKAIEAARKLGDEELRQRIVSLRMDVLETGDPELEEELKKLYKEAVEKLNGGSGG	HHH_b1_06909_000000076_dldesign_0_cycle1_af2pred_0001
1652	0	0	0	0	0	SGGSSFAVETRANELLELAEKIEDEEEKQKLVELADKLRETGSDDLILEASNLIMEAIEKLGGSG	HHH_b1_06038_000000074_dldesign_0_cycle1_af2pred_0001
1586	0	0	0	0	0	GSGGSGDETLKLVSDLEQKAKTVEEKSAAFKAFLDVFELIEEGKEEEAKKLAEELKKKFNGGSGG	HHH_b1_01611_000000064_dldesign_0_cycle1_af2pred_0001
2652	0	0	0	0	0	GSGGSSEEAREALETAKEFFEEGNPEEARLLLLHARALAELSNDKETLKEIEEFEKKVEGGSGGS	HHH_b2_00474_000000268_dldesign_0_cycle1_af2pred_0001
1701	1	0	0	0	0	SGGSGQLKTQFEQAIKAAKEYVKEGDKDSAEIILISAKTLAELANDPKLKEKVKEVEKLVNGGSG	HHH_b1_04630_000000068_dldesign_0_cycle1_af2pred_0001
818	0	0	0	0	0	GSDKKEIIEKAKEVVVKYGKEKGVSEEELKEIEEKVEEGIEDGLTPEQVIDIGKMHVLLRAAEGG	HHH_eva_0077_000000212_dldesign_0_cycle1_af2pred_0001
685	943	2	0	0	0	LEEVKEVVEEAKKLDPSSAEFLDEILKLVEEGKVPASAVLHKCFLIAEDVGNEKLAEKAGKLLTK	9d49f0d3562fbcf9434e2f7f4344708e_0001_000000078_dldesign_0_cycle1_af2pred_0001
948	0	0	0	0	0	GSGGSLLKDVVKDRISTADSWIKEGDPESAELLLRAALSIAEELGDEEAVAEIQKKLDELGGSGG	HHH_b2_05933_000000039_dldesign_0_cycle1_af2pred_0001
1758	2	0	0	0	0	SGGSEDAKKAQELYEEAKKAAAAGDKEKAIEKLYEALGLAMKGDDFDLFSKIADFRVSLIKGGSG	HHH_b2_03318_000000139_dldesign_0_cycle1_af2pred_0001
345	0	0	0	0	0	GSEKVIADVIIEEAKRALEKGSISKELADEIIKEAKEAAEKNDEEKILETRWRLLDELEKKAAGG	ems_3hC_134_0002_000000225_dldesign_0_cycle1_af2pred_0001
4797	1	0	0	0	0	SGGSSEKGKEYVAKIEKALKAGDWEGAESGLMHAMMYALDNNDEELLKKLSELDKKVAELKGGSG	HHH_b1_06677_000000252_dldesign_0_cycle1_af2pred_0001
4184	1	0	0	0	0	SGGSMFEDIVKDQIKSAESWYKDGDPESADLLLDSAESIAKENNLPLLKDVEKKREKIKNGGSGG	HHH_b2_00414_000000018_dldesign_0_cycle1_af2pred_0001
1119	0	0	0	0	0	SGGSMYEEKVEKAKKYAEEGDLEEVEKIRFEMSSEFMDTNDSEIAKYLDKIVEILQKAKRGGSGG	HHH_b1_06347_000000006_dldesign_0_cycle1_af2pred_0001
2597	1	0	0	0	0	SGGSEEAKKLREETIKKAEELEKKGDKLEAIVLLNKALMDLVDLGNDEEFSKLSKYLDKLEGGSG	HHH_b2_07220_000000211_dldesign_0_cycle1_af2pred_0001
450	0	0	0	0	0	SGGSMVEDKVLEKVVEAIFLKAEGDDEKAIKLAKEAVKIAKEANDPVYLSMAQDTLDSLEGGSGG	HHH_b1_03264_000000188_dldesign_0_cycle1_af2pred_0001
2100	1	0	0	0	0	DIDEKVSFLDKKIEEAGDGEALAAVMLLRMDAQDGDEEAIEIIEKAVELVEKDVEEAIKLLKEYL	1d6b5438aa0d917bea2962dcb63062e6_0001_1_000000166_dldesign_0_cycle1_af2pred_0001
899	11	16	0	0	8	GGSGGSDVKKDVESAKEWIKEGNPDEAEMVLKVAVTVAKLEGDKENYEEAKKLLDKIKGGSGGSG	HHH_b2_01278_000000130_dldesign_0_cycle1_af2pred_0001
603	0	0	0	0	0	SGGSMKDDYVWIARKMVEAIKDLGQPDLAKEAEELVKKLEETGDSAILKKIDELLQEAVKKGGSG	HHH_b1_03312_000000188_dldesign_0_cycle1_af2pred_0001
2354	1764	2	1	0	0	SGGSEESKKYVEKVIEEAKKLKKEGDPLEAISLVNLGILDVSVKGDDEGVSKLGKLDKELEGGSG	HHH_b1_06199_000000213_dldesign_0_cycle1_af2pred_0001
1604	0	0	0	0	0	GGSGGSGDLKRAKELLEKAKNIPDKSEASSLARKAVIDAFQAGDDELYDEITKLDNSLGGSGGSG	HHH_b2_07929_000000078_dldesign_0_cycle1_af2pred_0001
150	0	0	0	0	0	GSSLELEFEVVVQKAVLYAYLGEREEALELVEKAEELAKQLGDEEKLKECERVRKTVEELTSGGS	ems_3hC_444_0002_000000127_dldesign_0_cycle1_af2pred_0001
272	0	0	0	0	0	GGSGGSGEVEEQIKTAEEYAKEGDPDSAELIVRQAEVLAELKGDEEALKKVKEVKKKLGGSGGSG	HHH_b2_07519_000000039_dldesign_0_cycle1_af2pred_0001
1519	0	0	0	0	0	GGSGGSMVGEVCDRATKLTQKIDDEKKWNELLDLRIDAAATGDPELVEKLKKAIEEIEGGSGGSG	HHH_b2_01316_000000003_dldesign_0_cycle1_af2pred_0001
1151	1852	6	1	0	0	SGGSGKAEEAKKLYEESKTIKDPEKKIDVLTKAASLAAEGGDHDLFLKIMKELFDALEKSGGSGG	HHH_b1_07287_000000139_dldesign_0_cycle1_af2pred_0001
1926	463	107	0	0	0	SGGSSAAREQIEKDIEAAEEWLEEGDKDSAWLVLLVARTKAELINDKELIERCKEVEEKLGGSGG	HHH_b1_05779_000000184_dldesign_0_cycle1_af2pred_0001
1297	0	0	0	0	0	GGSGGSLFDQNYKSVESWLEEGDKDEADMILGIAETQAEQSGDEEQIKKVKELKEKLKGGSGGSG	HHH_b1_05765_000000239_dldesign_0_cycle1_af2pred_0001
267	0	0	0	0	0	GSGGSGLSELVEKAKEAAIKLNDDEALLELNRLEMDYLETGDPELKEKLEALAKEVAAKGGGSGG	HHH_b1_08023_000000235_dldesign_0_cycle1_af2pred_0001
2555	0	16	3	0	3	GGSGGSMLKEKVEEVEKLIKEGKKDEAERLLNKLYLDAVVENDEEALEKCSELSKAIREGGSGGS	HHH_b2_00421_000000115_dldesign_0_cycle1_af2pred_0001
302	0	0	0	0	0	GGSGGSEPEDIILEAAKVAEKKNDIESSMKIRFYLMDYLETGDEKYAEEAKKIKEKVEKGGSGGS	HHH_b1_01872_000000156_dldesign_0_cycle1_af2pred_0001
368	0	0	0	0	0	SGGSKKAEEYREKARELAEKGDAEELASLLSEIIFEAFETDDDKLFEVAEEADKLLQELLGGSGG	HHH_b1_05789_000000104_dldesign_0_cycle1_af2pred_0001
2865	0	0	0	0	0	SGGSEEQRKQVEEDLETAKEWYEEGDPDEAEMVASVAVTKAELVGDKELLEKIKKLLEEVRGGSG	HHH_b2_05082_000000263_dldesign_0_cycle1_af2pred_0001
1254	0	0	0	0	0	GGSGGSGREEVEKLLEEALKTSDPTERAILLNKAFMIAEDAEDEESIELVFKADKKLDGGSGGSG	HHH_b2_03358_000000212_dldesign_0_cycle1_af2pred_0001
1281	0	0	0	0	0	GIEEALKILKEIDSPIAKKIVKLIEEAKKENSDDLLLVARSEATLGVQQGVVPEEVVELIEKDLS	1ed9002274b666c9e994cb3df317839b_0001_000000055_dldesign_0_cycle1_af2pred_0001
1954	0	0	0	0	0	MEEVERIVERAKELDPDAAEMLDELLKLVKEGKLPESAVLHKCFHIAVFEGDEELEEEAGKADLK	9d49f0d3562fbcf9434e2f7f4344708e_0001_000000014_dldesign_0_cycle1_af2pred_0001
9984	4246	20	0	0	0	SGGSGMKEEIEELIEKAKKCYEEGNPEEAEKLLSRAIKLAQEANDLEAETEAVLFLMDVLGGSGG	HHH_b2_05419_000000285_dldesign_0_cycle1_af2pred_0001
528	1	0	1	0	0	SGGSSKKVTEGEEKVWDLRVEGKLEEAIKVGEEAIKEAEKEGDEATVWRLEIAVNMAKEELGGSG	HHH_b1_08495_000000042_dldesign_0_cycle1_af2pred_0001
1972	1	0	0	0	0	SNEDDIEILKMWAHMEAEELGLDDEAVEKAKEKAEELVEEGVSRDEAKKKIEELLKEEKKKAEGG	HHH_eva_0050_000000106_dldesign_0_cycle1_af2pred_0001
1648	0	0	0	0	0	GSGGSDDALLEAASLIMDLVEEGNSEAVKKLEKLRNEYIKTKDPSKLEELKKEVEKIKKGGSGGS	HHH_b2_01149_000000222_dldesign_0_cycle1_af2pred_0001
865	9	3	0	0	0	GGSGGSEMGKEIDEIVEEAHKLGDVDTALKINSLRMELLETGDEKYLEEAKALLEKVKNGGSGGS	HHH_b1_07993_000000111_dldesign_0_cycle1_af2pred_0001
246	0	0	0	0	0	SGGSEVEEKLKKLIEEVEKLLKEGDKEKAQEKAFEAVSLAFENELYDSLDKASELLKKAATGGSG	HHH_b2_07999_000000265_dldesign_0_cycle1_af2pred_0001
1993	0	0	0	0	0	SGGSEEELEKLKKEIEKVKELAKAGDKDEAILKLSSIIMDAVEAGVPEVVEEGEKLLNELKGGSG	HHH_b1_07115_000000162_dldesign_0_cycle1_af2pred_0001
950	0	0	0	0	0	GGSGGSGAEERLKEAKKLAEEGNKEEASSLLRKAVLDASEANDDELLDEIGKTDREIQGGSGGSG	HHH_b2_07146_000000113_dldesign_0_cycle1_af2pred_0001
2573	2	0	0	0	0	GGSGGSSEAVEEAKKLYEEALKNPEKAEELLWKIRDLAFDSDNSEVWKIAEKLRKKLLGGSGGSG	HHH_b2_03472_000000069_dldesign_0_cycle1_af2pred_0001
268	1	0	0	0	0	GSGGSMKEDLDLLVNMLKVQEELGNKKEVKENAKSVIELAKELNDEEAYKYAKELYEKYGGSGGS	HHH_b1_03555_000000109_dldesign_0_cycle1_af2pred_0001
725	0	0	0	0	0	SGGSDDAELVASLALTALRVYAEQGRTDQVRSQAEQTARYLEEENPELAERVRALAEELTGGSGG	HHH_b2_05566_000000190_dldesign_0_cycle1_af2pred_0001
980	1	0	0	0	0	SGGSMEEVEEKLKRAEKLAKEGKLEEAEELVWEALKLATEAGDVELETKALKKLFDIQEALGGSG	HHH_b1_01973_000000009_dldesign_0_cycle1_af2pred_0001
1596	0	0	0	0	0	GSGGSMDEEIKKVLELADEALKKAKTDEEFSKLISLKLELIETGDLELAKELKEVAEKILGGSGG	HHH_b1_05755_000000064_dldesign_0_cycle1_af2pred_0001
2603	0	0	0	0	0	SGGSMEKEAEEAIEKAREYAAKGDKTTATSILHKAYLDIFERGDDENASRIGEEYKRIMGGGSGG	HHH_b1_08436_000000029_dldesign_0_cycle1_af2pred_0001
1146	1	0	0	0	0	GGSGGSAKAKVEALIEEAKTSTDKEKIEELFQEALMLALDANDGAAMNKVDKARKELFGGSGGSG	HHH_b2_03082_000000139_dldesign_0_cycle1_af2pred_0001
1862	1	0	0	0	0	GSGGSGVASKIMDAVEAAIAGDEEKAIELLEEALKEAEARGDSTSVADVKKLLESARKRKGGSGG	HHH_b1_01932_000000125_dldesign_0_cycle1_af2pred_0001
595	1	3	0	0	0	GGSGGSMELIVKANLKLLDLSEEGNDEGFSKLSKTLSKYEVEKDPELEKELKELVESLGGSGGSG	HHH_b2_06287_000000182_dldesign_0_cycle1_af2pred_0001
3908	0	0	0	0	0	SGGSEEKKKEIEEGLEKLEKLYKEGKSEEAKKLEEEIEKKIREVGDMELSSRLFDIIVESAGGSG	HHH_b1_04898_000000270_dldesign_0_cycle1_af2pred_0001
1067	0	0	0	0	0	SGGSMEEVREEVVKLCEEALKEKDPTKRNSKFGLALVRASAANDEDLVDYVLKKEKEWEGGGSGG	HHH_b2_03458_000000134_dldesign_0_cycle1_af2pred_0001
718	0	0	0	0	0	SGGSMEDVERAKKLFEEAKKLAEEGKPEEARRLLHKAFMDAVMEDSPLADEIGEFDKKLEGGSGG	HHH_b1_06425_000000257_dldesign_0_cycle1_af2pred_0001
2223	0	0	0	0	0	SGGSMEKAREEVEKLVAEALKNPDKDVAISKVAKADQVAQKAGDVEGISKVNKALMEVVTGGSGG	HHH_b1_07775_000000260_dldesign_0_cycle1_af2pred_0001
3042	0	0	0	0	0	SGGSELEEKVEKRIKEAKKLYEAGDPLHAESKLMLARLDAVDANRPDLEKPIEELIKEVRGGSGG	HHH_b1_06809_000000283_dldesign_0_cycle1_af2pred_0001
578	0	0	0	0	0	SGGSDDTKRAKELLEKAKEAAKKGDKIEVAILVSKAFMDAVDAGDEELASEIGKFEKEFEGGSGG	HHH_b2_04251_000000131_dldesign_0_cycle1_af2pred_0001
1496	0	0	0	0	0	SGGSSIEEKKKQIKSIADDLTKEGDPEFAKLLLRAELVLYKRQGDEELVKFIEEYLKELEGGSGG	HHH_b1_00974_000000024_dldesign_0_cycle1_af2pred_0001
1764	1	0	0	0	0	SGGSMEEVEKLLEELDELVEKDPSHAEECESARRAAKEFAEEGDPETARMIAKVAITAAKNGGSG	HHH_b1_03974_000000094_dldesign_0_cycle1_af2pred_0001
1246	0	0	0	0	0	AAAAAEVAREYVESGDPKLREMVEMKRILYEEEGDPDAEYLRQVIELAEKGDPEGALAVADELAA	73f63e3ba0c5fbd29b02c38bc3203c89_0001_1_000000228_dldesign_0_cycle1_af2pred_0001
547	0	0	0	0	0	GSGGSMEDYKRVKELCEKALKISDPVEATVLINQAALDAISGDSEEAWEIVEKAEKEKKEGGSGG	HHH_b2_02959_000000049_dldesign_0_cycle1_af2pred_0001
1117	0	0	0	0	0	SGGSGMKEEVEEDCKAAESWYEEGDKESAEMVIKQAKTLAELANDPEAVKKAEEVEKKVKEGGSG	HHH_b2_01816_000000097_dldesign_0_cycle1_af2pred_0001
59	0	0	0	0	0	SGGSSAREKAEELKKEVEKLIEKGDKDKALEKLQEIRNLAMDADDGEIWRVYDELIKKLVGGSGG	HHH_b2_03877_000000044_dldesign_0_cycle1_af2pred_0001
1038	0	0	0	0	0	GSGGSGIEEEVEKALETAEEFEKEGDKETARLILQAAITEARQAGDEELAKKLEEKLKKLGGSGG	HHH_b1_07265_000000205_dldesign_0_cycle1_af2pred_0001
2572	358	0	0	0	0	SGGSMEELKEDIKTIKEYLEEGDPESAHIIALIAVTKAKQLGDEELLKEIEKLLKEAEEKLGGSG	HHH_b1_02209_000000051_dldesign_0_cycle1_af2pred_0001
240	0	0	0	0	0	SGGSEAEEKVWELCEKALELADEGKLEEAKKLLEEAEKVAKEANDETLVERVKMNRQMMEAGGSG	HHH_b2_05847_000000162_dldesign_0_cycle1_af2pred_0001
345	0	0	0	0	1	SGGSGCTEAAAALMDVVELMAEGKPEEAIKKAEEALKIAREAGCPEWAEELEKLLKKAKAGGSGG	HHH_b2_05278_000000114_dldesign_0_cycle1_af2pred_0001
2388	1	0	0	0	0	SGGSELEEKVDKVLDEASKLDEAGDPEKALALLDEAIKEAEKAGKKDLVDRLEMKKVMVEAGGSG	HHH_b1_08642_000000113_dldesign_0_cycle1_af2pred_0001
1274	0	5	0	0	0	GGSGGSSLDEQIEEVERLLAEGKKEEAEELAWKAVSEAMDAVDGKSLDRALSLLEKIRGGSGGSG	HHH_b2_04481_000000157_dldesign_0_cycle1_af2pred_0001
803	0	0	0	0	0	SGGSSEAREVCERDLRAVRSWAEEGDPETARMIARVSLIRCRKLGCPEVAEELERLLEELGGSGG	HHH_b2_04582_000000125_dldesign_0_cycle1_af2pred_0001
908	0	0	0	0	0	GSGGSSTKKDLEFAKELAKEGEYEDAYMVAKTQLVVAEQANDKESVEEIQKFLDELEKKLGGSGG	HHH_b2_03093_000000262_dldesign_0_cycle1_af2pred_0001
1139	0	0	0	0	0	SGGSEEAIKEVKEKAEKIKKLVKEGKKEEAEELLLEMVTLAMDTDSSELWELRDEAAKEFGGSGG	HHH_b1_03216_000000045_dldesign_0_cycle1_af2pred_0001
3627	159	0	0	0	0	GSGGSMLSKVDEKAVKLLKELVKEGKDEDWDKLSSARFEAIESGSEEKCKEVEKLIEEIKGGSGG	HHH_b2_03938_000000102_dldesign_0_cycle1_af2pred_0001
313	0	0	0	0	0	GSGGSSAVEEALKEAKKLKEEGNPEKAIELLSKALKEAEAAGDYESVSKLVFERMDCLDGGSGGS	HHH_b1_07913_000000209_dldesign_0_cycle1_af2pred_0001
1141	0	0	0	0	0	SGGSDEELILEAISESNLKLLDLVDKGDEESYDKLSKLHNKLVETKDPAVAEELKKFLDELGGSG	HHH_b2_03377_000000103_dldesign_0_cycle1_af2pred_0001
2904	0	0	0	0	0	SGGSREKQTEVRSLASKTVIEASEKGDWDAVSKVAKLEREFLKTGDKKYLEEIKEILEKVGGSGG	HHH_b2_05070_000000255_dldesign_0_cycle1_af2pred_0001
1699	0	0	0	0	0	SGGSMEEEIEKIFKKAKEEKDVDLFIKAKSLTMDAIDETGDDKYWELLDKIDKERVKVIKGGSGG	HHH_b1_04747_000000125_dldesign_0_cycle1_af2pred_0001
1542	3	0	0	0	0	SGGSGELEKEAKKVEETAEEFKKQGDPETAYLILKMKLREVEKANDKELAKRIKEKLEELGGSGG	HHH_b2_01565_000000133_dldesign_0_cycle1_af2pred_0001
585	0	0	0	0	0	SGGSDAEYEMYEFRVDVLSTLASETGDPILIEQLKEELEKLKKKGFEKLVEKAEKVLKKLGGSGG	HHH_b2_05805_000000298_dldesign_0_cycle1_af2pred_0001
186	0	0	0	0	0	SGGSGLLSEETRQQLAAAREWAAEGDPDTALMILNIAVIYAREAGDEELLAEIEALRKELEGGSG	HHH_b1_01368_000000031_dldesign_0_cycle1_af2pred_0001
1132	1	0	0	0	0	SGGSMAEEIAENAKRAIEEFVKEGDEDSAELVLSISTTRLTLLGAPDKAEALKKHYEEVKGGSGG	HHH_b1_07591_000000162_dldesign_0_cycle1_af2pred_0001
1867	0	0	0	0	0	GGSGGSMLKEKAKELYEKYKKTKDDNLFVELWSLRMDALELGDDEAFKYIDKLINELLGGSGGSG	HHH_b1_08716_000000112_dldesign_0_cycle1_af2pred_0001
788	0	0	0	0	0	GSGGSMKKELEEKIEKAKKLFEEGKVEEADELLSKVLSEAMDANDGEAMDKAIRIRQEYYGGSGG	HHH_b1_04098_000000246_dldesign_0_cycle1_af2pred_0001
4502	0	0	0	0	0	GSGGSSEEEFKKLEERLQKLLQKIEDEEVWSECFSRRFDAIEEGNVELLRKAVEKAEKYLGGSGG	HHH_b1_04661_000000077_dldesign_0_cycle1_af2pred_0001
2353	1	0	0	0	0	SGGSMEELEKLLEEAEKLIKEGKYDEAALVLSRAIMDALEEGNDEVFKKAEELYEKVKKKLGGSG	HHH_b2_06125_000000034_dldesign_0_cycle1_af2pred_0001
818	0	0	0	0	0	GGSSEEDEKLAEEYEEKLKELIEKKEEDEALSALVDAVFELSERGAGDQVDKLRDMWVKAMGGSG	HHH_b2_08304_000000080_dldesign_0_cycle1_af2pred_0001
840	0	0	0	0	0	SGGSSKELLEKAKKEVEELLEKGDPAKAEMVVMKLMMEALELNDEELLKKASELQKLIEKKGGSG	HHH_b1_08007_000000120_dldesign_0_cycle1_af2pred_0001
941	1	0	0	0	0	GGSGGSEARKRVKELCEKARKTSDPLERQILLNKAYLDAVTLGDEELIDYVSKVEKELGGSGGSG	HHH_b2_01733_000000038_dldesign_0_cycle1_af2pred_0001
5488	5	0	0	0	0	SGGSAREEVEELLKKLKEAYEKGDEDEAMILRQRARELALRLGDKEALERLDKTFEELTKGGSGG	HHH_b1_00702_000000217_dldesign_0_cycle1_af2pred_0001
865	1	0	0	0	0	SGGSGQAKSEVKQHIETAKEWAKEGDKDTADMLMRLAKTIAELANDPELVKLVEEKAKEIGGSGG	HHH_b2_03599_000000118_dldesign_0_cycle1_af2pred_0001
5291	0	0	0	0	0	SGGSSKLEEDKEKIKKLYEAGKKEEAEKYFEEAKKKYEEEGDDNGRLELTNYYIDVIEEIGGSGG	HHH_b1_08702_000000042_dldesign_0_cycle1_af2pred_0001
355	0	0	0	0	0	SSFGKALDILSKCLVIATKKNDKKAIEKCEKMRSELWDAEEKNDEETIEKIEKEAKELLKEVEKG	ems_3hM_3301_000000042_dldesign_0_cycle1_af2pred_0001
5441	0	0	0	0	0	SGGSEKAEELYEKIKKLIEEGNTLEAMSLLMDFVEIAYEKDDEELSKKVKELDELINKKLGGSGG	HHH_b1_06431_000000065_dldesign_0_cycle1_af2pred_0001
1115	0	0	0	0	0	SGGSSSARKELEEDLKVCKEFYEEGDPDSAEPIARIAVRKAEELNIPDMAKKLQELLEKIRGGSG	HHH_b1_01949_000000071_dldesign_0_cycle1_af2pred_0001
2486	4920	8	0	0	0	SGGSEKREKIEELLKEAEELIKEGKPEEALEKLSEASRLAESINDRELEMRAMKLRLDALGGSGG	HHH_b1_04511_000000120_dldesign_0_cycle1_af2pred_0001
1693	0	0	0	0	0	SGGSDEIEKRIKEAKKLAEKGDYEEAIRKLNLAIVAAAAENREDLLDEATKLENKIQKALGGSGG	HHH_b2_00129_000000119_dldesign_0_cycle1_af2pred_0001
424	0	0	0	0	0	SGGSSLKEEVKKLLEEALKIKDEEEADKLISEADKLAEEAGDKELESEIMLARLDKEEKVGGSGG	HHH_b1_07790_000000122_dldesign_0_cycle1_af2pred_0001
396	0	0	0	0	0	GGSGGSDLKEKIEKMKKKAEEKGNEEAIKDVEVAFEYYEEGDEDSAEMILRIAETQVELGGSGGS	HHH_eva_0727_000000140_dldesign_0_cycle1_af2pred_0001
505	0	0	0	0	1	SGGSSLKEEIEKLLKEIEKALKEGDKEKAEKLASEASKKIDEVGDLEAESRLMKLLLDLVGGSGG	HHH_b1_00637_000000112_dldesign_0_cycle1_af2pred_0001
920	0	0	0	0	0	GGSEEETREKLRELAKKLVEELNLSEEDLKELLELVDDLIEAGIDEETAAQVVKMKALLLASGGS	HHH_b2_00034_000000250_dldesign_0_cycle1_af2pred_0001
1515	0	0	0	0	0	SGGSDETKEWIRDVRTSIVKSLKEEGNPEEAKKLAEVALEDFKQLGDAEAAAEVQKLLDELGGSG	HHH_b1_07020_000000125_dldesign_0_cycle1_af2pred_0001
595	0	0	0	0	0	SGGSSVEELLKEHEKAVKSWLEEGDKDSAHLVLLVLRAQMEEIGDEEALKKVEELEKEVEEGGSG	HHH_b1_03569_000000066_dldesign_0_cycle1_af2pred_0001
810	0	0	0	0	0	GSGGSGADDADMVASVTIVALKHLDSEARKATYESAKKYLESLGDKAGVARLEKAYNAIGGSGGS	HHH_b1_04586_000000087_dldesign_0_cycle1_af2pred_0001
2867	3046	6	0	0	0	GSGGSSAEEEVEKLVEEALKTDDEEKRDELFSRADELAEKAGNSELVMKVMHARMDWLEKGGSGG	HHH_b2_04001_000000183_dldesign_0_cycle1_af2pred_0001
709	2	0	0	0	0	GSGGSELEKLIKETEELIEKGDTDGALSTLNDLIFKAVEEGNPEALKKGEELRKKLVEQLGGSGG	HHH_b2_01502_000000100_dldesign_0_cycle1_af2pred_0001
1046	0	0	0	0	0	GSGGSSKEELEQTKRVAKELVKEGDPDSAKMVVKLELSKAKVNNDEKTAKELEELLKEIEGGSGG	HHH_b1_02684_000000203_dldesign_0_cycle1_af2pred_0001
374	0	0	0	0	0	SGGSGDTKSNYEAAKSLFEEGDYEDAEMVLNIAKTQAKKEGNEELLKEVEELLEKIRKKLGGSGG	HHH_b1_01262_000000005_dldesign_0_cycle1_af2pred_0001
522	0	0	0	0	0	GSGGSMMDEVLKDQVETAEKWAEEGDTEEAKFLLEIALERAEEEGNEEVVERCKELLEKVGGSGG	HHH_b2_05553_000000177_dldesign_0_cycle1_af2pred_0001
1930	0	0	0	0	0	SLKDRLKFLAEEFGDKKFAVRVEFQDLQQELGDAEKAKEELTEAVAEVYNISLETAKRIVEEAIK	09c2afe89fb4cbada1505b3a46965288_0001_000000220_dldesign_0_cycle1_af2pred_0001
500	0	0	0	0	0	DKADEVISKAMDVVMDADEQNNDELFSKAAKLVDEAQQARVNNDEALLEKAAKEVEEVEKELKAG	ems_3hM_1289_000000215_dldesign_0_cycle1_af2pred_0001
568	0	0	0	0	0	SDVEKLKALVREVCSNPANVEKLCRLVDSLHEIGEDPDFIMVILIGEARMLGDPAAAERLEKARE	098064ffb003ae9d220488cec4d80c2b_0001_000000238_dldesign_0_cycle1_af2pred_0001
2151	0	0	0	0	0	GGSGGSSEVVEIAEEVKKKLIEKNDDEGLLRINNLIIDYLETGDEKLAEEIKKEYEKLGGSGGSG	HHH_b1_01634_000000216_dldesign_0_cycle1_af2pred_0001
708	0	0	0	0	0	SGGSAKEKAKEALEKAKKLAEEGDKIGAIVVLNKAILDIFDEGDPESASELNKLEKEIQSGGSGG	HHH_b1_06871_000000183_dldesign_0_cycle1_af2pred_0001
306	0	0	0	0	0	SGGSSFSDLVTEALKLAYELDDDESFSKLIDLRFKYAETGDPEVVKEVEEILEELKKKKEGGSGG	HHH_b1_02876_000000122_dldesign_0_cycle1_af2pred_0001
841	0	0	0	0	0	SGGSMEQVEEQIRAAESWAEEGDLDSADMVLRIAETLAKLEGNEELLERIEEVREKIEKKLGGSG	HHH_b2_03384_000000179_dldesign_0_cycle1_af2pred_0001
520	0	0	0	0	0	SGGSMALERAKELLEKAKELAAAGDKEGLESAAAKVILDAYDEDDPEIEEIYDEMLALSKGGSGG	HHH_b1_02936_000000036_dldesign_0_cycle1_af2pred_0001
2336	0	0	0	0	0	GGSGGSSIEEKIEKAKKLYEEGDPDEAFSVLSKADSEAQKKGDIETVVKINKLLMEISGGSGGSG	HHH_b2_00972_000000105_dldesign_0_cycle1_af2pred_0001
1335	0	0	0	0	0	SGGSSEELDKLYDKAMELRMEVMEKGDGKTADKATKLMLEASKTGDVSLLEEAVKLLEERLGGSG	HHH_b2_05528_000000208_dldesign_0_cycle1_af2pred_0001
574	0	0	0	0	0	SGGSMEEARKLLEEAKKLFEEGDYLEASSKLHHAYMYATEAGDDELLEEIKKLEKKVEEAGGGSG	HHH_b2_06542_000000054_dldesign_0_cycle1_af2pred_0001
225	0	0	0	0	0	SGGSGKEKLKELLKKLKEASKNKNLDEAGKLAKEIHEIALKEGDVEALSEAAKLYLDAVVDGGSG	HHH_b1_01051_000000209_dldesign_0_cycle1_af2pred_0001
392	0	0	0	0	0	GGSGGSDKYDELYEKAKKLKKEGKPEEAQALAHKGWMDAFDANDEEAAERFSELDKEVGGSGGSG	HHH_b2_01915_000000071_dldesign_0_cycle1_af2pred_0001
844	0	0	1	0	0	GGSMLKEVLDDMLKSTKSWIEDGDLDSADLLASAALQLAKSVGDEETAKEAEELLKEIEKKGGSG	HHH_b1_07571_000000157_dldesign_0_cycle1_af2pred_0001
69	0	0	1	0	0	SGGSGLLKKVLEQRIASAESWLEEGDPENASFLLDAARSLAEIVGDEEALKRCEELEKKLGGSGG	HHH_b1_06594_000000107_dldesign_0_cycle1_af2pred_0001
1725	1	0	0	0	0	SGGSMKSAKGMLKVLEIVDEKGLTEEQLDVLISEMEKLIKEGLSEEEIEKRLEELGKELAGGSGG	HHH_b2_08173_000000279_dldesign_0_cycle1_af2pred_0001
3306	1	0	0	0	0	GSGGSEAEELRERVRKLIEEARKNPDPVEQKVLLNRAFLDATELGDEELWEEVVKAEKELGGSGG	HHH_b2_05302_000000167_dldesign_0_cycle1_af2pred_0001
1778	0	0	0	0	0	KKEKLKEALELIKKGDPEKAVELLEKLAKEENDSRISNAADLIRTELDLGDLDFCESVANVLLDS	0368d5e3f57bec5f2f30244c75bd21de_0001_000000204_dldesign_0_cycle1_af2pred_0001
183	0	0	0	0	0	SGGSSLALQSTLAKLMLAAVDGDREEFEKLYKEAKKLAEEEGNEEALKEIESAKKYIEEKLGGSG	HHH_b1_00134_000000130_dldesign_0_cycle1_af2pred_0001
180	0	0	0	0	0	GSGGSSEETFKKNEKKLVELLKKVEDEEVWSKAFDRRFEAIEKNDASLLVPAVEEAEKYLGGSGG	HHH_b1_04661_000000212_dldesign_0_cycle1_af2pred_0001
2195	0	0	0	0	0	SGGSMEKYLEEIEKIIEKLEKMGDKETVEKVKELKKELEKTGDPRYAEMARMFLQLSEADLGGSG	HHH_b1_01480_000000281_dldesign_0_cycle1_af2pred_0001
1587	0	0	0	0	0	SGGSDEEKKLVKELEELRQKALELNDDDTALKINSLLMDFLETNNPEYVKEAKELVEKVENGGSG	HHH_b1_03684_000000263_dldesign_0_cycle1_af2pred_0001
3043	1	0	0	0	0	GGSSESLKEEAERHLRYLTELIKEGNKDELEIVGRVAIAELRSKGADEEAERVEKVVNEALGGSG	HHH_b2_00327_000000213_dldesign_0_cycle1_af2pred_0001
1042	0	0	0	0	1	SGGSSPAQDILDNTKSYIEDLVKQGDKEMAKLVARSSKIQLERLGDPESAKEAEELLKELEGGSG	HHH_b1_02051_000000096_dldesign_0_cycle1_af2pred_0001
931	0	0	0	0	0	SGGSSEAEEKIREKAKELGLDEDDADMAVLMARTELLLGKSDEEAYKSACSVLEAMKEAKEGGSG	HHH_b2_08271_000000219_dldesign_0_cycle1_af2pred_0001
761	1970	2	0	0	0	GGSGGSSELVKQAEELKEKLIKAGDLDGVLELNSLKMDYLETGSEEEKKKLKEFLEKKGGSGGSG	HHH_b2_04701_000000095_dldesign_0_cycle1_af2pred_0001
1104	0	0	0	0	0	SGGSSAKKEQVKSDVKAALSWYEEGNPEDARMILTHARYLAEEANDPELVALVEEVEEKVKGGSG	HHH_b1_00090_000000005_dldesign_0_cycle1_af2pred_0001
2744	3	2	0	0	0	SGGSSLKDEALGLSGLARLEAEERGDEEAFDELAELDKKLIETGDESYAKKLLEKAKKILGGGSG	HHH_b2_06071_000000080_dldesign_0_cycle1_af2pred_0001
2550	2	1	0	0	1	GGSGGSMVKQNIETAKKFYEEGDPDTAELLLNQARILAEQEGDEEALKEIEELLKKVKGGSGGSG	HHH_b2_04424_000000226_dldesign_0_cycle1_af2pred_0001
2079	0	0	0	0	0	GGSKAKEEVKKLLEKAKEYKKKGDKEKMVECWNKAVWLAVDDNDDEAMKIAKEIDEILQSLLGGS	HHH_b1_01614_000000172_dldesign_0_cycle1_af2pred_0001
1700	1	0	0	0	0	SGGSMEELEKRVEEVIKKAEELKKEGRPEEARALLHKEYMDLTDAGHPDLASKLAKKDKELGGSG	HHH_b1_01119_000000027_dldesign_0_cycle1_af2pred_0001
465	0	0	0	0	0	GSGGSTPEVWSKIMDAVELRYQGKDEEAIKLLEEAVELAKKLGDKESLKEAEELLKKLKGGGSGG	HHH_b1_02463_000000022_dldesign_0_cycle1_af2pred_0001
359	1	0	0	0	0	SGGSSFAEEQCKSMEKAAISWADEGDKDDAEMVLRILETLAELSNSEKCKEYVKKAKEHLGGSGG	HHH_b2_04907_000000127_dldesign_0_cycle1_af2pred_0001
1108	0	0	0	0	0	GSGGSMNSQQAKQNLETAKKWLEEGDPEEARMIASVAKSLAELGGDEATVKETEELLKKAGGSGG	HHH_b2_03159_000000232_dldesign_0_cycle1_af2pred_0001
3598	0	0	0	0	0	SGGSEAEKKAKEAIEEAEKLKKAGDKDGAVSKLHLGILNAVELNNEKAEDMLLKKDKEIENGGSG	HHH_b2_05540_000000077_dldesign_0_cycle1_af2pred_0001
250	0	0	0	0	0	SGGSSLSEEFDSAYREAIEAGVDEDELLKLRIEFIDALEEGDEETQKKVIERVKELIEKAKGGSG	HHH_b2_02653_000000270_dldesign_0_cycle1_af2pred_0001
230	1	0	0	0	0	SGGSMEDAKRARELVEKAKKISDKNEALVLVNRARMDAFDAGDEETWEEASKLEKELIKSGGSGG	HHH_b2_01802_000000078_dldesign_0_cycle1_af2pred_0001
1260	0	0	0	0	0	GPREAALKVAKEANSLLAESLANQFYLRAVDGEPVEDIIKRLREMAKEANSPEALELIDKMEEAC	d6558ccccd8db474e8470db15564cdc6_0001_000000165_dldesign_0_cycle1_af2pred_0001
938	871	468	2	0	0	SGGSKSKEILEEAKRKLGEAAEKGDEDEMLVTRQTYIAQLVKLGDKEAVDELWEFADKLSGGSGG	HHH_b1_08121_000000134_dldesign_0_cycle1_af2pred_0001
328	0	0	0	0	0	GGSGGSDVLLKAASLIMDLVEEGDSEKVKKIDKLRDKYVKTKDSKYEKELKKEIEKISGGSGGSG	HHH_b2_01008_000000196_dldesign_0_cycle1_af2pred_0001
909	0	0	0	0	0	SGGSSEVEEKAEKVLEEADKLVKEGNPDEAISLLNLAVLDAFDENNEKAFEKVNKKLKELLGGSG	HHH_b2_04815_000000041_dldesign_0_cycle1_af2pred_0001
1001	0	0	0	0	0	GGSGGSELKELVEKLKEAAEKGNLDEVVSLYVDARFKAAEAGDSESLKEIEEIYESFISGGSGGS	HHH_b2_04190_000000285_dldesign_0_cycle1_af2pred_0001
2183	1	0	0	0	0	SGGSMEDAERARKLLEEAKKLKEEGDNEEASSKLRQAYLDAVDAGDDELADEIGELLKEIEGGSG	HHH_b1_02804_000000180_dldesign_0_cycle1_af2pred_0001
160	0	0	0	0	0	SGGSKEAEELLKEAKELLEKGDPKEAYEKLSKAEEIVTEAGDYDLLFEVNKARFEVVEKEGGGSG	HHH_b2_04591_000000070_dldesign_0_cycle1_af2pred_0001
571	0	0	0	0	0	SGGSSAQAEEIFEQAKRAIKAWVEDGDPESAELVVLVESTRLKQLGAPDLAEELKKLLEELGGSG	HHH_b1_05760_000000294_dldesign_0_cycle1_af2pred_0001
1889	0	0	0	0	0	SGGSRLEALVLANKARLDAFEAGDEENWNRLEELEKKYEETGDEKILEELKELSKKIVEKSGGSG	HHH_b2_07331_000000180_dldesign_0_cycle1_af2pred_0001
143	1	0	0	0	0	GDALLALNSYIMDALEEGRDEVKLAEKARELLLEGKPEEAAKVLEELAKKTGDPRVEEVIKLVRA	34ce993b751eef2840e68fd59e8aa272_0001_000000147_dldesign_0_cycle1_af2pred_0001
1129	1	0	0	0	0	SGGSMEKEAELVSYVQELKKKLGLSEEQEVQLVLLAIDLADEGVPIEEAKKILEEKAKELGGSGG	HHH_b1_00264_000000264_dldesign_0_cycle1_af2pred_0001
428	1	0	0	0	0	GGSGGSGGVKKFEELIEKAKKLNNDDAVLEINSLKLDYLETGDEKYLEKAEEIVKKAEGGSGGSG	HHH_b1_04866_000000168_dldesign_0_cycle1_af2pred_0001
1447	0	0	0	0	0	MEKVKEELKWLAEEFGDWVFATSVVIRDLEQQGVSEEEIREALIKALTEILGDEEKAKEIVEKAK	3761aadde6e0e8042e885978d9b80c09_0001_1_000000174_dldesign_0_cycle1_af2pred_0001
484	1350	5	0	0	0	SGGSSEWEESAKKALELAEELVEEGDPDTAIMILKVELTRAEQLGLPEAERLKKKLEEIRNGGSG	HHH_b1_04888_000000031_dldesign_0_cycle1_af2pred_0001
726	0	0	0	0	0	SGGSKAAEIAEKAIAEAKKLKAEGKKAEAVSVLNEARMELIDMGDDEAFSKLAKAEKEVIGGGSG	HHH_b2_07457_000000118_dldesign_0_cycle1_af2pred_0001
748	0	0	0	0	0	GSGGSSEKTEEALKKAEELEKKGDKLEAIVILSKEILDAFEKGDDEAVERLGKKDKELQGGSGGS	HHH_b2_04139_000000126_dldesign_0_cycle1_af2pred_0001
2325	1	0	0	0	0	SGGSGEAEKQAQKEVDTVKEFYEEGDPETARIILRVALREVKELGQEDKAKELEELEKKLGGSGG	HHH_b2_00639_000000045_dldesign_0_cycle1_af2pred_0001
382	0	0	0	0	0	SGGSDEADKLLMEAVSLRMDYLETGDPALLEKMKEIAEKLKEMGAEEEYKVVKQMIEDLEKGGSG	HHH_b1_03510_000000191_dldesign_0_cycle1_af2pred_0001
1991	0	0	0	0	0	SGGSSSLSEIIKEQLKTVESWVKEGDPEEAKFIAESARILAEEAGDEELLKKVEELLEKLGGSGG	HHH_b1_06747_000000153_dldesign_0_cycle1_af2pred_0001
1181	0	0	0	0	0	GGSGGSSLEERIEKAKELAKQGKKDEALVVLNKGVLEATEAGDDESFSKLSKLQSEIVGGSGGSG	HHH_b1_03631_000000180_dldesign_0_cycle1_af2pred_0001
115	0	0	0	0	0	MEDLRKLAFETAKTDPETATNILESRIKLAEADGDKEEVEEIIKILEELAKTNEIAKKLLKKVKE	8677146645409c09fa773dfa88d80d04_0001_1_000000034_dldesign_0_cycle1_af2pred_0001
2128	2	0	0	0	0	SGGSMKEKVEELIEKMKKAYEEGNAEEFQKLHVEAVKLAAELGDDELLSKTIDTRFELVAGGSGG	HHH_b1_00702_000000201_dldesign_0_cycle1_af2pred_0001
622	0	0	0	0	0	GSGGSELEELLEETKKCLEDGDLLGAKSTIMRLIMEAVELGDEEALEEASKLDKELDAQVGGSGG	HHH_b2_01502_000000252_dldesign_0_cycle1_af2pred_0001
5098	0	0	0	0	1	SGGSSLEDEIVSLMVDGIWLYQEGNPEEAIKKVEKAVELAEKLGDSVYKEKAEEELKEIKEGGSG	HHH_b2_01574_000000238_dldesign_0_cycle1_af2pred_0001
2271	2	0	0	0	0	SGGSDKVKELIKKAEELIKEGKLDEALSVLNDALFLAVEKGDSESVKKLEELRKKLVEAQGGSGG	HHH_b1_05588_000000160_dldesign_0_cycle1_af2pred_0001
1365	2	0	0	0	0	SGGSKVSELVDELVDLSVKNPSVWDFLSKARWEALDLAISGKEEEAIKLAKEAIEEAKAKGGSGG	HHH_b1_00498_000000075_dldesign_0_cycle1_af2pred_0001
374	0	0	0	0	0	SGGSAKEVLDEAWELVEKAEKENDPALYQEAIDLLKKKYEETGDENLKFKAFHIEDVLKSGGSGG	HHH_b2_02339_000000151_dldesign_0_cycle1_af2pred_0001
838	0	0	0	0	0	SGGSMEQDKALADMYITEAELLAEGGDPEEARELLEDAIEFAKEAGYEEAVKLLQEKLEEIGGSG	HHH_b1_08649_000000254_dldesign_0_cycle1_af2pred_0001
1076	0	0	0	0	0	SGGSGLLEQTVKDRLKQALSAKKEGNEEEVDFFYSTAKSLAKDINSAEAAAAVEKVGKELKGGSG	HHH_b2_06296_000000196_dldesign_0_cycle1_af2pred_0001
486	0	0	0	0	0	SGGSGGSGVDDVIELAKKLAEEGKPDLAIAILDAHIKMEEEDGDEESVKKLKETKEEIGGSGGSG	HHH_b2_02174_000000053_dldesign_0_cycle1_af2pred_0001
447	0	0	0	0	0	SGGSGGSNAEQTLAVVDTLVSSGDEDDTEMAKLILRNAIISSSNPEDQKILQKRLDELGGSGGSG	HHH_b1_05018_000000003_dldesign_0_cycle1_af2pred_0001
1002	0	0	0	0	0	SGGSDKLKKVVEDKIKTAKSWIEEGDPESADLLLNAALYLAKQINDPKLVEEIEKLKEKIGGSGG	HHH_b2_01312_000000089_dldesign_0_cycle1_af2pred_0001
937	0	0	0	0	0	GSGGSSEVAEKVDKLIEEALKEEDKEKAAKKLEEAVEIAKKAGDETLAFVAEVRLNLVKDGGSGG	HHH_b2_02909_000000192_dldesign_0_cycle1_af2pred_0001
789	0	0	0	0	0	GGSGGSDVLLRAASLLMDLVEKGDSENAKKIDELHREYARTGDEELKKKLKEEIEKIEGGSGGSG	HHH_b1_00015_000000284_dldesign_0_cycle1_af2pred_0001
1118	0	0	0	0	0	GSGGSGLDELVEEAIKAAMKLNDDDAILKLSSLRMDWLETGDEKLKEELEKLAKEVLAKGGGSGG	HHH_b1_08023_000000094_dldesign_0_cycle1_af2pred_0001
2278	1	0	0	0	0	SGGSELEEKVNKKCKEALELAEKGDKDGALDLLQEAFSLAMDADDGELMNKVDEVKKKVINGGSG	HHH_b2_01516_000000143_dldesign_0_cycle1_af2pred_0001
872	0	0	0	0	0	SGGSGKAEELLKKAVEEAKKLVAKGDPDGARSVLLKAFMDIVDLEDWDNASKMSKAIDELLGGSG	HHH_b2_05270_000000114_dldesign_0_cycle1_af2pred_0001
705	0	0	0	0	0	SGGSMEEVKKKLEEVKKLIEEGNYDEALLLANSALMDALEAGDDELAKELDELREKIQSKLGGSG	HHH_b1_02530_000000263_dldesign_0_cycle1_af2pred_0001
2380	2	0	0	0	0	SGGSGEADEAISNAVDKRFEAIETGDKSLMKEAIKDLEETYKKTGDEDLKIVLKALKKDLGGSGG	HHH_b2_05047_000000226_dldesign_0_cycle1_af2pred_0001
3759	0	0	0	0	0	SGGSSEVREKVEKLIEEARKAYEEGDPEKARELLWKARSIAADADDVDLEVKVLDELEKVLGGSG	HHH_b2_03396_000000052_dldesign_0_cycle1_af2pred_0001
3744	2	0	0	0	0	SGGSSESEKELEKVLKEAEELKKAGDPEKAQSLLSSAIMDAIEKGDSKAVEALTKKLKEVTGGSG	HHH_b2_00732_000000122_dldesign_0_cycle1_af2pred_0001
241	0	0	0	0	0	DRLEEIKKMLKEGDPNVRGKIILKRLDEVEKGNDKAVDLLSKVDKLFEEGDPEKAVEVLEEVIKS	8770d6914b934742034c8fc5a9ef7cff_0001_1_000000053_dldesign_0_cycle1_af2pred_0001
1570	4	0	0	0	0	SGGSSQEAESLAAKARLDIIELIDAGKPEEARRLAEETAARIRALGAPDLADQLVAFYEDLGGSG	HHH_b2_04811_000000007_dldesign_0_cycle1_af2pred_0001
951	2279	9	0	0	0	SGGSSDEELIKKALDAAEKVRVTASDEEFSELMDLKFELVETQDPELAKKLLEAAKKIEKGGSGG	HHH_b1_07523_000000016_dldesign_0_cycle1_af2pred_0001
437	0	0	0	0	0	SGGSGSLEKEFKEQIKTVEEFYKEGDKDSAWLVLMHAEYLAEKIGKKEYIEKCEELRKKLGGSGG	HHH_b1_08293_000000017_dldesign_0_cycle1_af2pred_0001
1487	0	0	0	0	0	SGGSGKAIAESNLKAAKSWLEEGNPEDAEMIARQALIVAEQINDEELVKETKALLEKIKAKGGSG	HHH_b1_05711_000000219_dldesign_0_cycle1_af2pred_0001
798	0	0	0	0	0	SGGSSSAKELVENDIKAAREWYEEGDPDSAKMILRVAKAVAEEAKDEELVKKVEEELKKVEGGSG	HHH_b2_06316_000000198_dldesign_0_cycle1_af2pred_0001
3535	0	0	0	0	0	GSGGSRKDEIFSEAVSLRFELLEKGDGKSADELEKLLSKALQTGDEKYFKEVEELLEKIKGGSGG	HHH_b2_02219_000000002_dldesign_0_cycle1_af2pred_0001
1528	0	0	0	0	0	GSGGSMEEARKEVEELLKKAEKISDPAERAVAINRALMIAVDADDEESVDLVTEFEKKYFGGSGG	HHH_b1_02836_000000100_dldesign_0_cycle1_af2pred_0001
2349	1255	3	0	0	0	GSGGSDDLERAKKLLEEAKKIPDKEKATSKLHKAVLDATLAEDDELWDEIGKLDAEKQKKGGSGG	HHH_b1_00417_000000021_dldesign_0_cycle1_af2pred_0001
2423	0	0	0	0	0	SGGSGEAEKLFKEAVEKLKELAKNNDKEGIFSLVSHTVFDLQELGDEKSADELLELEKKLTGGSG	HHH_b2_07006_000000062_dldesign_0_cycle1_af2pred_0001
358	0	6	0	0	0	SGGSSGFSELTKNQIKAAKSWLEEGDEDTARMILRVAVETAKLANDKELLEEAESLLKELEGGSG	HHH_b1_06999_000000229_dldesign_0_cycle1_af2pred_0001
644	0	0	0	0	0	SGGSSEQFESNYKFVESSLKEGNAEDADIVIGILKTLAEQAGDKKNIEKAKELEEKVKELEGGSG	HHH_b1_00660_000000041_dldesign_0_cycle1_af2pred_0001
3003	1	0	0	0	0	SGGSMEVREKAKEAVEKAKKLVEEGKPLEALVLLRQTYMDVFDAEDEEATDLVSKKLKELEGGSG	HHH_b1_08561_000000211_dldesign_0_cycle1_af2pred_0001
770	1	0	0	0	0	SGGSDELWEEARKIVDEIVEKYGLTEEQREVLLAHAQLDVAEGVSPEEIRERLERIAKELKGGSG	HHH_b1_02957_000000196_dldesign_0_cycle1_af2pred_0001
2782	0	0	0	0	0	SGGSGAAAKEEAEQTKRVIKELIAEGDPDSAEIIARVEITKLEQLGAKDLAEEVRKFFEEVGGSG	HHH_b2_07646_000000165_dldesign_0_cycle1_af2pred_0001
1663	0	0	0	0	0	GGSGGSGVEEAKKLFEEAKKNKDKDKALPLLSRAIMDAAEAGDSETLKKIEEEKNKLLGGSGGSG	HHH_b2_06154_000000292_dldesign_0_cycle1_af2pred_0001
959	1	0	0	0	0	GGSGGSDEILKLRVEAVFLIQEGDKERLKKVLEELKKLAKEKNDPAAQLVVKDAEKYLGGSGGSG	HHH_b2_07761_000000065_dldesign_0_cycle1_af2pred_0001
533	0	0	0	0	0	SGGSMEEEREKIEKLIEEAKKTKDPEKADKLFNEAIKLAEKANDDELFSKVVDGLFEWVEGGSGG	HHH_b2_08363_000000206_dldesign_0_cycle1_af2pred_0001
2096	0	0	0	0	0	SGGSEDRKKVEELIEKARKLYEEGDPLHAQAQLGLAMIYASDAGDEESLEKVSEVSKEVSGGSGG	HHH_b1_02894_000000235_dldesign_0_cycle1_af2pred_0001
2039	0	0	0	0	0	GGSEASEKVSELLKRAEKLLDEGDPEEAKKLVEEALEIAEKANNEDDIMRVKLTAVMVEVRGGSG	HHH_b2_05334_000000283_dldesign_0_cycle1_af2pred_0001
1580	0	0	0	0	0	SGGSDAEEKLKEVEELAKKGDKERMEEILFEVSKEFMDTQDSNIAKVRTKMAQILIELKKGGSGG	HHH_b1_01096_000000259_dldesign_0_cycle1_af2pred_0001
969	0	0	2	0	0	MDIKKEVIERVKKGDKQAEEMLKMFVKMDLEYNTEEDKKDIEEMLKIAEEIGSEKAKKIIEETIK	94ba4ec743f669b1dff215a975ef15fa_0001_1_000000273_dldesign_0_cycle1_af2pred_0001
11153	3	0	1	0	0	GGSGGSAAEELIEKAKKAKEAGKPDEAVDLLSKALVEAMDENDGELMNKIDKLIKEAINGGSGGS	HHH_b2_01850_000000295_dldesign_0_cycle1_af2pred_0001
141	0	0	3	0	1	GGSGGSSLEEEFEKIIKKLKEIGAEEALNMAEMYKHLAEIDGDPSWLEKAKELLKEAEGGSGGSG	HHH_b1_07002_000000077_dldesign_0_cycle1_af2pred_0001
4763	2	0	0	0	0	SGGSSEAEKYCDEGVELARKLGDDDTVLELRNLRIDYLETEDEALLEELKKKKEELKKKAGGSGG	HHH_b1_01135_000000050_dldesign_0_cycle1_af2pred_0001
773	0	0	0	0	0	SGGSMEEVEKLLKEAEKLIEEGKYEDALLVLTRAFHEAVDLGDDELFSKTSELIDKVTKKLGGSG	HHH_b1_05968_000000269_dldesign_0_cycle1_af2pred_0001
1794	0	0	0	0	0	GSGGSAEEDAERARELYEEAKKIDDPLERLVLLNQARLDAFDAGDEELVDKISKELKKLEGGSGG	HHH_b2_06809_000000265_dldesign_0_cycle1_af2pred_0001
854	0	0	0	0	0	GSGGSMKKEEVEKLIEEALKIPDRDEAWEVLSRADKIAEELGDIDLIIKCMKARLDIVSGGSGGS	HHH_b2_02967_000000144_dldesign_0_cycle1_af2pred_0001
560	0	0	0	0	0	SGGSSAKEEAKKELETVKKFAEEGDKDSAIIIGNLAVTVIKQLGEEEYLKEIEKFLKEVEGGSGG	HHH_b1_06892_000000058_dldesign_0_cycle1_af2pred_0001
953	0	0	0	0	0	GSGGSDEALSNIVSALFEATEKGDSELVKETEKIRDDYVSGSISDEEAAKECKKLLEKAKGGSGG	ems_p1-16H-GBL-16H-GABBL-15H_0060_0001_0001_0002_000000018_dldesign_0_cycle1_af2pred_0001
864	0	0	0	0	0	GGSLKATLIENSAYIDAEVLYGEGDPEKAIEVLEKAIKEVKKLGNEEGVKVLESKLKEVKEGGSG	HHH_b1_00041_000000029_dldesign_0_cycle1_af2pred_0001
1414	0	0	0	0	0	SGGSGEEAKELYEEAKKLAEEGKYDEARLKLSVAIMEATEAGDSEGLKEIESFKKELLKKGGSGG	HHH_b1_03978_000000098_dldesign_0_cycle1_af2pred_0001
882	1	0	0	0	0	GGSGGSEYQKLIEEAKKLIEKGDKEKALDLLLKAKSIAMDAVDGEGLNEADELLKKVVGGSGGSG	HHH_b1_05520_000000246_dldesign_0_cycle1_af2pred_0001
1418	1	0	0	0	0	GGSGGSSDAERARKLLEEAKKVSDPLERTSLYNKAVLDAELADDDELLDEIFEEEKKLGGSGGSG	HHH_b2_07580_000000098_dldesign_0_cycle1_af2pred_0001
246	0	0	0	0	0	SGGSDDDRWLVETNIRFARLYAEKGDPEKAKEELEDALRIAKEANDPELVALAEKTLKEIGGSGG	HHH_b2_05184_000000250_dldesign_0_cycle1_af2pred_0001
1334	0	0	0	0	0	SGGSGQKEEFVEEVIEDAEKLAKEGKPQLAKQLLEQKIEMLEEDNDEELKKKVEEKLKEIGGSGG	HHH_b2_06959_000000058_dldesign_0_cycle1_af2pred_0001
792	0	0	0	0	0	SGGSMREDDIWIAEKLVEMIRDLGQPDLAEKAEELLKKLKETGDPELLKEIDKLFDEALKKGGSG	HHH_b1_03312_000000259_dldesign_0_cycle1_af2pred_0001
1104	0	0	0	0	0	SGGSSKIEELIEKAKKLLEEGKPEEALLVLNEARFLAVEEGDDESFKEIDELEDKAVKALGGSGG	HHH_b2_00701_000000257_dldesign_0_cycle1_af2pred_0001
332	0	0	0	0	0	SGGSSEVDKVYNEAKELAKKINDDESLLEVNRLAMDYLETGDEEYLKKLKELKEELKKKYEGGSG	HHH_b1_00318_000000137_dldesign_0_cycle1_af2pred_0001
1130	0	0	0	0	0	SGGSSAKKEVEELIEKAEKTEDEEERWLLFLRARDVAFQSGDPESLEKVIEAREKYTKEKGGSGG	HHH_b2_02240_000000151_dldesign_0_cycle1_af2pred_0001
403	0	0	0	0	0	SGGSSSLIVEAISKAHKAFLEAFEKGDDETVEKLAKLQSELIEKQDPELAKKLLEVADKVLGGSG	HHH_b2_00290_000000246_dldesign_0_cycle1_af2pred_0001
889	0	0	0	0	0	GSGGSDVDKVVEEAKKLFEEGDPAEALSLLNKALMDTFEKNDEEGYKKLNEVEKEIQEKVGGSGG	HHH_b2_03742_000000210_dldesign_0_cycle1_af2pred_0001
155	0	0	0	0	0	GGSGGSGWSEFVSLRIDFYTASKEEQEKIIERMRKLAEELNDSRKVAEVDELEEILKRGGSGGSG	HHH_b1_00157_000000189_dldesign_0_cycle1_af2pred_0001
1263	6681	26	1	0	0	GGSGGSELDELVEKLEEAAKKGDKEEAVELALKAKALAMDEDNWEAMDRIDELLKKALGGSGGSG	HHH_b2_07840_000000199_dldesign_0_cycle1_af2pred_0001
255	0	0	0	0	0	SGGSGAEKAKEIIEKYTKKLEEVAKKDEDEAMRIRQDAIVELLKLGDKEGVDKIWNHYESLGGSG	HHH_b2_01165_000000252_dldesign_0_cycle1_af2pred_0001
1533	0	0	0	0	0	SGGSEELKKKAEELSKKLREALEKGDKDEILELRNELLFVAVELGDDEGLALCDEASKFLGGSGG	HHH_b1_03833_000000089_dldesign_0_cycle1_af2pred_0001
1367	1	0	0	0	0	SGGSMEEVEKLLEEAKKLTEEGDPEKALEKLSRADKIAEELGDKEGVMRVMKLRLDVLDKGGSGG	HHH_b2_01503_000000032_dldesign_0_cycle1_af2pred_0001
1292	1	0	0	0	0	SGGSMGEEFSKTYEEASKLAVEKNDDESWNKLIDLRFKYVETGDPEYYKEVKEILEKIKNGGSGG	HHH_b1_02243_000000092_dldesign_0_cycle1_af2pred_0001
1284	0	0	0	0	0	GSGGSEEARKRVKELIEKALANKDEEEAERLLMEAMELAVKAKDEELVEEVWKARDEVFGGSGGS	HHH_b2_03246_000000281_dldesign_0_cycle1_af2pred_0001
414	1	0	0	0	0	SGGSEKEEEKKRVKKLLEEAKKVKDPVERAVLTSKAVVDAAAVDDPELLDEVTKEAKELLGGSGG	HHH_b1_07392_000000003_dldesign_0_cycle1_af2pred_0001
886	0	0	0	0	0	GGSGGSGLKEKAKKLIEEADKIKDPKEKEKKLEEAVKLATEAGDGELEVKAVLKLLDLYGGSGGS	HHH_b2_02368_000000109_dldesign_0_cycle1_af2pred_0001
173	0	0	0	0	0	SGGSGAERAKKLYEEAVKLAKEGNKLEAIVKLNKAVMEAEEAGDDETFEKSSKFLSELISGGSGG	HHH_b1_03753_000000297_dldesign_0_cycle1_af2pred_0001
1688	0	0	0	0	0	SGGSMAREFAKEVVEEAEKLKKEGKKDEALSLVHSAVLDAELMNDEEAWDLLSKKDKELFEGGSG	HHH_b2_05540_000000074_dldesign_0_cycle1_af2pred_0001
1652	0	0	0	0	0	SGGSGTKEKVESKINEAVKLEQEGDTEKAIELLKEAVKIAKEGNNESLVFFTEVRLNVTSGGSGG	HHH_b2_04662_000000094_dldesign_0_cycle1_af2pred_0001
459	1	0	0	0	0	SGGSEEARKEIQKLIEEAEKLEKEGKKDEAYDKLLEARHLAIEAGDSELLKEVESKLQEIKGGSG	HHH_b2_00235_000000063_dldesign_0_cycle1_af2pred_0001
2991	2	0	0	0	0	GGSGGSEEARKEAEKLIEEAKKIKDPNEKWSKLNKAIFIAVEAGDEELLDKALEADKKLGGSGGS	HHH_b2_07529_000000013_dldesign_0_cycle1_af2pred_0001
1948	0	0	0	0	0	SGGSGEALKEGRELARTAIEWHEEGDPESARLVLMHLETLAEESGDPELKELVEEVKEVLGGSGG	HHH_b1_04172_000000072_dldesign_0_cycle1_af2pred_0001
999	0	0	0	0	0	SGGSGGSDVILKANSKLMDLVEEGKDEEFKKLDKLKEEYLKTKKEELAKEIEEELEKIGGSGGSG	HHH_b2_02679_000000058_dldesign_0_cycle1_af2pred_0001
380	0	0	0	0	0	GSGGSMKEEAEKVADEMLKVSDKVSDIELRMEGILLAMDAEETGEKSLIEKLKELIEKVTGGSGG	HHH_b1_00788_000000198_dldesign_0_cycle1_af2pred_0001
677	0	0	0	0	0	SGGSEKAKEFCEKRKKEAKELAEKGNPLEAQSKLRLAILEAEIYNDDELWDELSKLDKEIGGSGG	HHH_b1_05682_000000020_dldesign_0_cycle1_af2pred_0001
313	0	0	0	0	0	SGGSGASEASSLIVSLYKTGDPKLEELAQELNSKLLDALEADDDEAVRKAYEEAREKAEELGGSG	HHH_b1_00234_000000007_dldesign_0_cycle1_af2pred_0001
1495	1	0	0	0	0	SGGSGSAEKEVKEDIKTALELYKEGDPDSAHLVLLIAKEKAKQANDEKSLKEIEKVEKIVKGGSG	HHH_b2_04347_000000048_dldesign_0_cycle1_af2pred_0001
384	0	0	0	0	0	SGGSSELEKEANKVLETAKEFVAQGDKVTAELILKMELRKVEAANDKELAKKLQEELEKIGGSGG	HHH_b2_01565_000000120_dldesign_0_cycle1_af2pred_0001
561	0	0	0	0	0	SGGSDEARKLLEEGRKLFEEGDPEEALEKLNQAILDVAEAGDDELFSEVSKADEETLKKFLGGSG	HHH_b2_04591_000000231_dldesign_0_cycle1_af2pred_0001
331	0	0	0	0	0	GSGGSEETKEKVKKLIEEADKEKDKEKAAEKVQKAVSVALDGDDPELLDEATKKLVEIYNGGSGG	HHH_b2_08326_000000089_dldesign_0_cycle1_af2pred_0001
569	0	0	0	0	0	SGGSMEEAKEKIERAKELAKEGNPEEARKLLGEADKQAVKLGDNEIRSRAIKLYLDIEIEGGSGG	HHH_b2_06828_000000052_dldesign_0_cycle1_af2pred_0001
2670	1	0	0	0	0	GGSGGSDDLERARELLEKAKKESDKLEATVLLNLARLLAFDAGDDELFDEIVELEKEIGGSGGSG	HHH_b2_06763_000000084_dldesign_0_cycle1_af2pred_0001
4964	1	0	0	0	0	SGGSEKEEVEKDLEKLEKLAKEGKDEEYMKLRMDVRVKVLKLNDEELQKKLDEIEEIASKNGGSG	HHH_b1_08393_000000166_dldesign_0_cycle1_af2pred_0001
4580	1	0	0	0	0	SGGSGLEKAKELLEKAKEAVKAGDADTVLSAKSEVLDLFAEEQDSEIAKLLDEISSLLLKLGGSG	HHH_b1_05887_000000189_dldesign_0_cycle1_af2pred_0001
462	0	0	0	0	0	SGGSSITEKAKELKKEIEELIKEGKWEEVLVKRQDLSVEALKANDPEALKILDEIRELISGGSGG	HHH_b1_05815_000000161_dldesign_0_cycle1_af2pred_0001
282	0	0	0	0	0	SGGSGMDEVASLVGLGLLYAVEGDKERAKELCEKAKEIAEKSGDPEDIEEVEKLKEFIEEEGGSG	HHH_b1_05036_000000085_dldesign_0_cycle1_af2pred_0001
2830	0	0	0	0	0	SGGSDEVEDKTLELRVEARFLHAEGKPEEAQELLDEAIKIAKEANDEETLKLCEEDKKDVGGSGG	HHH_b2_01082_000000262_dldesign_0_cycle1_af2pred_0001
753	1	0	0	0	0	SGGSAKEEVKKLIEKAKELIKEGKNDEALKVLERARELATKLNDFESVKEINDLIFEILEGGSGG	HHH_b1_01230_000000139_dldesign_0_cycle1_af2pred_0001
2658	1	0	0	0	0	GSGGSSALLKAASVLMDAVEAGNSELIKKADEIRQGLLEGTIDEEEAIKKLDEIEKEVKGGSGGS	ems_p1-15H-GBL-16H-GABBL-15H_0356_0001_0001_0001_000000228_dldesign_0_cycle1_af2pred_0001
50	0	0	0	0	0	SGGSGGSEALSLAVDLVFKATEKGHPEVADEAVKLLQKYLETGDEKYKKKLEEKLKELGGSGGSG	HHH_b1_03713_000000270_dldesign_0_cycle1_af2pred_0001
2191	1	0	0	0	0	SGGSDEESKILSLRFEAIEVAVEEDDPEKAIKLLEKAIELAKKANDEKSVKILEQQIKDLKGGSG	HHH_b1_06333_000000174_dldesign_0_cycle1_af2pred_0001
1065	0	0	0	0	0	GSGGSMEAYEKAAKDMAEAAENEDDPEIREFLLDQALFLAESANDPELVAYVEEVKKKLGGSGGS	HHH_b2_01251_000000247_dldesign_0_cycle1_af2pred_0001
656	0	0	0	0	0	GGSGGSGTDKVVSLRVDALWEDDKEKRIAMLKEALELAKKINDPVLASVIAEDLAKAEGGSGGSG	HHH_b2_07777_000000272_dldesign_0_cycle1_af2pred_0001
568	0	0	0	0	0	SGGSMEEKVDKVVELRVDAIFVKFTDPEKAKELLKEGVELAKEAGDEQLLKLIEEELKEIGGSGG	HHH_b1_04114_000000272_dldesign_0_cycle1_af2pred_0001
42	0	0	0	0	0	GSGGSKIEELIKKAEELAKAGKPDEAIDLLVKAKSEAMENDDPASLNKIDAVRDKVIAGGGSGGS	HHH_b1_03351_000000241_dldesign_0_cycle1_af2pred_0001
73	0	0	0	0	0	GGSGGSGVSKLADETIKLAIEKGDDDARLEAASLRMDYLETGNEELLEKLKKIYEELKGGSGGSG	HHH_b2_02562_000000072_dldesign_0_cycle1_af2pred_0001
535	0	0	0	0	0	SGGSGSEELEKKVEEVEKLYEAGDTDKALSLSHLAALDAVLENRPDLFDKLSEIDKKIQGGGSGG	HHH_b2_03078_000000071_dldesign_0_cycle1_af2pred_0001
3220	1	0	0	0	0	MEEYKERIKKAAEEGTEVEVAKELFKELEKEYGSSKIAETRLHLILMSALDDPSKAAEVIAKVLK	98c316dcd33a4a4659f1bb01e8c35f85_0001_000000103_dldesign_0_cycle1_af2pred_0001
612	1	0	0	0	0	SGGSNDEERAKVVSLIMDILETDDKEERKKLLEEAKKLAEEANDPELKEKVEEVEKSVEKGGSGG	HHH_b1_04701_000000039_dldesign_0_cycle1_af2pred_0001
2807	1	0	0	0	0	SGGSELEKKKEEYKEKAEKLIEEGKKEEAEKLINELKDLAFEKVDGDLFDVCEELSLKLNGGSGG	HHH_b1_05023_000000232_dldesign_0_cycle1_af2pred_0001
2819	7	0	0	0	0	SGGSKAKEVAEKAIKEAKKLAEKGDLLEALVVLNLARLDTADLDDDEHFSKISKTEKELSGGSGG	HHH_b2_05722_000000060_dldesign_0_cycle1_af2pred_0001
2465	1	0	0	0	0	SGGSSELEEEALKIVDEIVEEEGLDEDTREWLRLIARLEAREGFSPEEIRKRLKSLAELLGGSGG	HHH_b2_07654_000000145_dldesign_0_cycle1_af2pred_0001
476	0	0	0	0	0	SGGSEAEKLCEEAIKKAEELKKAGDKVEAISLLNLALLDLVELNDDESFSKLAKFQKELETGGSG	HHH_b2_07555_000000101_dldesign_0_cycle1_af2pred_0001
3214	0	0	0	0	0	SGGSDEKEDKAVKLRVDAIFLDFEGKPEEAKKKAEEAVKLSKELGNEEIYKVASEHYEKLKGGSG	HHH_b2_04423_000000256_dldesign_0_cycle1_af2pred_0001
1227	0	0	0	0	0	GGSGGSEKAREEVEKLVKEAEKVSDPVERFTLLSKALFIAVEANDPELIDLVTEADKKLGGSGGS	HHH_b2_07639_000000001_dldesign_0_cycle1_af2pred_0001
655	0	0	0	0	0	GGSGGSMEDIKEAEKRIKEAEKESDNFKKQRLLHKAYLDAVLANNPELVDKIGALDKKIGGSGGS	HHH_b2_04551_000000126_dldesign_0_cycle1_af2pred_0001
943	1	0	0	0	0	SGGSDEDRWLVDVLIRAAEESLKKGDSETASFLIGDARRLAESAGDKESLERVEELEKKLNGGSG	HHH_b2_00208_000000251_dldesign_0_cycle1_af2pred_0001
984	1	0	0	0	0	GSGGSMEKLKKVKELLEKAKKEEDPEKFEKLVSEASKLAQEANDPEAEIEVVKLWMDKESGGSGG	HHH_b1_04618_000000063_dldesign_0_cycle1_af2pred_0001
350	0	0	0	0	0	SSRKEELKEKAKKLAEELAASSDPKDQALAKEVQADVKAAEEEEDEEVAEMILRIAIVTAETKGG	ems_3hM_45_000000288_dldesign_0_cycle1_af2pred_0001
589	0	0	0	0	0	GGSGGSGVSEKADKAIQLALEKGDEDKALELRILLMDYLATGKKELAEEIEKKVKEIEGGSGGSG	HHH_b1_08422_000000233_dldesign_0_cycle1_af2pred_0001
154	1	0	0	0	0	MDLAKEIIERVKKGDEAAKEMLKMRVLMELAENTEEDKKEIEEIIKIAEEIGSEEAVKIIEETIK	94ba4ec743f669b1dff215a975ef15fa_0001_1_000000018_dldesign_0_cycle1_af2pred_0001
2823	12	0	0	0	0	SGGSDKAEKLYEEIKKLYEKGDTLKANSLLIDFVELAYEKDDEELSKKVKELDKLRTEKVGGSGG	HHH_b1_06431_000000168_dldesign_0_cycle1_af2pred_0001
181	0	0	0	0	0	GSGGSGLSEQVRDNLKAAEKEEDEDDRDMIINVARAAAEASGDKEDLELIEEFKKKLEEEGGSGG	HHH_b2_08025_000000191_dldesign_0_cycle1_af2pred_0001
1734	0	0	1	0	0	GGSGGSGAREEVRRLLEEAEKESDPIERTILISRAYLLAVEAGDDELLDEVSNFEKRLGGSGGSG	HHH_b2_06281_000000108_dldesign_0_cycle1_af2pred_0001
570	0	0	0	0	0	SGGSGEAVRQAEAQLMLLRLDALELGDEEFEDYLSEVDRELQEKKDPSIVEKAKEKKKEHLGGSG	HHH_b1_00022_000000273_dldesign_0_cycle1_af2pred_0001
302	0	0	0	0	0	SGGSLKEEVVRDRVESAERAVEEGDPETAEFLLDSAEILAEELGNEEALERIREIRERMEGGSGG	HHH_b2_06597_000000060_dldesign_0_cycle1_af2pred_0001
1150	0	0	0	0	0	SGGSEAEKIAKEAVEEAEKLDAEGKPEEAQSLLRKAVMDLSELDNDEAFSLVSKKLNELESGGSG	HHH_b2_02421_000000070_dldesign_0_cycle1_af2pred_0001
2560	1	0	0	0	0	GGSGGSDEIKKHIKELVEKYGLSEEQGEVLEMWALMEKEEGKSVEEIKESLEKKAKMLGGSGGSG	HHH_b2_00134_000000143_dldesign_0_cycle1_af2pred_0001
1478	0	0	0	0	0	GSGGSEADAEARRRVESVKELLEEGDLDSAEIVGKMAVREMKELGHPDLAEELEKMIEEAGGSGG	HHH_b2_04809_000000096_dldesign_0_cycle1_af2pred_0001
799	0	0	0	0	0	SGGSMEKAKELLEKCRELAKQGKADEMFSIIAEIEWLREELNDPRIEEYFSEAARLEGSLGGSGG	HHH_b1_06170_000000208_dldesign_0_cycle1_af2pred_0001
470	0	0	0	0	0	SGGSMEEAREKVKKLVEEAKKIKDKDKAEDKFLEAKILAMDANDGELMDYVEKARKEWESGGSGG	HHH_b2_07483_000000164_dldesign_0_cycle1_af2pred_0001
1735	2	0	0	0	0	GSGGSEAEEKATKLVEEAKKVSDPEKRDSLLTEAIKLAAEANNDDLFSKAVDARFELVEGGSGGS	HHH_b1_04760_000000142_dldesign_0_cycle1_af2pred_0001
1165	0	1	0	0	0	GGSGGSAKEELDKLLEELKKAKTEEEIDELSGKLLGAAMDANDGEGLDEGIETRQKLLGGSGGSG	HHH_b2_04607_000000174_dldesign_0_cycle1_af2pred_0001
433	0	0	0	0	0	SGGSDELVDEAVKLADEALKELTKRKDEDGVLEVSSLRLDLLESGDPELAKKLKKLAKEKLGGSG	HHH_b2_01600_000000238_dldesign_0_cycle1_af2pred_0001
535	0	0	0	0	0	SGGSSLEEKVVNDRIKTAESYYKEGDKETAKFLLDAAELLAKEINDEESLKKIKELKKKIEGGSG	HHH_b1_06748_000000182_dldesign_0_cycle1_af2pred_0001
420	0	0	0	0	0	GSGGSSASKEFEKIIKELRKLGAEEARMKVVNYKMDYLETGDESYLKKAKELLEKVKKEGGSGGS	HHH_b1_02229_000000039_dldesign_0_cycle1_af2pred_0001
1502	1	0	0	0	0	SGGSMEKLEELLEKAKELVEKGKPEEAAEVLGKLVLEAAELGDDETLEEAAKVDDKVIKALGGSG	HHH_b2_01407_000000205_dldesign_0_cycle1_af2pred_0001
1624	0	0	0	0	0	SDMEELVKKAKELEKEVEKDPSKKTLLAMEMVLLAMDVYERAKTEEEKAYADEIISRAAKIDGGG	ems_3hC_1570_000000287_dldesign_0_cycle1_af2pred_0001
608	0	0	0	0	0	SGGSSMKEEVKELKEKAKEAVEKGDKDTALELRARLRIEAAELGDSETLAFCEKATKKLVGGSGG	HHH_b2_03315_000000221_dldesign_0_cycle1_af2pred_0001
4972	1703	5	0	0	0	GSGGSMEEERERVKKLVEEAEKTPDPVERSSLFHKAMLDASLLGDEESIDLVAEAEKKYKGGSGG	HHH_b2_04044_000000069_dldesign_0_cycle1_af2pred_0001
2546	2	0	0	0	0	GGSGGSSEVEKDLKAAEEWKKEGDPDDARMVARIAARLAEEQGDEENLKRIQELLDELGGSGGSG	HHH_b2_08300_000000068_dldesign_0_cycle1_af2pred_0001
1391	2	0	0	0	0	GGSGGSSAVDKAISEALKVLKTADEETSKKLLSLIVDLTFTQSEELAKKLLEEARKIGGGSGGSG	HHH_b1_02542_000000284_dldesign_0_cycle1_af2pred_0001
227	0	0	0	0	0	SGGSGSEKVKELYEKAKKYYKEGNPEEAIKLLEEMRKLAKEVGEDELLLKGNSFLMDVLEGGSGG	HHH_b1_02754_000000299_dldesign_0_cycle1_af2pred_0001
185	0	0	0	0	0	SGGSSYKKEIEELVKKAEKLKKEGNPEEAVDCLLKAIEIAEEAKDYDTRSKLMSKLFDVLEGGSG	HHH_b1_04977_000000064_dldesign_0_cycle1_af2pred_0001
1842	0	0	0	0	0	SGGSDKLREEVEELIKKAKELEKKGNKDEARLALNRARMLAIENDDDELYKKTEELLDKLLGGSG	HHH_b1_01734_000000224_dldesign_0_cycle1_af2pred_0001
152	0	0	0	0	0	SGGSDEKFDKASVECWSLMMDLVEEGKSEAVKEAEKLLEEARKKKDVSLLEKALKLLKEALGGSG	HHH_b2_08216_000000006_dldesign_0_cycle1_af2pred_0001
1196	1	0	0	0	0	SGGSMDDAILKAASLLLDFYVTKDKEKKKKIVEELKKLYEETGDPIVKERYEDAESSLKKEGGSG	HHH_b1_04411_000000217_dldesign_0_cycle1_af2pred_0001
1437	1	0	0	0	0	GGSGGSELIEKSEKAIEKAIERGDEETVQELNSLLMDAIWDNDPELKEKLLKKSEEILGGSGGSG	HHH_b2_01080_000000025_dldesign_0_cycle1_af2pred_0001
196	0	0	0	0	0	SGGSGLVSKVLEDRLKDIEKWLKEGDKEEAKFLADSARLLAEYENNEETLKKLDELEKKLGGSGG	HHH_b1_03002_000000117_dldesign_0_cycle1_af2pred_0001
1667	1	0	0	0	0	GGSSVEEKVMKLIEEAQKLEEEGNPEKAIELLEEAVKIAKEANDPTLAAVAESKLFMVKEDGGSG	HHH_b2_05469_000000061_dldesign_0_cycle1_af2pred_0001
1338	1	0	0	0	0	SGGSSSHEKILKERLESAKKWIEEGDPDSAELLLSGGLLLAEELGNEKYKEELKALLEKIGGSGG	HHH_b2_01005_000000262_dldesign_0_cycle1_af2pred_0001
788	0	0	0	0	0	DEKFKELAQKALEATDDDELVSLRSEVVDLFAETGDPRYSKLADLISKKLLGDEEARKELEKLKE	3a06290c8baa6e8619b69186753886c6_0001_000000183_dldesign_0_cycle1_af2pred_0001
909	0	0	0	0	0	GSGGSAEEAKKLYEEAKKAKAKGDNLKAISLLHKAYMYAEDAGDEELREKISKFEKELLGGGSGG	HHH_b2_08229_000000187_dldesign_0_cycle1_af2pred_0001
295	0	0	0	0	0	SGGSARLKATSLFMDALEAYFKNDKETVKKAVEETKKLYEESGDPYVKELYKEIKKMYDELGGSG	HHH_b1_05777_000000094_dldesign_0_cycle1_af2pred_0001
187	0	0	0	0	0	GSGGSSASEEVKKLIEEAKELIKKGKPEEASDKLTRAIDLADEAKDYDGRSKAMSLLLDVGGSGG	HHH_b1_02506_000000140_dldesign_0_cycle1_af2pred_0001
685	1	0	0	0	0	MIEEIVEKAVAARTDVNVQGKLVKERMDAEDAGDPLKADLIGRADLLAGKGTPAEELKKELEELA	a0eccdbf226c39d60399f70593e8abb5_0001_000000220_dldesign_0_cycle1_af2pred_0001
2949	1	0	0	0	0	SGGSDDELLSFVIDKLFKALEDDDDENAIKLLEEAVKAAEEAGDSHLASMAKQALENRKSGGSGG	HHH_b2_01174_000000044_dldesign_0_cycle1_af2pred_0001
677	1	0	0	0	0	GSGGSMKEEIEELIKEAEKLYKEGKPDEAALKLNSARMLAVEEGDEESRKKIEELLKKVLGGSGG	HHH_b1_04844_000000277_dldesign_0_cycle1_af2pred_0001
101	0	0	0	0	0	GGSGGSGLLEKVAKQRIEAAKSEKDPDIVDLLASSALMIAKEINNEELAKEAEKLRKAAGGSGGS	HHH_b2_01589_000000089_dldesign_0_cycle1_af2pred_0001
2032	0	0	0	0	0	SGGSMEETKKLAEEAVEKAKELAEKGKPEEALSVLALAMLDLSEAGDEENLDKVTKLSKEIGGSG	HHH_b1_07925_000000154_dldesign_0_cycle1_af2pred_0001
598	0	0	0	0	0	SGGSSEAELKSISIKAVMFAVDKGDEELLDKVLELDKKYEETGDPSYVEEMKKLVEEAKKGGSGG	HHH_b2_08017_000000076_dldesign_0_cycle1_af2pred_0001
270	0	0	0	0	0	SGGSSSKEIDKAIDEAIELDLKGDKEGAIEVLEKAIEEAKKEGDEALLWVAETRRDLLKNGGSGG	HHH_b1_00148_000000296_dldesign_0_cycle1_af2pred_0001
2173	7	1	0	0	0	SGGSMEEIEEKLEKIEELLKKGDSEGARKLEDEYSSKLVKEGNSDGLLKFRIKFIDILEKLGGSG	HHH_b1_07526_000000245_dldesign_0_cycle1_af2pred_0001
1432	0	0	0	0	0	SGGSSVAEEEFEIAKRAIKEWIEEGHPEDAEMVLKIEVTRLTLLGAPDLAEELKKLYEELTGGSG	HHH_b2_07105_000000036_dldesign_0_cycle1_af2pred_0001
1739	0	0	0	0	0	GSGGSGGSDRKEIIEKAEKAYEEGDEDGLMEALKKAEEAGDVEARSYVMKKLLDLLSGGSGGSGG	ems_p1-14H-GBL-14H-GBL-15H_0678_0001_0001_0002_000000155_dldesign_0_cycle1_af2pred_0001
2741	1	0	0	0	0	SGGSEVKKLIEEAKKLKEKGDYDEAMFLLNKAILEAAELGDEELLDEATKLDNEVWEKKVGGSGG	HHH_b2_04041_000000080_dldesign_0_cycle1_af2pred_0001
499	0	0	0	0	0	GSGGSGEAEAMKVFEETRELAVKKGDDETLLKSNSLRMDYLETGDKKYYEETKKLLEKLKGGSGG	HHH_b2_01603_000000211_dldesign_0_cycle1_af2pred_0001
474	0	0	0	0	0	GGSMKEEAKEDLKTVEEWIEEGDYVDAQLVANIALIKAKEANDEETVKKLEELLKKIEEKLGGSG	HHH_b1_06279_000000060_dldesign_0_cycle1_af2pred_0001
245	0	0	0	0	0	SGGSGSLEKAKEAVKKAKELAKAGKKAEAISLLNKTAFDLFDANDDEAFDIVSSAQSELIGGSGG	HHH_b2_08377_000000068_dldesign_0_cycle1_af2pred_0001
458	0	0	0	0	0	SGGSEESKKYFEEVEKKVEELVKEGKPDEARLLLANGLLDLLEKGDSENAKKIEEKLKEILGGSG	HHH_b1_00120_000000255_dldesign_0_cycle1_af2pred_0001
2567	0	0	0	0	0	SGGSGGSDVLLEANSKIMDLLEEGKSEEFKELDELKQKYIETGDPKLAEEIKEKLKKIGGSGGSG	HHH_b2_02679_000000183_dldesign_0_cycle1_af2pred_0001
2741	2772	15	0	0	0	GSGGSMAEEIAEKTLKSLEEWAAEGDKDSVDLVAKVEATRLELLGAPDLAEKVRNKAKELGGSGG	HHH_b2_07600_000000106_dldesign_0_cycle1_af2pred_0001
97	0	0	0	0	0	SGGSDDDEWLMEVSVSVIRMLGRPDLAEKVEELLEKYKEDKDEKYVKEAEKLREEAIKEASGGSG	HHH_b1_01213_000000148_dldesign_0_cycle1_af2pred_0001
997	0	0	0	0	0	GGSDDDEFLKELSLRDRVFQLIRAGDKEAAKKELAKLEEYAKKNNSSQGELLVESAKELIEGGSG	HHH_b1_05013_000000271_dldesign_0_cycle1_af2pred_0001
1029	1	1	0	0	0	SGGSSKVKEEVEKLIKEAEEAKKKGDKDKAIDKILKARSLALDANDGETLNKVDETLKKIVGGSG	HHH_b2_00518_000000239_dldesign_0_cycle1_af2pred_0001
150	0	0	0	0	0	SGGSMEEAKELLKKAEEAEKAKDVDTLLSLKWKIFDLWVESGDPEILELYEKVKKMIEKLAGGSG	HHH_b1_07306_000000089_dldesign_0_cycle1_af2pred_0001
402	0	0	0	0	0	SGGSSVKKEVEEDIKTAREWAKEGDKDSAEMILSIALTLAELANDPELVEKVKKELEKVRGGGSG	HHH_b1_07273_000000099_dldesign_0_cycle1_af2pred_0001
312	0	0	0	0	0	SGGSMEKAEKYKEEAKKYYKEGDLDGLRKLRDEATEEYLKTKDQNLADAILFINSAIFDLEGGSG	HHH_b1_01553_000000051_dldesign_0_cycle1_af2pred_0001
1082	1	0	0	0	0	SGGSSVDEKVKKLIEEAKKYYEKGDKVEARVCVNKALMEAVVANNEENIDLVFKVDKELFGGSGG	HHH_b2_02016_000000207_dldesign_0_cycle1_af2pred_0001
1469	0	0	0	0	0	SGGSMEKVRERIEKAKKLFEAGDELHALNQLNLAYMDALDLGDEESVEEISELSKKIGKAGGGSG	HHH_b1_04531_000000143_dldesign_0_cycle1_af2pred_0001
1585	1	0	0	0	0	SGGSGSAEEHARDLETVRELAEEGDKDSAILVGKLILREARAAGDTATVEKLEALLAEIESGGSG	HHH_b1_00054_000000218_dldesign_0_cycle1_af2pred_0001
486	0	0	0	0	0	GGSGGSGDKEKVKKLIEEAKKISDPNLAGGKLVMAYLLSTDLGDKESEEEAVKIEKELGGSGGSG	HHH_b2_03171_000000180_dldesign_0_cycle1_af2pred_0001
1011	0	0	0	0	0	SGGSMEELEKLKKKTKELLEKGKYEEARLVANRALHLAAELNDDESFSELSKLLDQAISKLGGSG	HHH_b2_06263_000000214_dldesign_0_cycle1_af2pred_0001
1832	1	0	0	0	0	SGGSSLVSEVDKLIRELIKAGRPDEAFELRMLLFDYVETGDPKLKEELEKKYKEESEKIRGGSGG	HHH_b1_04835_000000144_dldesign_0_cycle1_af2pred_0001
692	1	0	0	0	0	GSGGSMRLEAISRANLLRLDLVDRGDDEGFSELAKLEGELIETGDEEKAKELLEFLEKKGGSGGS	HHH_b1_07170_000000034_dldesign_0_cycle1_af2pred_0001
374	0	0	0	0	0	SGGSEKAKEELKKLKEKFEEAKKKNDKEELEEIRDRLVGLALDNNDSEAFKLLDELSKYLGGSGG	HHH_b1_02176_000000174_dldesign_0_cycle1_af2pred_0001
1331	0	0	0	0	0	SGGSGGASEIVRSSLEEAERLYKEGEKDEARLVLLPAKYLAEQVGDEESLKRIKELLKKVGGSGG	HHH_b1_06410_000000026_dldesign_0_cycle1_af2pred_0001
1068	0	0	0	0	0	SGGSGQLRQEFEQQARSVEEWLEEGDPESARMVLLICRTLAEQANDEESLARCEELEEKVGGSGG	HHH_b1_00683_000000151_dldesign_0_cycle1_af2pred_0001
432	0	0	0	0	0	SGGSSAQREEVRKQIRTAEEWEKEGDPEEARMILRIAVAKAELLGDPELLAEAQAALDRLTGGSG	HHH_b1_00219_000000228_dldesign_0_cycle1_af2pred_0001
1875	2168	4	0	0	0	GGSGGSSVIEFKVDLAKTLKELGDNDFAKSLLEEAIKEAKEEGNEKLLEEAEKLYKELGGSGGSG	HHH_b1_03458_000000217_dldesign_0_cycle1_af2pred_0001
123	0	0	0	0	0	SGGSAERKKVIELADKAIKKAVEEGNDETFSKLLDLKFELIETGDPAIAKELKKLAEEILGGSGG	HHH_b2_06714_000000087_dldesign_0_cycle1_af2pred_0001
301	0	0	0	0	0	GVDETVKEYKEKGLVKTLAEMKIVFAEEDGDEEGLELLKKAVELAEKGDLETAAELLREYLEKSE	e97b41f4e209c0640d4e43cb61b66542_0001_000000147_dldesign_0_cycle1_af2pred_0001
862	0	0	0	0	0	SGGSETREKVREKCDKAVELAKKGKKEEALELIFEARSLALDANDGEDMNYVDEARKKVEGGGSG	HHH_b2_01741_000000122_dldesign_0_cycle1_af2pred_0001
740	0	0	0	0	0	SGGSSRLREMLERARKLVEEGNLKEANRVLFKALFDAEFENDKESEAEISELLKKVEKALGGSGG	HHH_b2_06105_000000087_dldesign_0_cycle1_af2pred_0001
46	0	0	0	0	0	SGGSDKEEARELYEKAKELAAKGDPLEALVALNKAILLAVEAGDDELFDEASALQDEVQGGGSGG	HHH_b1_03467_000000253_dldesign_0_cycle1_af2pred_0001
710	0	0	0	0	0	SGLGQEADKNINAILEKSKELNNKELEEKAFKLRKEMIDALEKDDEEGLQKVVEEAEKAVKEGGG	ems_3hC_894_0002_000000245_dldesign_0_cycle1_af2pred_0001
1302	0	0	0	0	0	SGGSSELEKEIEKLTAEWEKAKKEGNKLEYISNANLLALTLSEKGDDERFSKIAKEQAKVEGGSG	HHH_b2_03478_000000022_dldesign_0_cycle1_af2pred_0001
530	0	0	0	0	0	GSGGSMEEARKLLQEAKELKAAGDPEKAFDVAAEAAKIADEAGDRELWSETMKLLLDTAAGGSGG	HHH_b2_07874_000000166_dldesign_0_cycle1_af2pred_0001
334	0	0	0	0	0	GSGGSGKLSKMEDEALKLYQSGDPEKALEVAEEALKIAEKEGDETHIWRLEILINLIKEGGGSGG	HHH_b1_08371_000000290_dldesign_0_cycle1_af2pred_0001
566	0	0	0	0	0	GGSMEESLEIQSLLGQAVLLAVDGEKEEALELLDKAEELAKRVGDEESLKEVKKIREWVEEEGGS	HHH_b1_05620_000000085_dldesign_0_cycle1_af2pred_0001
1614	0	0	0	0	0	SGGSSEEADERLEKTKRVVKWLVEEGEPEMAKLIAEVEIRVLERLGRPDKAEELRKFLEENGGSG	HHH_b2_06482_000000239_dldesign_0_cycle1_af2pred_0001
4020	934	2	1	0	0	GSGGSGSEKYKKEAEETLKTIDEEKDPDDQRLIALPAVSLLEQAGDEENLKKLKAKLKELGGSGG	HHH_b2_03418_000000090_dldesign_0_cycle1_af2pred_0001
1056	0	0	0	0	0	SGGSMKEDYTWIAKKHIEAAKDLNDPELVKKLEELKKKVEETGDGKYLNEMSELVQKKATGGSGG	HHH_b1_00759_000000168_dldesign_0_cycle1_af2pred_0001
474	0	0	0	0	0	SGGSMEEARKECRELAEECREALKKGDKAKVEELLKKMFDLAFEYNDAEGFDLYFEISQALGGSG	HHH_b1_02952_000000128_dldesign_0_cycle1_af2pred_0001
1226	0	0	0	0	0	GGSGGSGEIDELAKKALEKAEKIEDEEDRWILTTTAKSLQEVKHPVLLESIKKLLKSLGGSGGSG	HHH_b2_05228_000000048_dldesign_0_cycle1_af2pred_0001
2578	0	0	0	0	0	SGGSSKAREEAKKLYEEAKKALKEKDYEKVIELRLKLNSLWMDADDSEIGKKVDELSNAISGGSG	HHH_b1_07633_000000102_dldesign_0_cycle1_af2pred_0001
1551	0	0	0	0	0	KAEELAEKVRELVQAGDPEGAYEVLKELAASKGVSEEELDRKVNSLAELIGDRGWALKLVAIDLL	1c0e462f9e2a5801dfedf04bf6a9b982_0001_1_000000190_dldesign_0_cycle1_af2pred_0001
115	0	0	0	0	0	GGSGGSGQTESNLKAAKSWLEEGDKDSARMIAKIAITIAEKEGDPELKKEVEKLLKEVEGGSGGS	HHH_b1_06845_000000195_dldesign_0_cycle1_af2pred_0001
1971	0	0	0	0	0	SGGSLKESAVKDMIKTAKSWAEEGDKDSAEFLLDAARLLAESENLPELEEVEKVREEIKKGGSGG	HHH_b2_00414_000000143_dldesign_0_cycle1_af2pred_0001
234	0	0	0	0	0	SGGSSVKEKVENLLKKAKELKKEGKEDEVWSVLVEARFLATEAGDSELIKKVDDFINELVGGSGG	HHH_b2_02467_000000124_dldesign_0_cycle1_af2pred_0001
321	1	0	0	0	0	GSGGSSKAAEKAEKLREKARKSDDKEERIKLLQKALEIAKKEGNEATIFVLEVQLNLEKDGGSGG	HHH_b1_08216_000000291_dldesign_0_cycle1_af2pred_0001
1387	0	0	0	0	0	SGGSGGSDARLEAYSLLMDALEDPSKAKEALEKVKKLYEESGDPYIEEVKKDIEKIANGGSGGSG	HHH_b2_08016_000000013_dldesign_0_cycle1_af2pred_0001
330	0	0	0	0	0	SGGSSVADEAEKLRQEAIKDPSKKEEAIKRMKKLLEEARKEGDEVDEWVVEVLLNVLEDEGGSGG	HHH_b1_05076_000000118_dldesign_0_cycle1_af2pred_0001
103	0	0	0	0	0	SGGSSSLSEQAKIDLKAAKEWKDEDKDAAEMIIRIAKIKIKEAGDEELLKELEEVEKELKGGSGG	HHH_b1_02391_000000012_dldesign_0_cycle1_af2pred_0001
1254	1	0	0	0	0	GSGGSMEYSEKFESLKKEVMKQGKDEAVLKANSLRMDAVESGDPEKYQEVIDLLEKALKGGSGGS	HHH_b2_04289_000000127_dldesign_0_cycle1_af2pred_0001
1869	1	0	0	0	0	GSSEKEKEVEELIKKAREAAKKNDGDTIADARLKANNLFMDTQDSKFAKAIDEINAMLKKVTGGG	ems_3hM_1325_000000085_dldesign_0_cycle1_af2pred_0001
3937	604	1	0	0	0	DKIEEVLEEVLKELPEEKRKKIEKTRKSLAELGEDDDFIALCIVCELHQIGHPEHAERLWDVIEG	8b6a64634570606f9609bde6106eb1df_0001_000000067_dldesign_0_cycle1_af2pred_0001
135	1	0	0	0	0	SGGSSQYSKDAKKAYESAKEWAKEGDKDSAEIVLIQAEVLAELAGDKELLEKVKKFKKELEGGSG	HHH_b1_01368_000000276_dldesign_0_cycle1_af2pred_0001
565	0	0	0	0	0	IVEKAREIAEKENDPEKLKAVELIEELEKKGLDELEVRMALLDEFEKTGDKHYSIAIDLINEVKK	665b9007e6d0b9979c9b0c82f83b8fcc_0001_000000205_dldesign_0_cycle1_af2pred_0001
659	0	0	0	0	0	SGGSSFSKEQVESNIKAAEEWVKEGDPDTADMVLSIAETIAKLNNDPELLKKVKEVREKLGGSGG	HHH_b2_04783_000000200_dldesign_0_cycle1_af2pred_0001
873	0	0	0	0	0	SGGSGKSEEFVEESIKEAKELAEKGKPEIAKKILETKAFMEREEGNPELAKKLEEELKKIGGSGG	HHH_b1_07661_000000137_dldesign_0_cycle1_af2pred_0001
815	1	0	0	0	0	SGGSGETEEEVNRLVEEAEEALKKGDPEKARDLYVEAANIADEGGDVDLRSKVMSKLLDLGGSGG	HHH_b2_06693_000000226_dldesign_0_cycle1_af2pred_0001
8035	1	0	0	0	0	GSGGSAREKIKKLVEEAFKLKKEGKPEEAEKKLSEADKLAVEAGDREGVMYVMKARLDLLGGSGG	HHH_b2_01261_000000139_dldesign_0_cycle1_af2pred_0001
1389	2	0	0	0	0	SGGSELEEKVEKKIEEIKKLYEEGKPAEAASKANEAVMELDDKGEDELFSKVSKVEQELLGGSGG	HHH_b2_00159_000000063_dldesign_0_cycle1_af2pred_0001
228	0	2	0	0	0	GSGGSMEMARETVKDRVEVAKKEEDEDVRDLLLNSALLLAEAANDPELVEYVEKERKKLEGGSGG	HHH_b2_04835_000000243_dldesign_0_cycle1_af2pred_0001
885	1	0	0	0	0	GSGGSSELDRWIVEQDCRFASHISDKEQRKKQLEKALRLAKEANDEESVKLVQEKIEELLGGSGG	HHH_b2_07622_000000258_dldesign_0_cycle1_af2pred_0001
757	0	0	0	0	0	SGGSSERSKEILEKAKKEIKEAAEKGDEDEIMRIRLDAVSELVKLNDKEGVDELFEVWEKCGGSG	HHH_b2_01797_000000158_dldesign_0_cycle1_af2pred_0001
1092	1	0	0	0	0	SGGSSELKEKVEKTIKEAKELNKAGKPLEAISKLNLLRLELEEKNSPLVDEVSKLENELLSGGSG	HHH_b2_02209_000000285_dldesign_0_cycle1_af2pred_0001
3107	2	0	0	0	0	SGGSGETKKLYEEAKKLEKEGDPDKARELLIRARFDALDEGDDELFSKISKELDSLMKSIGGSGG	HHH_b1_03798_000000170_dldesign_0_cycle1_af2pred_0001
55	0	0	0	0	0	SGGSEKDDIELVAKSIITVLKRLGDKEAVKKVEELKKKAVETGDWSYISEAVEIDKKAQAGGSGG	HHH_b1_00781_000000275_dldesign_0_cycle1_af2pred_0001
913	0	0	0	0	0	SGGSDELILEAISKANLAILDAVDRGDDETFDKLSKLEKKLIEEKDPELAEKLLKEAEKVLGGSG	HHH_b2_03623_000000268_dldesign_0_cycle1_af2pred_0001
376	0	0	0	0	0	SGGSDEEWEENSKLRSEAYFLLQVGDKEKLKEKLEKLKEKYEETGDEFLKDAIERAEKFLGGSGG	HHH_b1_03689_000000190_dldesign_0_cycle1_af2pred_0001
454	0	0	0	0	0	SGGSGKAEEYEKEAEKLYKEGDAEKLAELRLEVMSEFLDTNDSSLAKVADKIVKYLLKLKGGSGG	HHH_b1_05789_000000070_dldesign_0_cycle1_af2pred_0001
486	0	0	0	0	0	GGSGGSDYSELADKAIKKALEQGNEDKLLKLSIALMDALESGDEKKKEEVKKLAEEILNGGSGGS	HHH_b2_03028_000000158_dldesign_0_cycle1_af2pred_0001
3392	3	0	0	0	0	SGGSEEKKKKLKELLEKLKKLVEEGNKEEAEKVRMEIIGIALDENDTEALDEATNLYLKLVGGSG	HHH_b2_05770_000000193_dldesign_0_cycle1_af2pred_0001
1769	0	0	0	0	0	GGSGGSSLAQKNDEALKLYQSGNPEEAEKVLKEAIEEAKKEGNEETLFVAEVLLNFVKGGSGGSG	HHH_b2_06440_000000167_dldesign_0_cycle1_af2pred_0001
1975	1	0	0	0	0	SGGSKMDELSSECDKLEDELEKKKKLDAVSEGRLLRMDAIYENNPEGLEKAVELLKKALEEGGSG	HHH_b2_08221_000000223_dldesign_0_cycle1_af2pred_0001
147	0	0	0	0	0	GSGGSSAKELVEQNLKAAENFEDEDDREMVFNIAKSLAESANDPELVKKVEEAIKKAKAEGGSGG	HHH_b2_01405_000000114_dldesign_0_cycle1_af2pred_0001
141	0	0	0	0	0	SGGSSEELKEKVEKLIEEAKKEKDKEKAIELAWEARKLAWDADDWDLFNKASDAYVEIVKGGSGG	HHH_b2_03854_000000043_dldesign_0_cycle1_af2pred_0001
206	0	0	0	0	0	GSGGSDRKKVVEEAEKLLVELAKKGDDENWDKLHSARFDLIESGKEEDTKKVKELIKKITGGSGG	HHH_b2_03938_000000113_dldesign_0_cycle1_af2pred_0001
1273	0	0	0	0	0	GGSGGSEAEKLIEEAKKLKEAGKPDEAQSKVSKAIDIESKAGNLDGIYKANKALLDISSGGSGGS	HHH_b2_02586_000000244_dldesign_0_cycle1_af2pred_0001
243	0	0	0	0	0	SGGSGGSDLDTIMEAWSLAIDKDDLDALSRLGDLISEYVKTGDKSLVEEAKKIKEELEGGSGGSG	HHH_b1_05481_000000219_dldesign_0_cycle1_af2pred_0001
3324	0	0	0	0	0	SGGSSEAERLENKAVMDIAVLVDENNPEAVKKLVEEVSKKLRELGAPDLAEKLREFAEWMLGGSG	HHH_b2_07302_000000051_dldesign_0_cycle1_af2pred_0001
1455	0	0	0	0	0	GSGGSNREKVEELIEKAKELAKAGDKDEAIFLLSEALFLAAEDDDDESFSKVSKLLDEILGGSGG	HHH_b1_02237_000000036_dldesign_0_cycle1_af2pred_0001
1863	0	0	0	0	0	GSGGSMAKTVYQNFKDLAEVEKELGDEDFARSRLKLGVEVLTELGDKESAEELEKLLEEIGGSGG	HHH_b1_05586_000000243_dldesign_0_cycle1_af2pred_0001
1963	0	0	0	0	0	SGGSMKDVEKAKELLEKAEKETDKEKIEELLMKTNELFFDTDNSEIWKYRDKIAKIVQKKGGSGG	HHH_b1_08173_000000064_dldesign_0_cycle1_af2pred_0001
364	0	0	0	0	0	SGGSDLIRRTLRDRIEYVRRLIEEGDLEEARFHAEAARLLAESAGDEELLAEIEELLEKLGGSGG	HHH_b1_06747_000000060_dldesign_0_cycle1_af2pred_0001
41	0	0	0	0	0	SGGSDKDKAVSEMISNAFECLDLGSPDLAAKILDLREEFLKTGDPKCLEESKELLKEAKKKGGSG	HHH_b2_04466_000000215_dldesign_0_cycle1_af2pred_0001
999	0	0	0	0	0	GSGGSSAEEDVTSLAELAKELAKQGYPEAAQMQLEMALEIAKEANDEELVKKVTELKKEIGGSGG	HHH_b2_02993_000000235_dldesign_0_cycle1_af2pred_0001
1749	0	0	0	0	0	SGGSSEAEKVFNEAKEKIEKLCKEGDDDEALLVRSDASAKLVKLNDLDSVDALFDIYEEASGGSG	HHH_b1_07785_000000230_dldesign_0_cycle1_af2pred_0001
2624	2	0	0	0	0	SGGSGGSDVKEDLETAKEFLEEGDPETARLILLSARTRAEREGDEEVLKPIKELYEKVGGSGGSG	HHH_b2_02037_000000073_dldesign_0_cycle1_af2pred_0001
1372	0	0	0	0	0	GSGGSDDDDVWLEVKDLVSEAVLTSDPEKQKELLEKALKLAKEANDPELVQFVEDVKKQLGGSGG	HHH_b2_06781_000000064_dldesign_0_cycle1_af2pred_0001
349	0	0	0	0	0	GGSGKAEELAKKAVEEAKKLAAEGDKDKALSLLMLAMLDLSEMNDEEGVNLVSEEANKLSKGGSG	HHH_b1_00261_000000124_dldesign_0_cycle1_af2pred_0001
1234	0	0	0	0	0	SGGSSRASEVYEEARKLAIEINDDDSFLEVNNLHMDYLETGDESYLKKLEELKEELKKKVEGGSG	HHH_b1_00318_000000124_dldesign_0_cycle1_af2pred_0001
1413	0	0	0	0	0	GGSMEEAVEKARELLKKARELAKKGDKEGIADLILEISKLAMDYDSSEVQRIRDEMVKLYLGGSG	HHH_b1_07465_000000041_dldesign_0_cycle1_af2pred_0001
168	0	0	0	0	0	SGGSSEEFQKLDEEVVKLLKKLIEKNDDETYKKAWDLRWKAIETGDVSYLKEAKEIASKALGGSG	HHH_b2_06793_000000130_dldesign_0_cycle1_af2pred_0001
1484	0	0	0	0	0	GSGGSKIEELLEKAKKLVEEGKAEEALKVLDEAIKLAQKAGDKEAEFEALFIRFDAEELGGSGGS	HHH_b2_00814_000000091_dldesign_0_cycle1_af2pred_0001
1527	0	0	0	0	0	GGSGGSSAEEKVKSLVEQAKKESDPVKRAVLFNRAFLEAVMAGDEELVDYVAEAEKEAGGSGGSG	HHH_b2_00310_000000034_dldesign_0_cycle1_af2pred_0001
926	0	0	0	0	0	SGGSSTAEKYKEKAEELYEKGNAEELEDLLLEINKEFFETDDSELMKVIDFASKKLLELKGGSGG	HHH_b1_05789_000000013_dldesign_0_cycle1_af2pred_0001
2742	2586	6	0	0	0	SGGSSKSKELYEKVSKEAEKLVKEGKKDEAISKLHKAIFELFDLNDDENFSKLAKKESELIGGSG	HHH_b1_07849_000000029_dldesign_0_cycle1_af2pred_0001
653	0	0	0	0	0	GSGGSEEAKKKAEKLIEEAKKIPDKDKAVDLLNDAIFLSVEAGDSELLKKAEELKKELLGGSGGS	HHH_b2_06160_000000157_dldesign_0_cycle1_af2pred_0001
202	0	0	0	0	0	SGGSMSELVKETDKLNEELIKLGDVETSLKVRQLIMDALAEGDESLLKEAYKLAKEALEKKGGSG	HHH_b2_03417_000000253_dldesign_0_cycle1_af2pred_0001
1377	0	0	0	0	0	SGGSSEAEKLAKKALEEAEKLKAEGDPAEARALLSKAALDLSDLGDDKAFDAVAKKDKELGGSGG	HHH_b1_02740_000000135_dldesign_0_cycle1_af2pred_0001
437	0	0	0	0	0	GSGGSMEDAERAKKLYEEAKTIKDKDKRREVLTSALMDALVAGDSELVKEIDKELNELVGGSGGS	HHH_b1_05468_000000089_dldesign_0_cycle1_af2pred_0001
1032	0	0	0	0	0	SGGSSKLDEKIEEAEKLAEEGNYFEASRILRLARLDAYELGDEESLEKISSLEKKLDAALGGSGG	HHH_b2_03585_000000119_dldesign_0_cycle1_af2pred_0001
347	0	0	0	0	0	SGGSEESKKLFDKKFNEAKKLAEEGKVDEAVSILNSLRFDLVDMGDWENASKVSKFKDSILGGSG	HHH_b1_03368_000000262_dldesign_0_cycle1_af2pred_0001
2613	0	0	0	0	0	GGSEEMKERMEEIEKEVKELLKEGKKLEAFAKVGLGYVWAEEEGDEECLERLSELDKLVKGGGSG	HHH_b2_02386_000000077_dldesign_0_cycle1_af2pred_0001
547	0	0	0	0	0	SGGSSELKKEIEKLKKEAEELEKKGDKEKATEVYYKLASLASQAKDYELWFEVMKRLLDLEGGSG	HHH_b2_00708_000000091_dldesign_0_cycle1_af2pred_0001
244	0	0	0	0	0	SGGSMKETQLSWMKENLKDLEKAGDKEAAKKAKELIKEFEKTGDPNYALEVTSILMDALASGGSG	HHH_b1_01430_000000039_dldesign_0_cycle1_af2pred_0001
836	0	0	0	0	0	SGGSDDKEEVKELIKKAEELYKKGDKLGALIAINKAKLYAVYAEDEELLNKASEVEKKVQGGGSG	HHH_b1_07617_000000286_dldesign_0_cycle1_af2pred_0001
385	0	0	0	0	0	SGGSGLMEEAIVASNHAFMEAFERGDDETCDKLGELDSKLQTEKSEEIAKELYELAKKVLGGSGG	HHH_b1_06580_000000270_dldesign_0_cycle1_af2pred_0001
1232	0	0	0	0	0	GGSMKEKIEELAEKVKKLAEEGKLDEANEVRNELLWLSVEADDDEGMKKCNELDKLIREKRGGSG	HHH_b2_06430_000000268_dldesign_0_cycle1_af2pred_0001
193	0	0	0	0	0	SGGSGDEEVSARVSLRFRIIELDIEGNPEEAKKELEKLKEAAKKYNSPLIQEEVEELEKALGGSG	HHH_b1_00115_000000065_dldesign_0_cycle1_af2pred_0001
1090	0	1	0	0	0	SGGSEKEVDEWVARKAVSAADSISDSSEALKTLESALRFAEDAGDEELVKEIKEKIKELKGGSGG	HHH_b1_03352_000000173_dldesign_0_cycle1_af2pred_0001
327	0	0	0	0	0	SGGSKEKVKKLKEEAKKAKEEGDEDKLSKIIDELTKLYLETGDEFTAEALLEVNAIRLDLLGGSG	HHH_b1_07063_000000075_dldesign_0_cycle1_af2pred_0001
629	0	0	0	0	0	GGSGGSGVAEVADEVIKEALKKNDEDAVLRAAKLRMDYYETGDEKYLEELKKLLEELKGGSGGSG	HHH_b1_08484_000000161_dldesign_0_cycle1_af2pred_0001
2373	1	0	0	0	0	SGGSEEEDELILESASLTIDYLETGDKSLLEKMKELKEKAEKLGYSQAASYISSRIKDLEGGSGG	HHH_b1_03184_000000058_dldesign_0_cycle1_af2pred_0001
512	0	0	0	0	0	SGGSSVKEEADKDLKYAREELKEGDKDSAWLVLNAMRAVVELAKDEESLKRVEEVKKELEGGSGG	HHH_b1_02766_000000079_dldesign_0_cycle1_af2pred_0001
791	0	0	0	0	0	GGSGGSSEKLEARSKIMSLVLDAENKETQDELTSLLDKFEKTGDLKYAEEAEKVYEKGGGSGGSG	HHH_b1_02704_000000250_dldesign_0_cycle1_af2pred_0001
123	0	0	0	0	0	DDIVKFLKEIYEEKNDPEAVTEIAKMHARMYYEEGDKEEAIKILEKAYELTGDPELKEYIEEVKK	1b7c2b8d5952c6b49ef050017b44e09d_0001_000000261_dldesign_0_cycle1_af2pred_0001
1121	0	0	0	0	0	MSYLEEIIEEAKKNNNPELYKVATLALEVVKKDPSKEALVVLLVEGVVDGEESAEEVLKKIKEIA	03d1612f130aec461e27f81ac552cf35_0001_000000187_dldesign_0_cycle1_af2pred_0001
520	0	0	0	0	0	SGGSMEEARKKVEERVEKAAKNPDKVEATSQLHLAVLDATDLGDEELLEKVFEVEKKVEEGGSGG	HHH_b2_01808_000000126_dldesign_0_cycle1_af2pred_0001
574	0	0	0	0	0	DEVKKKLLEAAKKGTLSEVIDELILEKRKTDEDQAFELRFKVIDMLEKGVDDETIAIEAAEIYEK	8679c99a27c02dac6322965991044887_0001_000000198_dldesign_0_cycle1_af2pred_0001
2944	0	0	0	0	0	GSGGSSRRKEVTERAWKKLVELAKENKDEEWDKLFDLRFELMETGDPALVDELEALVEKLGGSGG	HHH_b1_00311_000000119_dldesign_0_cycle1_af2pred_0001
573	0	0	0	0	0	GKEKLEKLIKAASKISKELEKKAKELVEKYRKEGVDDDDVYLMVRSELMEDLDPEQQQKLFDLFE	4ed9a5f8f545a7adfbbbb13291f3784e_0001_000000058_dldesign_0_cycle1_af2pred_0001
712	1	0	0	0	0	SGGSDNKFVAEAAVSAARVFAKRGASEIVEANLKAARTFAEEAGDPALVAKVEATEKELKGGSGG	HHH_b2_05822_000000294_dldesign_0_cycle1_af2pred_0001
2225	0	0	0	0	0	SGGSDIEEFVKEAIEKAKKLKEAGDKEEALLLLSSGIMEVVEADDPESAKKLEKLKDEVLGGSGG	HHH_b1_05817_000000249_dldesign_0_cycle1_af2pred_0001
987	0	0	0	0	0	SGGSARERVEKLVKEAIEAAKKGDKLTATTLINQAVIEADVAGDEEAIDLALEADKETEKLGGSG	HHH_b2_02032_000000018_dldesign_0_cycle1_af2pred_0001
1645	1	0	0	0	0	GGSGGSGAREEVEKLCEEAKKQPDPIERWSLLQKALFIATDANDEESIDYVFEVEKELGGSGGSG	HHH_b1_03925_000000039_dldesign_0_cycle1_af2pred_0001
1837	3	0	0	0	0	GSGGSSLKEKIQKRIEEAKKNPDKVEAISKLNLARLDSVEAGDEELWKEANSLEKKLIGGGSGGS	HHH_b1_06766_000000200_dldesign_0_cycle1_af2pred_0001
1295	0	0	0	0	0	SGGSGERQKVVDKATEVLKKLYKEGKDEDWSKLFSLRFELIEKHDPELTEKLEKLAEEVENGGSG	HHH_b1_02971_000000020_dldesign_0_cycle1_af2pred_0001
1626	1	0	0	0	0	GSGGSSERADELFKEAKELAEKGDKLGAIVKLNQAILDAIESDDPSFDEISAFLDKVEGGGSGGS	HHH_b2_06570_000000003_dldesign_0_cycle1_af2pred_0001
2726	1	0	0	0	0	GSGGSKELEDKVLKLRVDAAFETDKEKRIKLLEEAVKLAKEANDPKLYEPAEKALKDAKEGGSGG	HHH_b2_04117_000000184_dldesign_0_cycle1_af2pred_0001
1546	0	0	0	0	0	SGGSSDDKEIHQWLLEQRLNLAKDDGNEETVKFLEELLKEFKKTGDPKYVEEAEKKWLKAFGGSG	HHH_b1_07895_000000087_dldesign_0_cycle1_af2pred_0001
760	0	0	0	0	0	GGSGGSMEDSKKAKELLEEAEKISDSSKASSKLHQAILLATVGNDEETLEKILELDKKKGGSGGS	HHH_b2_04829_000000052_dldesign_0_cycle1_af2pred_0001
332	0	0	0	0	0	SGGSEEVEKAKEVVKKAKELVEKGDKDGALLLLANAIMDATEAGDAEAVKIVEAKRNELIGGSGG	HHH_b1_02650_000000118_dldesign_0_cycle1_af2pred_0001
2052	1	0	0	0	0	KAEEAIRRLREKGLVDDELAEKLERIRESFSELGYDDDFILLCMRTELQQAGHPEAVEVVEEVLE	47733d3662eb36425869ff66b6028fdd_0001_000000256_dldesign_0_cycle1_af2pred_0001
297	0	0	0	0	0	GSGGSDLEDKVLELRNEAIWAIAEGDPEKAKKLLEEALELAEKAGDSVLKKVIEEELKKLGGSGG	HHH_b1_06894_000000108_dldesign_0_cycle1_af2pred_0001
1043	0	0	0	0	0	GSGGSDVLLEAASLIMDLVEKGDSKDAKELEKLRLEYIKTGDPKVEKELKKKIEELKKKLGGSGG	HHH_b1_00876_000000121_dldesign_0_cycle1_af2pred_0001
812	1	0	0	0	0	GGSGGSSEVVKKAEALKEKLLAEGKEDEVLELNSLLMDYLETGDPEVAKKILKMYEEKGGSGGSG	HHH_b2_07942_000000012_dldesign_0_cycle1_af2pred_0001
374	1	0	0	0	0	SGGSEERKKEVEEDLKTAKEWVKEGDPESARCVLMIAKIKAEELGDKELVEEIQKLLDELGGSGG	HHH_b2_07496_000000023_dldesign_0_cycle1_af2pred_0001
4752	2	0	0	0	0	GGSGGSSLEKDKKTIKEWVEEGDPDAAELVAKSEIAVLELEGKEEDAKKLEEFVKKLVGGSGGSG	HHH_b2_04104_000000074_dldesign_0_cycle1_af2pred_0001
1303	0	0	0	0	0	SGGSSEKEEAKELIEEAEKLLEKGNPEEAKEKLFKAKSICLDLDDWELLDRADKVYVKAVGGSGG	HHH_b1_06162_000000166_dldesign_0_cycle1_af2pred_0001
1272	0	0	0	0	0	SGGSMEKVKELVEEGRKAIKDNDEDKARKLLFEAWDLAVELNDDESISLVTKFWDEYVKAIGGSG	HHH_b1_07424_000000251_dldesign_0_cycle1_af2pred_0001
105	0	0	0	0	0	GEEAIEKLKELAKTKSSAKVALELVEEVRKDPTNEAARQAIEHKIFFYKEFGEPEISELLKKALE	05ca327611f5605f0dd8494b449afcbf_0001_1_000000082_dldesign_0_cycle1_af2pred_0001
55	0	0	0	0	0	SGGSEKKEKVEELIEKAEKLIKEGKPEEAEKYLSEADKLADEINDKEGQMRVMKLRLDAVGGSGG	HHH_b1_04511_000000128_dldesign_0_cycle1_af2pred_0001
1946	0	0	0	0	0	GGSGGSSDIERAKKLIEEAKKISDPLEASVKLNKARIDAFDADDDELVDEISKLEKEKGGSGGSG	HHH_b1_01267_000000153_dldesign_0_cycle1_af2pred_0001
562	0	0	0	0	0	DKISELVRRAHAGEIPIEEFRKLVAEEAEKIGDSIEVSSALHKAYLEAVELGDDEIADVLAELAS	a8947c76558560a2143b54563ebaea60_0001_1_000000045_dldesign_0_cycle1_af2pred_0001
419	0	0	0	0	0	GSGGSGQNSKQAKEDFKAAEKFEDKDDQRMILRVALVLAELANDEEMKKKIEEKLKELDEGGSGG	HHH_b2_07379_000000090_dldesign_0_cycle1_af2pred_0001
820	0	0	0	0	0	GSGGSDVEELLEKAKKLVEEGNPDEALDVLSSAIMDAVEAGNSKVLKELEELREKIIKEKGGSGG	HHH_b1_05204_000000125_dldesign_0_cycle1_af2pred_0001
500	0	0	0	0	0	GSGGSSKKEEVKEDLKSAKEWVKEGDPESAEMVLKIAIITAKELGDEEAVKELQKLLDELGGSGG	HHH_b2_05933_000000068_dldesign_0_cycle1_af2pred_0001
4219	0	0	0	0	0	SGGSSSDRKEVEEDIKTAEEWLEEGDPDSAHLVLLVARAIAEQINDEESLKRIDEVLEKVEGGSG	HHH_b2_02710_000000209_dldesign_0_cycle1_af2pred_0001
643	0	0	0	0	0	SGGSMEEQLLTEGQFISLIIRAQVIGNEEVVDKILELDKEFQKTGDKKYLEEAKKLVEEAEGGSG	HHH_b1_03138_000000072_dldesign_0_cycle1_af2pred_0001
963	0	0	0	0	0	SGGSSAVEEAKEDAKAALSWLEEGDPDSARMILNVALAKVELAGDEEAKKILEEVRKKLEEGGSG	HHH_b1_07251_000000170_dldesign_0_cycle1_af2pred_0001
1549	1	0	0	0	0	SGGSEELLKEALKLVDEVAEKYGLSEEERKVLERIATSFAELGEDPGFIRVVLEAEAKRLKGGSG	HHH_b1_06549_000000256_dldesign_0_cycle1_af2pred_0001
1613	0	1	0	0	0	GSGGSMEELERHVDELVERYGLSEEDRERLRRLARSLKEMGEDDDWIKHILEVEAKWLALGGSGG	HHH_b2_00933_000000079_dldesign_0_cycle1_af2pred_0001
1660	0	0	0	0	0	SGGSMEKLKEDIEKIKKLYEAGKPEEALLLAASSLLDAAELGDDELFSEISKLRDEIAKKLGGSG	HHH_b1_08395_000000017_dldesign_0_cycle1_af2pred_0001
336	0	0	0	0	0	GYLEVRSLLFDRWEKTGDKEAAEILDKMRELALTNEKEACALAAEYAEKVGDKELLEKATKVVEE	f13c5212178be325c9ab83e7ba27a613_0001_1_000000212_dldesign_0_cycle1_af2pred_0001
214	0	0	0	0	0	GSGGSSLSEKVEKARKKALEKGDEDLALELAIQRMDVLATGKEEDLKKLEKLIKKAEELSGGSGG	HHH_b1_00973_000000042_dldesign_0_cycle1_af2pred_0001
1458	0	0	0	0	0	SGGSSLKEETLKKADELVKEGKLEEALEVVSSALLDAFEKGDDEAASELSKKRDEIVKKLLGGSG	HHH_b2_01418_000000237_dldesign_0_cycle1_af2pred_0001
686	0	0	0	0	0	SGGSGSSREEVERDIKTARELAKEGDKDSADLVLNVARTLAEQAGDEESLAKVEKVREELGGSGG	HHH_b2_05914_000000133_dldesign_0_cycle1_af2pred_0001
2245	0	0	0	0	0	SDETEKKIAEVEKLMKEAREKNDASLAQKARDKAAEYVREHPDDEKMQEVLLEANRVFFDLVGGG	ems_3hM_781_000000171_dldesign_0_cycle1_af2pred_0001
1703	1424	2	0	0	0	SGGSSELEEIKKKYEELLKNGDPEEAEKLRWELLSKALDENDSEAFELVLELREIEKEYNGGSGG	HHH_b1_00093_000000134_dldesign_0_cycle1_af2pred_0001
1202	0	0	0	0	0	GGSGGSGVSEVYEKARKLAIEKNDDETILKIANLAMDYLETGDKKYYDELKKILEELEGGSGGSG	HHH_b1_03254_000000116_dldesign_0_cycle1_af2pred_0001
672	0	0	0	0	0	SGGSDEEISELTKEIEEEIKKLLEQGNEDGVLEIRIRLMDALEADDPEMLKEILEKAKKYVGGSG	HHH_b1_00270_000000148_dldesign_0_cycle1_af2pred_0001
173	0	0	0	0	0	SGGSGMKEEAKELYEEALKLKEEGKDDEARLKLSEALILAVEANDSELAKKIEKARQELIGGSGG	HHH_b2_03551_000000151_dldesign_0_cycle1_af2pred_0001
1788	0	0	0	0	0	SGGSEAKEKAEKTIEEATKLAKAGDKDGALVKMSLTLLDLSLAGDDEAFSKLAKKEKEIEGGGSG	HHH_b2_07457_000000049_dldesign_0_cycle1_af2pred_0001
460	0	0	0	0	0	GDANAFDWLKEEDPDLAVLLAISYARQKGDEETAERLWKLNEEAEKKNDEKLRKEAVELAKKVVH	354655123b88dc0b9aeb6729620c75be_0001_000000017_dldesign_0_cycle1_af2pred_0001
424	0	0	0	0	0	GGSGGSDVEKIIKEAKKLAESGNKEEAISQLHLAYLDAFANNDEKAAEKLSKADKELLGGSGGSG	HHH_b2_08298_000000296_dldesign_0_cycle1_af2pred_0001
887	1	0	0	0	0	GSGGSSASEQVDEDLETAREWYEEGDPDSARLVLLVARALAEQTGDPRLADIEALLAEIEGGSGG	HHH_b1_03536_000000257_dldesign_0_cycle1_af2pred_0001
1309	1	0	0	0	0	GSGGSAEAKEKVESLVEKAEKEEDEEKRDELFLEALSIALDAEDGKGMDYVVEARLKWKGGSGGS	HHH_b2_04221_000000267_dldesign_0_cycle1_af2pred_0001
1606	2934	23	1	0	0	SGGSSEEVEKKVNKLIEEAEKIKDKDEARDKVLEAVSLAMEANDGELMNKASEKLVELAKGGSGG	HHH_b2_08335_000000258_dldesign_0_cycle1_af2pred_0001
1420	1	0	0	0	0	SGGSGSKELKKRIEEAKKLAEEGKPFEASQKLNLAVVKAVVENDEKSLDEILKVDKEIEGGGSGG	HHH_b2_05888_000000025_dldesign_0_cycle1_af2pred_0001
262	0	0	0	0	0	SGGSEEAEKKLKEMIEEIKKLIEEGNKEEAEELALEALGLAMEADLPDLMDEVWKLREEMFGGSG	HHH_b1_06161_000000257_dldesign_0_cycle1_af2pred_0001
1329	1	0	0	0	1	KVDEILDEIAKALGVARETVWGRVDRVAESADISRDTAAKFVARDLAVEKNNEEALKLALKLYEA	095b6a59ff65584c34db5946d5db0983_0001_000000045_dldesign_0_cycle1_af2pred_0001
301	1	0	0	0	0	SGGSKEELIKKIEELKEKAKKLDDPETAEKIEELLEELKKTGDPRWLEVAEMFVKMDELEKGGSG	HHH_b1_06952_000000164_dldesign_0_cycle1_af2pred_0001
3324	1	0	0	0	0	GGSESKEVLEKAKKEAEKLAKEGDPDGLLTLKVDLIDKAVELDSSELFKLVDEIREYMLKLGGSG	HHH_b1_01054_000000044_dldesign_0_cycle1_af2pred_0001
400	0	0	0	0	0	SGGSSELSKLMDEVVSAIVNKDKEKAKELIKKLEELIKKTDDEDDKWIAETAIKVLKELVGGSGG	HHH_b1_03742_000000295_dldesign_0_cycle1_af2pred_0001
1178	0	0	0	0	0	SGGSSEAQEVAIRARLLLMDLFEAGDDENFDKLSKLLQKYEESGDPELAKELAKEVEKIEGGSGG	HHH_b2_03354_000000058_dldesign_0_cycle1_af2pred_0001
1026	0	0	0	0	0	SGGSKSLEVLSRANLLLLDLFEAGDDENFDELNKLKEEFEVTKSEELFEKLKKKIEEIENGGSGG	HHH_b2_02904_000000111_dldesign_0_cycle1_af2pred_0001
991	0	0	0	0	0	SGGSGAASEILSSDLKAAEEWLKEGDPDSALLILRIVKSLAEQAGDEEALKKAEEIEEKVKGGSG	HHH_b2_06844_000000274_dldesign_0_cycle1_af2pred_0001
2714	1	0	0	0	0	GSGGSMDEDKRWIVSSQCEFALEDDDPKTQKILLSTARENAEAFNDPELVKLVEETEKKLGGSGG	HHH_b2_07226_000000020_dldesign_0_cycle1_af2pred_0001
190	0	0	0	0	0	SGGSGGSDVFKLASEAEDLAAEKGDLDTLSKILDLRFKISQTGDPELLKELKEIKEKLGGSGGSG	HHH_b2_07410_000000226_dldesign_0_cycle1_af2pred_0001
1021	0	0	0	0	0	SGGSMVEKLIEEAEKLAKEGNLEDAILKLNRAFFEASDKGDDETVSKISKKRDEIVKKLLEGGSG	HHH_b2_03283_000000293_dldesign_0_cycle1_af2pred_0001
4503	1	0	0	0	0	GSGGSMKEDDEFRVRFNVEAAKQISDSSIRNQLLEDAKRIAESSGDEELLKLVEETKKELGGSGG	HHH_b2_01374_000000145_dldesign_0_cycle1_af2pred_0001
822	0	0	0	0	0	GGSGGSEARERVEKLVEEAKTISDPIERSSALQRAFMEAVDAEDEELVDLVSKAEKELGGSGGSG	HHH_b1_05451_000000209_dldesign_0_cycle1_af2pred_0001
314	0	0	0	0	0	GGSGGSSAKELYEKGKELYEKGNKEEASIKFRLAIVEAAAEGDEELLNEILEADKKVEGGSGGSG	HHH_b1_05954_000000013_dldesign_0_cycle1_af2pred_0001
501	0	0	0	0	0	GGSGGSLKEFDEIQKELVELGAEEELLKVSSLKLDYAETGDEKYVEEARELLEKAKKEGGSGGSG	HHH_b1_04165_000000091_dldesign_0_cycle1_af2pred_0001
298	0	0	0	0	0	GSGGSSEAKKEVEKLIEEAKKIDDWEKADDVLLKAFSVALDADDGELMDKVDKVRREKVGGSGGS	HHH_b2_00233_000000219_dldesign_0_cycle1_af2pred_0001
799	0	0	0	0	0	SGGSSDSEKIKEMEEARQLAIEAGDDETALRLSSLLMDFVEEQDEKYYEEAKKIKEELKKKGGSG	HHH_b1_06595_000000274_dldesign_0_cycle1_af2pred_0001
1951	1	0	0	0	0	DEEKIEFLKKIAEEANDEILKEAVEILEEKIKEGDEDARQDAEFLVELAKRDIEVAKLYAHLVVA	f7da6b5b4e32c6bc97a4140a3cd2ab90_0001_1_000000018_dldesign_0_cycle1_af2pred_0001
1346	0	0	0	0	0	SGGSGGKERLEELLKKAEELKKKGDKLEALVVINKARLDAVDLGDEETFDKLSKLEKEILGGSGG	HHH_b1_07180_000000001_dldesign_0_cycle1_af2pred_0001
1447	0	1	0	0	0	SGGSGLDEEIEKQAKTAKELADEGDKDSAWLVHMHLETLAELSGDPKGIEAAKETKKYIDGGGSG	HHH_b2_08286_000000274_dldesign_0_cycle1_af2pred_0001
1303	0	0	0	0	0	SGGSMEEAKKLLEKAKEYAKKGDIDKANEYYAKADEIAIKEKDFETASEILKARMDAIDKLGGSG	HHH_b1_04433_000000242_dldesign_0_cycle1_af2pred_0001
741	0	0	0	0	0	SGGSGKEEAKELLEEVKKLFEEGKNDEAISKSGLAVLDAEEAGDEEVLDELGELDKKLGSGGSGG	HHH_b2_05278_000000086_dldesign_0_cycle1_af2pred_0001
1389	0	0	0	0	0	GSGGSMEEVEKLKEELEEALKKGDKDEARLLAVRLEMEAVEADDEEGRKYAEKVREELLGGSGGS	HHH_b2_04547_000000292_dldesign_0_cycle1_af2pred_0001
2421	1	0	0	0	0	SGGSMKEKAEEYKKKLKELLEKGDDEEFSKLREEAWKFAVENDDWELHSFLHDMIVEHAAKGGSG	HHH_b2_02667_000000205_dldesign_0_cycle1_af2pred_0001
1054	0	0	0	0	0	SGGSSKAEELYKKCLEALEKGDPDTVLTLRGEILDLYDEKNDDSIFDLFVKAEEAREKYLGGSGG	HHH_b1_01235_000000284_dldesign_0_cycle1_af2pred_0001
839	1	0	0	0	0	SGGSGLLEKVVEDRIKTAEKLYEEGDLENAEFLLDAARMLAEQLGNEELLKRVEEVREKVKGGSG	HHH_b1_04080_000000289_dldesign_0_cycle1_af2pred_0001
2619	0	0	0	0	0	SGGSKRAEDVKIIEEARQLAIEKNDDETALELNNLLMDFLETGDPKYAEKAKEKLEKLKNGGSGG	HHH_b1_00882_000000131_dldesign_0_cycle1_af2pred_0001
1356	0	0	0	0	0	GSGGSMEDIEKAKKLIEEADKIPDPLLARGKLNLAYLHAVDANDPELEKKISAKEKEYDSGGSGG	HHH_b2_04088_000000216_dldesign_0_cycle1_af2pred_0001
490	0	0	0	0	0	SGGSSELEELRKQLWEALDKVDEEGQILLMKALHEARELERKGKPEEAKKVAKEALEKALGGSGG	HHH_b2_08235_000000116_dldesign_0_cycle1_af2pred_0001
402	0	0	0	0	0	SGGSMEEAKKKVTELVEKASKLSDRNEAFSLFSEALFLAIEANDPELVDLASEASKKYFTGGSGG	HHH_b2_06814_000000116_dldesign_0_cycle1_af2pred_0001
3546	2	0	0	0	0	SGGSGGSMVWVKIMEAVELDIEGNPEEAKKLLKEALEEAKKEGNSQCIKDASKLLEKIGGSGGSG	HHH_b2_07160_000000275_dldesign_0_cycle1_af2pred_0001
1158	0	0	0	0	0	GSGGSSAKEQAQKELDTVKELVEEGDKDDAKLVAKTAIHTVRKLNCPDTAKELEELLEKLGGSGG	HHH_b1_03918_000000027_dldesign_0_cycle1_af2pred_0001
755	0	2	0	0	0	SGGSMLKEMVEKARKLMEEGKPEEARLVLNIAIVDAAVANDEELLDEATKLDKEIEAKARGGSGG	HHH_b2_03584_000000009_dldesign_0_cycle1_af2pred_0001
643	0	0	0	0	0	GGSGGSGIGKEIDEIFNEALKLGDEDTALKISSLRMDALETGDRSYVEEAKKILEEVKNGGSGGS	HHH_b1_07993_000000120_dldesign_0_cycle1_af2pred_0001
497	0	0	0	0	0	GSGGSGLGKEFDKILDELLKMGDEEARLKVASLKMDALETGDKKYLKEAKEILEKVKKEGGSGGS	HHH_b1_02229_000000121_dldesign_0_cycle1_af2pred_0001
481	0	0	0	0	0	GSGGSGMDSEMAKMWVKLAENEDDPEIRLELLEIALEKAKKGNDEELVKKIEEEIKKLKGGSGGS	HHH_b2_02389_000000019_dldesign_0_cycle1_af2pred_0001
1217	0	0	0	0	0	SGGSMEERKKVEELLKEAEKLVKEGKEEEAWDLVSEADKLASKLNDWELREKVTEAVAKVIGGSG	HHH_b1_06964_000000098_dldesign_0_cycle1_af2pred_0001
1754	3	0	0	0	0	SGGSASSEVFKLVAEAMFLAGEGDKEKAIELLKKAIEIAKAAGDSDSLKAAQSWLEEIEGGGSGG	HHH_b1_02247_000000153_dldesign_0_cycle1_af2pred_0001
2052	1	0	0	0	0	SGGSGEIEKAYKEAKELLEKGDAEKALEILNKALFEAVEKGDDEAVSKISKLLDEAAKKIQGGSG	HHH_b2_03564_000000215_dldesign_0_cycle1_af2pred_0001
839	0	0	0	0	0	GSGGSMEEIEKLEEELSKAVKAGNKEEVIKLAKKLIEVSREKNDDESYLRAKLELTTFEVGGSGG	HHH_b1_07319_000000206_dldesign_0_cycle1_af2pred_0001
1598	1	0	0	0	0	SGGSDEAKKLFEKTKKYLEELAKENRPDDIWMVSKQDILELKRLGDKKSVEELEKFVKELLGGSG	HHH_b1_00018_000000108_dldesign_0_cycle1_af2pred_0001
1303	1	0	0	0	0	GGSGGSGKRSEVVDKAVKAMQKGTDEEFSKLIDLRFELLETGSEEQIKELESLANEILGGSGGSG	HHH_b1_02039_000000091_dldesign_0_cycle1_af2pred_0001
1960	0	0	0	0	0	SGGSEKREKIEEIVDRLVEEYGLTEEQREVLRRTAESLLEVGEDLDFIELILRLEAIWLAGGSGG	HHH_b2_07174_000000108_dldesign_0_cycle1_af2pred_0001
221	0	0	0	0	0	SGGSGKKQVEEQAKVDIKAAREIAKEDPEMARQILRMAVLVVSAAGDEETAKKIQEELEKIGGSG	HHH_b2_04168_000000038_dldesign_0_cycle1_af2pred_0001
1192	0	0	0	0	0	SGGSDDELLSKALDLIFEALEDDNDENAIKKLEEAIKLAKEAGDSHLESRAKQALDNRKSGGSGG	HHH_b2_01174_000000056_dldesign_0_cycle1_af2pred_0001
2983	4	0	0	0	0	SGGSSKSEEVYEKAKKEITELCAKGDLDEALIVWQDASVKLLELGDEEGVDKLREHFNEASGGSG	HHH_b1_05317_000000213_dldesign_0_cycle1_af2pred_0001
623	0	0	0	0	0	SGGSSEELEKLKKEIEKLLKEGNIDGAWEVRMDLLFLAVEKGDSETLKFCEEVRKKIIKGGGSGG	HHH_b2_02561_000000258_dldesign_0_cycle1_af2pred_0001
484	0	0	0	0	0	SGGSGEEILELLEKARELAKTEEEKKEVEDAERSVKEFLEEGDEDTARMIAKSVYTALKVGGSGG	HHH_b1_07522_000000291_dldesign_0_cycle1_af2pred_0001
1047	1	0	0	0	0	SGGSGFIEEAKEKAKEAAEKGDTLTLASLLMDVVEEYYKKGDPELEEVRKFIESKRNELLGGSGG	HHH_b1_06646_000000168_dldesign_0_cycle1_af2pred_0001
521	0	0	0	0	0	GGSGGSKPLELEEKARELLQSGNPEEAAKVAEKALEEAKKEGNEETIFVLEIILNFAKEGGSGGS	HHH_b2_06401_000000280_dldesign_0_cycle1_af2pred_0001
2349	0	0	0	0	0	SGGSSEEDIKRAKERYEKALKISDKNERLVLLLLARQDAFDANDDELWEKISKEEKELISGGSGG	HHH_b2_07609_000000063_dldesign_0_cycle1_af2pred_0001
1605	0	0	0	0	0	SGGSSTADEAWKIVEELEEKYNLSDEETLYLKIEMGELVREGVSVEEIKKKLEELAKKLAGGSGG	HHH_b1_08369_000000277_dldesign_0_cycle1_af2pred_0001
1331	0	0	0	0	0	GSGGSSEFSKAIEEALLLAYKLGDDETWSRLVDLRFEYLETGKEEYFEEVKKILEELKKKGGSGG	HHH_b2_04824_000000014_dldesign_0_cycle1_af2pred_0001
205	1	0	0	0	0	SGGSKVGELAKEADKLIFDIKDKSKQEALIEARREAIFLDADGNEEEAEKLLKEAIEKVTKGGSG	HHH_b1_02989_000000181_dldesign_0_cycle1_af2pred_0001
469	0	0	0	0	0	SGGSGAKEQAEQTLRLMKEFAEEGDKDSVEMIASLAVTELTLRGDPEGAEKVREFAKELVGGSGG	HHH_b1_02244_000000049_dldesign_0_cycle1_af2pred_0001
412	0	0	0	0	0	SGGSSEARKLLEEAKKLVEEGKPEEADRVLHKAYLYAVLENDEETLEETGKLMKEVGKLLGGSGG	HHH_b1_04286_000000122_dldesign_0_cycle1_af2pred_0001
1200	0	0	0	0	0	SGGSLVKKVVEERIEDVKEWIKEGDKDTAEFLLEIAEKMAKDLNDEELVKKAEEAKKLLNGGSGG	HHH_b1_02857_000000144_dldesign_0_cycle1_af2pred_0001
335	0	0	0	0	0	SGGSVEKAKELLEKAKELAKKGDSLEISSLLMDVLEEYIKTDDPEISEIAKEIDKMIDELVGGSG	HHH_b1_01957_000000142_dldesign_0_cycle1_af2pred_0001
447	0	0	0	0	0	DKKEEILESAKDFADEAVKTLSIEEAKEVVSFKCKALGIMEELSDEEIEEIIEEAKKYVEEKAKG	ems_3hC_714_000000019_dldesign_0_cycle1_af2pred_0001
1970	1589	12	0	0	0	GSGGSDEAKKKYEEAEKLLKEGNPLEALVKANEARMDAFEAGDDELFKRIDELEKKAQSGGSGGS	HHH_b1_07365_000000179_dldesign_0_cycle1_af2pred_0001
1234	1	1	0	0	0	SGGSEEKLLEYCDELKEKYGLTDEQLEKLKKLAKSLKEEGIDEDFIKLILEVEARVLKEKGGSGG	HHH_b1_00772_000000146_dldesign_0_cycle1_af2pred_0001
843	0	1	0	0	0	SGGSGIVEKFKEKAKELYEKGDRLELSSLRLDILEEAAKTDDPELDEAFKFTDSLVDKLLGGSGG	HHH_b1_05789_000000177_dldesign_0_cycle1_af2pred_0001
1541	0	0	0	0	0	GGSGGSEDKKKAKELLEKAKKIKDPFEASRVARKAIMYAIDANDEETYEEASKLDKKLEGGSGGS	HHH_b1_06429_000000169_dldesign_0_cycle1_af2pred_0001
2084	1	0	0	0	0	SGGSMEKVKELKEKAKELYKKKDLDELIKLTDELEKIVRESGSEEAQEARIEAMSMIFDLLGGSG	HHH_b1_00714_000000222_dldesign_0_cycle1_af2pred_0001
3984	0	0	0	0	0	SGGSAALEANSLFMDFLEALIEGDEEKIEEILKKLEEIVEKSGDPEAKERYEEAKEMKKKNGGSG	HHH_b1_05287_000000215_dldesign_0_cycle1_af2pred_0001
25	0	0	0	0	0	SGGSGVASEQVRKDFETAKEWYKEGEPDEARMVANVALSLAKQINDKESVEELEKFLKEIEGGSG	HHH_b2_07029_000000082_dldesign_0_cycle1_af2pred_0001
390	0	0	0	0	0	GGSGGSKLEELKKKLKEAVEKNDKEGIRELRNKLLFEAVEEDDDEALAVVKEADQAFQGGSGGSG	HHH_b2_06966_000000195_dldesign_0_cycle1_af2pred_0001
1053	0	0	0	0	0	SGGSSEAAKEVEKLIDEAIEYIKKGDDEKAKELLKKAVELAKKAGDEELYFVAEVRYNMIGGSGG	HHH_b2_03408_000000280_dldesign_0_cycle1_af2pred_0001
703	0	0	0	0	0	GSGGSMTKKEVEEDIRAAEEWAKEGDPDTARMILRIAKIIAEKGGDEELAKRVQEKLEELGGSGG	HHH_b2_08090_000000061_dldesign_0_cycle1_af2pred_0001
170	0	0	0	0	0	SGGSSAKELAKEAVKKLTELFEKGDEDEAHIFRQEVGAELVKMNDPEAYEILWNKWEELTNGGSG	HHH_b1_00543_000000109_dldesign_0_cycle1_af2pred_0001
897	0	0	0	0	0	SGGSAEEKVKEYTARADELAAAGDRAGLEELRFEVNSLFLDEQDSGLAAVVDYIWSHIRALGGSG	HHH_b1_02146_000000137_dldesign_0_cycle1_af2pred_0001
350	0	0	0	0	0	SGGSSLKEKLEELKEKIEELIEKGDKEGVEELLFELRSLALEADDTEAMDFAEELYKKMKGGSGG	HHH_b1_01157_000000128_dldesign_0_cycle1_af2pred_0001
1306	0	0	0	0	0	GKEEIEKLKEIAAKIDEELVEFIEEKYKRLKEEGVDDDDIAMIIKSELLTYSEKGRKVVETYLDS	82896434bd2538363d9b8259155b3bde_0001_000000299_dldesign_0_cycle1_af2pred_0001
185	0	0	0	0	0	GGSGGSSELEEKLEKAKKLYEEGKPEEAEKILKEAREKAIKSKDDRVLEINSLLLDVMGGSGGSG	HHH_b2_00567_000000113_dldesign_0_cycle1_af2pred_0001
1732	1	0	0	0	0	GGSMEAEKIAEEAIKKARALAEKGDPVGALVVLNKARMEVTDLNDDENFSRLAELERELIEGGSG	HHH_b1_00665_000000179_dldesign_0_cycle1_af2pred_0001
604	0	0	0	0	0	GSGGSASTVAENAIDLAKVWAELGDKDFAKSALDVALEICKEANDKEAVEKVEKAKKEVGGSGGS	HHH_b2_05742_000000216_dldesign_0_cycle1_af2pred_0001
807	0	0	0	0	0	SGGSGAEEKIWKLIDEAVEALKKGDEKKAIEKLEEAVKLAKEAGDEESLFVAESFYNALKNGGSG	HHH_b1_00080_000000288_dldesign_0_cycle1_af2pred_0001
516	0	0	0	0	1	SGGSGETKKKLEELIKKMEELVKKGNKEEFDKLFSEATKLASKAKDNETLIKVMHLRLDIEGGSG	HHH_b2_07864_000000061_dldesign_0_cycle1_af2pred_0001
181	0	0	0	0	0	SGGSLLKEQFEQDKKAIESWLKEGDKDSAHLILLHAEYLAKQANDPELIKECEELKKKVEGGGSG	HHH_b1_06216_000000021_dldesign_0_cycle1_af2pred_0001
749	0	0	0	0	0	GGSGGSKAKELYEKAKELEKEGKKEEARDLLTSAIIDAVEEDNPELLKEIEEFREKLLGGSGGSG	HHH_b1_01013_000000263_dldesign_0_cycle1_af2pred_0001
2177	0	0	0	0	0	GGSGGSKISEVLEKAEELSLKLSDDEKRDKLNSLRFDLIETGSEEDAEKLEALIEEISGGSGGSG	HHH_b2_07608_000000001_dldesign_0_cycle1_af2pred_0001
1563	1	0	0	0	0	GGSSSEEKALEVVDKATELANSGKTEEAIKLLEKALAEFKAANDDKAADILGIKLVLYKEVGGSG	HHH_b1_03279_000000121_dldesign_0_cycle1_af2pred_0001
459	0	0	0	0	0	SGGSMEARAECWSLILDALEAKAEGDDEKAIELLEKAIELAEKANLKEAIEEATKLLNKLKGGSG	HHH_b2_05958_000000145_dldesign_0_cycle1_af2pred_0001
1995	1	0	0	0	0	SGGSMEEVREQIEAAKEWAKEGDLDSAELVLRSARALAELLGDEELLKEIEEVEKEIKELLGGSG	HHH_b2_03384_000000060_dldesign_0_cycle1_af2pred_0001
242	0	0	0	0	0	GSGGSMAEHLKEKLEEAKKLAESGDPETAIFLLEVALSFAEEEGDPLAEEIKKLLDEIKGGSGGS	HHH_b1_04770_000000215_dldesign_0_cycle1_af2pred_0001
2278	1664	6	0	0	0	SGGSGLEEKVNSLIEKALKIDDEEEAEKLLSEADKLASSAGDTELLSKVMLARLDVLDKLGGSGG	HHH_b1_07790_000000097_dldesign_0_cycle1_af2pred_0001
337	0	0	0	0	0	SGGSSEEREKELNDALNVAKEEAERGDPEMAKLILRNAIYELGAKGDEEGVKRLEEAIEEVGGSG	HHH_b2_00089_000000104_dldesign_0_cycle1_af2pred_0001
891	0	0	0	0	0	SGGSDEAEDEIMRLRIETIAAIVSGDKEKAKELYKKLEEAAKKAGDEEALKICEELKKELNGGSG	HHH_b2_01836_000000293_dldesign_0_cycle1_af2pred_0001
704	1659	1	0	0	0	SGGSAEDEVLRLCAEAEKLAQKGDKEKAKELLEKAKEIAEAANDSFMVLMVEVSRRVTEATGGSG	HHH_b1_07257_000000141_dldesign_0_cycle1_af2pred_0001
86	0	0	0	0	0	SGGSSADEKRLEAWSLILDALEIDDKEKAIPLLEKAKELAKEAGDSVAESDAEKLLKKYKGGSGG	HHH_b2_00987_000000168_dldesign_0_cycle1_af2pred_0001
416	0	0	0	0	0	MELAEELAERAAKGDKDAIEMIEHWIEIAKITGDEDDKKFVEVVIEKLRELGKPDLAKKFEEKLK	9b3351f2f66fbcc824ad33b4da01f8ef_0001_000000109_dldesign_0_cycle1_af2pred_0001
2695	0	0	0	0	4	GGSGGSMEEIEKIVNELVEKYNLTEEQREKLLKLAKSLKEAGFDIDDIRLILRVEAIKLGGSGGS	HHH_b2_05542_000000084_dldesign_0_cycle1_af2pred_0001
801	0	0	0	0	0	SGGSSKKKLEEVKEKLKKAIEEGDKEKIWELRVELLFLATELDDPEGIEVVEKAREKFLKLGGSG	HHH_b1_05826_000000161_dldesign_0_cycle1_af2pred_0001
2270	0	0	0	0	0	GSGGSGRELREKASELAWEAIQKSKNDADRSELIDLLMELQETGDPEIAKKLLEKAKKVLGGSGG	HHH_b1_01105_000000061_dldesign_0_cycle1_af2pred_0001
1512	0	0	1	0	1	GGSGESEKFVSEVRINCAKEMAKEGDKEGAIILLKQAVEDAEKGKDEELYKEAKEFLEKLEGGSG	HHH_b2_04454_000000158_dldesign_0_cycle1_af2pred_0001
910	0	0	0	0	0	SGGSDELNKLKGFLALAVYDGDKEDVEKLYKEAKELAKKLNDKEALKEIESFYEEYKKKNGGSGG	HHH_b1_04021_000000098_dldesign_0_cycle1_af2pred_0001
509	0	0	0	0	0	SGGSSQKKKQIKEDIKAAKEWADEGDKDSAHLVLSIAITLAEEANDKELLEELEKVKEYLKGGSG	HHH_b1_08356_000000106_dldesign_0_cycle1_af2pred_0001
923	0	0	0	0	0	GFEKAEELVELAAKGDEEGLRELAREIAKETGKSDEDVENVTRSVIEWVKEGDIDSARLVALAFV	95b1ad1ac290c05ebdc49315f5587900_0001_000000082_dldesign_0_cycle1_af2pred_0001
703	1	0	0	0	3	GGSGGSGIEEECDKLIKEAKELGDSELAKEIEAAKTVATETDFPGLVEIAKYKVEKAKGGSGGSG	HHH_b1_08341_000000025_dldesign_0_cycle1_af2pred_0001
1246	1	0	0	0	0	SGGSMAKELAEKAIEKATELAKAGDLVEASSLLHKAFVELFEMNDDEGAKKVSEKEKELQAGGSG	HHH_b2_01246_000000109_dldesign_0_cycle1_af2pred_0001
291	0	0	0	0	0	SGGSMERVEELLEKAREAAKAGDLLTLESLAGQAVLEASEADDEEAWELASEIDDMIRALKGGSG	HHH_b1_02677_000000110_dldesign_0_cycle1_af2pred_0001
2081	1	0	0	0	0	GSGGSMEETREKVRKLIEEAKKISDKNEAWSKLNEARWLAVDAGDDELWSEVAKTEKELLGGSGG	HHH_b1_06271_000000118_dldesign_0_cycle1_af2pred_0001
1279	0	0	0	0	0	SNEDDREILKMWCHLEAAELGLDDAAVDKGKALADELVDAGVSRDEAKKKIEKLLKEIKEKAEGG	HHH_eva_0050_000000060_dldesign_0_cycle1_af2pred_0001
1793	1	0	0	0	0	SGGSEAEEIKEKAIKEAKELAKKGNLLEANSVLRKAKMDLEELGADEGFSELSKVEKELEGGSGG	HHH_b2_03861_000000265_dldesign_0_cycle1_af2pred_0001
444	0	0	0	0	0	SGGSSLKEKAKEKYEKAKELEKSGKKDEALLLYSEALIDATEADDSELVKKIDSDRNKLAGGSGG	HHH_b2_03551_000000153_dldesign_0_cycle1_af2pred_0001
1730	2	0	0	0	0	GGSGGSDIIEEAQKVIEEAKKQGNEEAIKDAESAIEEAKEGDEDSAHLKYLVAKALVEQGGSGGS	ems_p1-15H-GBL-16H-GBL-16H_0017_0001_0001_0002_000000191_dldesign_0_cycle1_af2pred_0001
805	0	0	0	0	0	SGGSGGSKAKELYEKAKELAKKGDPVRAESLLMLAILECQELGDEELLKKIEEFLKKIGGSGGSG	HHH_b1_01850_000000265_dldesign_0_cycle1_af2pred_0001
187	0	0	0	0	0	SGGSMEEIKKLIEEIEKKIEAGDVFEASSKVGLLMLYAVEANDEEGIEKASELDKKCEAKGGSGG	HHH_b2_00294_000000008_dldesign_0_cycle1_af2pred_0001
559	17	15	1	0	2	GGSGGSMSEEVKKLIEEAEKNPDKDKARSMLNRALMDAVEAGDSKSIKEIEKKLDELNGGSGGSG	HHH_b1_06533_000000186_dldesign_0_cycle1_af2pred_0001
1019	0	0	2	0	0	MEEVIEKLFRLAEEKNDDDLYLKCLTVKALAEVGRPDEALEDAIKVLREIDTPEARELLKKLEEE	0db682d5b92ef797dd9a7c8846a62bac_0001_000000110_dldesign_0_cycle1_af2pred_0001
272	0	0	0	0	0	SGGSASKELEKEYQKDTEKARASGDEEAEIEVLEEHLKKAKELDAEGLIFELEVRLNLLKGGSGG	HHH_b1_00459_000000294_dldesign_0_cycle1_af2pred_0001
1031	0	0	0	0	0	SGGSSLKEKLKELLKKVEELNEKGDKDEALSLLHSFYLDAVDAEDDEVADELGKKSKELQGGSGG	HHH_b1_06001_000000286_dldesign_0_cycle1_af2pred_0001
365	1	0	0	0	0	GALECAKYIIEKAPDSQEARAARWLVEQIESGDVDEGFALLILRQLAREMGDEEGVKKAEAALEG	755b8b8bd6510bf923c6fb15608b7335_0001_000000097_dldesign_0_cycle1_af2pred_0001
1235	0	0	0	0	0	GSGGSMLDAARDMLETAKSWYEEGNPEEALFLLDAAEMLAEEANDEELLKEIKEFKEKVKGGSGG	HHH_b1_04821_000000099_dldesign_0_cycle1_af2pred_0001
2654	0	0	0	0	0	GGSDPIVEFAESKVKTLAEEGKLDEETVKKLRELIEKAKSGEISAGEAYDEVTKASLEASKGGSG	HHH_eva_0746_000000120_dldesign_0_cycle1_af2pred_0001
392	0	0	0	0	0	GSGGSMEELKKDIKYIKELIKEGDKDDAWMVLKIAKYQAEKLGDEEALKELEKLEEEIEKGGSGG	HHH_b2_02816_000000087_dldesign_0_cycle1_af2pred_0001
1119	0	1	0	0	0	SGGSDEDKWLAKAAFSAARVLAKQGNKEVASKLFRDALKFAEEAGDEELAKKVKKELEELEGGSG	HHH_b2_00286_000000250_dldesign_0_cycle1_af2pred_0001
570	0	0	0	0	0	SGGSMEEEIELMKARMDARELARSGKPEEAKKLLEKAIKKAEEVGDPDLKEALEELLKEIGGSGG	HHH_b1_00355_000000150_dldesign_0_cycle1_af2pred_0001
285	0	0	0	0	0	SGGSSEELKKKIEKLVEESKKIKDKDEASSKLLDALFLAVEAGDSKSIKEIDEELLKTIKGGSGG	HHH_b2_01508_000000010_dldesign_0_cycle1_af2pred_0001
193	0	0	0	0	0	GGSGGSSAAKKEVTALIEKAKTVDDDERIPLLMDARVIALKANDPELIALVEKAWDELGGSGGSG	HHH_b2_02960_000000286_dldesign_0_cycle1_af2pred_0001
104	0	0	0	0	0	SGGSGGSDITKLADETREKAREKGDDETWLRVNSLRMDALETGDPEILAELKKIKEEIGGSGGSG	HHH_b2_07410_000000046_dldesign_0_cycle1_af2pred_0001
155	0	0	0	0	0	SGGSMEEHLKIVDELVEKYNLSEEARKKLEKVARALAEVGEDPSFVRLVLEGEVRKLLREEGGSG	HHH_b2_05050_000000151_dldesign_0_cycle1_af2pred_0001
714	0	0	0	0	0	GSGGSMKEVEERLKKIKELVKKGDKEEAISLAVLAGMDAVEKDHPLAKEIDKILDELLKGGSGGS	HHH_b1_01592_000000197_dldesign_0_cycle1_af2pred_0001
423	0	0	0	0	0	SGGSMKEEIKKMIEEAKKLHEEGKNVEALVLLNKAVLDATEANDEESFNEAGKESKKVISGGSGG	HHH_b1_06492_000000086_dldesign_0_cycle1_af2pred_0001
1038	0	0	0	0	0	GGSKEAAKKLKEKAEKLKAEGVDPSRIETLLMLEVMELVEEYNLSEEEFDELMSLAEKLAKEGGS	HHH_b1_01160_000000055_dldesign_0_cycle1_af2pred_0001
935	0	0	0	0	0	SGGSGQLSQVARDMLETAEKWFEEGDPDSAELLLNAALTLAEQTNDEETIKRAKALLEKIRGGSG	HHH_b1_02098_000000227_dldesign_0_cycle1_af2pred_0001
1813	1	0	0	0	0	SGGSMEKLKEKIEKVEKLIEEGNLDEALDELIDLEFEAVEANDSETLKKCEELREKILSKLGGSG	HHH_b2_03769_000000003_dldesign_0_cycle1_af2pred_0001
174	0	0	0	0	0	SGGSSSEELEKKVKELVEKAEKIEDKEERIDLLTKAADLYDEAGDVEGWSKVMKKLLDEMGGSGG	HHH_b1_08223_000000255_dldesign_0_cycle1_af2pred_0001
456	0	0	0	0	0	SGGSSSKELFEETKKKAEELKKAGKPLEASSLLHLTFMDLVDMGDDENASKMAELIDEVEGGGSG	HHH_b1_02283_000000130_dldesign_0_cycle1_af2pred_0001
2607	1	0	0	0	0	SGGSSDADIECEMIYNLIKASAEVNDSDAQKSNLKYLEDIAKESNSPKCEKMVEEAKKYVNGGSG	HHH_b1_02683_000000292_dldesign_0_cycle1_af2pred_0001
382	0	0	0	0	0	GSGGSKEEAEKLIKETEEEVKKAKSQEEKIDIYSKNANKAQELGDNETWSKLVHKLLDALGGSGG	HHH_b1_08739_000000130_dldesign_0_cycle1_af2pred_0001
247	0	0	0	0	0	SGGSDLLEEALKKADELVKEGKLVEARQVLQNALFEAVERGDDEAASALSKKRDEVVKKILGGSG	HHH_b2_01418_000000166_dldesign_0_cycle1_af2pred_0001
1456	0	0	0	0	1	SGGSGLEEKVEKALKEAEKLKKAGDSLGAISVLRKMYMDCVDAGDDESASLLAKKIDEVEGGGSG	HHH_b1_08642_000000194_dldesign_0_cycle1_af2pred_0001
3014	2	0	0	0	0	SGGSSAKEEAEQTLRYMEEAYKEGDPDTVEMVANIEITKLNMLGEPELAKKVEEKKKELLGGSGG	HHH_b1_00308_000000257_dldesign_0_cycle1_af2pred_0001
1624	0	0	0	0	0	GGSGGSGEIDELIEKSIELELKGNKEEAKKVLKKAVELAKKENNEATYFVAELRYNMLGGSGGSG	HHH_b2_01985_000000276_dldesign_0_cycle1_af2pred_0001
591	0	0	0	0	0	SGGSSLLSKELKDRFESAEKWYKEGDPESAELLLESAKILAEEAKDEETLAKIEELLKKVKGGSG	HHH_b1_00510_000000146_dldesign_0_cycle1_af2pred_0001
1191	0	0	0	0	0	GSDPKLEFESVIAKAMLDAALGDKEKALELCEKAEELAKKLGDEKLVEEAKRVKESVEELTSGGS	ems_3hC_444_0002_000000059_dldesign_0_cycle1_af2pred_0001
1410	0	0	0	0	0	SGGSASDKASVKIMKALLDYEEGEPEKAIELLEEAIKEAKKANDKENLKEAEELLKEAKEGGSGG	HHH_b2_03009_000000156_dldesign_0_cycle1_af2pred_0001
2609	0	0	0	0	0	SGGSMEKESKCAGLFLDGVELIMEGKKEEFKKVLEELEKLAKESNSPLAEEKVKELKKMAGGSGG	HHH_b2_03962_000000034_dldesign_0_cycle1_af2pred_0001
1324	0	0	0	0	0	SGGSSAAKAQVESNVKAAQSYIDEGDKDTAKMILSIAKYLATSANDPELIKKVEEVNKKLKGGSG	HHH_b2_05338_000000031_dldesign_0_cycle1_af2pred_0001
780	0	0	0	0	0	SGGSDKELAEEAEKVLEEALELDKAGKPEEAKKKLEEFLKKAKEAGNESIIFELEVRLNVLGGSG	HHH_b2_08380_000000130_dldesign_0_cycle1_af2pred_0001
893	1	0	0	0	0	SGGSGEEEEDRWLVKKNVEVAKEISDPNLQKQLLDDAKRLAEKSNDEEAKKLVEEAIKKFGGSGG	HHH_b2_07043_000000249_dldesign_0_cycle1_af2pred_0001
2638	1	0	0	0	0	SGGSSEEAEKTLKNYLESMKEAAEAGDPERVEFLAEFGKVVMEDEGRPDGVAELEKALKELGGSG	HHH_b2_05003_000000193_dldesign_0_cycle1_af2pred_0001
954	0	0	0	0	0	SGGSSEAAKKELDTVKSYVEEGDPDTALMLANLAIRNVEKAGDEETLAELKEIVEKLEAELGGSG	HHH_b2_03691_000000021_dldesign_0_cycle1_af2pred_0001
2238	0	0	0	0	0	SGGSSELEEAKEVVEKMKELYEKGDKDGVHSLAVSKFFELVEKGAKEAVDLVEKKRLELLGGSGG	HHH_b2_08299_000000069_dldesign_0_cycle1_af2pred_0001
1161	0	0	0	0	0	GSGGSSEASELAEEAQKLALEKNDPDGLLKVSKLRMDYFETGDEEILEKLKKAYKEIKEKGGSGG	HHH_b1_00441_000000162_dldesign_0_cycle1_af2pred_0001
1304	0	0	0	0	0	SSEESKKLLEKLDKIVKDLKEGKITEEEAWEKVNEVDKKAEELGDKEVQMKCMKAYMDIAEHGGG	HHH_eva_0380_000000033_dldesign_0_cycle1_af2pred_0001
1266	0	0	0	0	0	SGGSGGSSAKKLLEEAKKLVEKGEPELAEAKLMLAVLELQELGDEELLEEVWKELKKIGGSGGSG	HHH_b1_01850_000000242_dldesign_0_cycle1_af2pred_0001
1028	0	0	0	0	2	SGGSGKEKVEELYEKAKELKKKGDKEGIAEALSEMVFLAFEIGDDEIWKKVEEVDKLLRSLGGSG	HHH_b1_03658_000000036_dldesign_0_cycle1_af2pred_0001
1104	0	0	0	0	4	GGSGGSLELIVEGHLKLLDLVEENKEEEYDKVSKLLNEYEKTRDPETAKKLKETIKKIGGSGGSG	HHH_b2_00898_000000196_dldesign_0_cycle1_af2pred_0001
147	0	0	0	0	0	SGGSSLKEEVEKLLEEALKIKDEEEAEKLVSRASELAEKAGDKELEAKTMLARLDVEEKLGGSGG	HHH_b1_07790_000000145_dldesign_0_cycle1_af2pred_0001
438	0	0	0	0	0	SLLDETKKRVVELYKAGDPEGAREVVEEAAKKLGVPVDAVIHRLYLQAVVEGDEEAIEVLSELDK	869ca3a60d30b8b6089b7e47039998f6_0001_000000096_dldesign_0_cycle1_af2pred_0001
1352	0	0	0	0	0	GSGGSGKKVLEVEVVLLVMEAQDTKDKEEREKLLKKAEELAKKINNKKTLNLVEEARKELGGSGG	HHH_b1_04690_000000292_dldesign_0_cycle1_af2pred_0001
222	0	0	0	0	0	GGSEKKEKLKKMLEEIKKAIEAGDKEKAEELLLKAKAEAMDAVDGETLDELDKLRQELLKKGGSG	HHH_b1_06211_000000259_dldesign_0_cycle1_af2pred_0001
939	0	0	0	0	0	MASEILSILATKGLVPDDVVMKLFSERMDMLEEGKDDEEILEKLRKLAEEEGVLEALDKAIEELE	593e769b0839ab5d7f0502e069298a38_0001_000000060_dldesign_0_cycle1_af2pred_0001
2341	0	0	0	0	0	SGGSDIEEMEKIRDKALELNDDDSSLAINSAILDYVDTGKKEYFEKCKEIGKKLEEKKEKKGGSG	HHH_b1_07339_000000295_dldesign_0_cycle1_af2pred_0001
589	0	0	0	0	0	GIEKALELAEKAAEELGNEELKRQVEAARSLVEDGDDVAALVTLREVAERAGNEEIRKAVEEAFD	b4286079303e32bafeee7be44d8005f3_0001_000000172_dldesign_0_cycle1_af2pred_0001
1057	0	0	0	0	0	SGGSGMLRSTVEDRIDDAEEWAEEGDKEEAEFLLDSARILAESLNDEELLERLKETRERIFGGSG	HHH_b2_04713_000000014_dldesign_0_cycle1_af2pred_0001
1586	0	0	0	0	0	SGGSGASETLRNDVETAKEWAKEGDPDSAEMVLSIGVTLAELEGNEELLKELQAVLDELKGGSGG	HHH_b2_05717_000000151_dldesign_0_cycle1_af2pred_0001
77	0	0	0	0	0	SGGSSSAIEEAKKMKKTAIELKKEGDDDSAHLVYMTLRTLAELSNSPECAKYVEEAEKALGGSGG	HHH_b2_04907_000000182_dldesign_0_cycle1_af2pred_0001
247	0	0	0	0	0	AEWAKDVLEIAEKENITIADAATETILRRAKEGTLTDEEFSEVLDLRFIAVEDDEEARKKAKELA	ba73b760fccd51d08f040c038f52d596_0001_1_000000049_dldesign_0_cycle1_af2pred_0001
1139	2	0	0	0	0	SGGSGEKVIEALSLASLAALKAFDAGDDETFSELAKLESELIETKSEELAEKLIEKAKKVLGGSG	HHH_b2_00290_000000160_dldesign_0_cycle1_af2pred_0001
762	0	0	0	0	0	SGGSDDKEECRKLIEEAKKLAAEGDNLEAIVKLNKAILLAVEAGDEELFDEASSFQKELEGGSGG	HHH_b1_03543_000000076_dldesign_0_cycle1_af2pred_0001
506	0	0	0	0	0	GSGGSVWDKALEARWEALDASLAGDREKAIKILEEAVKFAEEAGDPETAKILQEELDSFKGGSGG	HHH_b1_05212_000000129_dldesign_0_cycle1_af2pred_0001
378	0	0	0	0	0	GSGGSNVVELAEKARKLAIKKGDDDAILELNNLVMDYVEGEVDEEEALEKVKEIYEKLKKGGSGG	ems_p1-15H-GBL-16H-GABBL-16H_0120_0001_0001_0001_000000197_dldesign_0_cycle1_af2pred_0001
1791	5903	11	0	0	0	GSGGSGAAEKAEKVVKEARALAAAGDPARARSLLHKAFFDFFDAGHEEAVDRLAEVDKEIGGSGG	HHH_b1_05486_000000027_dldesign_0_cycle1_af2pred_0001
1264	1	0	0	0	0	SGGSGKERVKELIKKAKEKYEAGDKTEALSELNIARMDAVEDNDEEGLKEISELDKKVIGGGSGG	HHH_b1_06961_000000084_dldesign_0_cycle1_af2pred_0001
184	0	0	0	0	0	SGGSSEAEKLAKKAIEEAKKLKEKGNPLEALIVLNLARLDVADLNNDEAISLLAKAENEISGGSG	HHH_b2_06291_000000237_dldesign_0_cycle1_af2pred_0001
451	18	14	3	0	7	GGSGGSSAREKVEKLLEEAKKESDPLKRTSLLMKARMEAVDGNDEELVDLVSEAEKELGGSGGSG	HHH_b2_06832_000000006_dldesign_0_cycle1_af2pred_0001
730	0	0	0	0	0	SGGSMELKKKVEELIKKLEELGEEETVKECKAMVEVAEEEDFDPLLKIAEYLASNALKEKGGSGG	HHH_b2_01217_000000173_dldesign_0_cycle1_af2pred_0001
789	0	0	0	0	0	SGGSSEDKEKLEKMIKEIEELLEKGKKEEALKLISEATKLAEKLNDTETEVKLMHLLMDALGGSG	HHH_b2_00970_000000059_dldesign_0_cycle1_af2pred_0001
1198	0	0	0	0	0	GGSGGSGKEEVEKLIEEAEKIPDKEEAYEKLARADKLAQEAGDDELVSKTILKILDLEGGSGGSG	HHH_b1_06533_000000119_dldesign_0_cycle1_af2pred_0001
321	0	0	0	0	0	SGGSSVRKEVEEDLKAALEWHKDGDPDAAEMILSHARYLAEKANDEELLKKIDEVEEKVKNGGSG	HHH_b2_07199_000000255_dldesign_0_cycle1_af2pred_0001
138	0	0	0	0	0	GGSKEEEVEEASLEMVSMFFDLTDKGDFDAAAKVEELREKLRETGDLKYYEEAKKIYEEVLGGSG	HHH_b1_04112_000000076_dldesign_0_cycle1_af2pred_0001
2947	0	0	0	0	0	SGGSDDSVLIAKQDTSAAKHLKEKGNYEQANELIEQSKKYAEEEGDEEAIKIVEEFEKENGGSGG	HHH_b1_01671_000000157_dldesign_0_cycle1_af2pred_0001
528	0	0	0	0	0	SGGSEAKKLADEALEKAKKLKAAGKPLEAISVLSKAFLDLEDLNDEEGRERLAKLEKEVLTGGSG	HHH_b2_08385_000000063_dldesign_0_cycle1_af2pred_0001
534	0	0	0	0	0	SGGSSEKIDSVSLEGWSLLMDLVEEGNSEGVKELDKKIQELLETQSEEKAEELEKLIEKIKGGSG	HHH_b2_00229_000000109_dldesign_0_cycle1_af2pred_0001
272	0	0	0	0	0	GGSGGSSHLESMKEHAKTLAEIGEPDFAEGVLNIAIEIAKEKGDPRVEEIEKLKEELLGGSGGSG	HHH_b2_05164_000000260_dldesign_0_cycle1_af2pred_0001
1826	0	0	0	0	0	SGGSGISEIIESARKELMELGDDEGLLRINDIVFEAVEKGLSEEEVKEKTEKIVEEAKKKKGGSG	HHH_b2_00768_000000027_dldesign_0_cycle1_af2pred_0001
925	0	0	0	0	0	SGGSMEVEKKAEEVIKEAEKLAKEGRKDEALAKLALAFLDVSDAGDDESASKLAETDKKIGGSGG	HHH_b1_00771_000000146_dldesign_0_cycle1_af2pred_0001
249	2586	7	0	0	0	SGGSGELDEQIKELTKKYEEALKKGNKEEAKKIAHELLKVLTAKGDYEAETKVVLELMDLEGGSG	HHH_b2_03478_000000055_dldesign_0_cycle1_af2pred_0001
888	0	0	0	0	0	GGSGGSSLQERLDELAKKLKEDNSEETLDELWELLNEIEKAGDVELAHRAMLVIFDALGGSGGSG	HHH_b2_04539_000000266_dldesign_0_cycle1_af2pred_0001
3019	2	0	0	0	0	SGGSMEAVEEAKKIVEEAEKNPDKDEALLLLASGIMDATEAEDSEALKLLEKKREELLKNGGSGG	HHH_b2_03684_000000194_dldesign_0_cycle1_af2pred_0001
1839	0	0	0	0	0	SGGSDEDRKELEELIEKLEEAVKKGDKVEVATIAGKAVLLATDLGDDESFSKIGELDGKVVGGSG	HHH_b2_04986_000000120_dldesign_0_cycle1_af2pred_0001
2553	2098	1	0	0	0	GSGGSSWEDLLLEARILLMDYLETGDPELAEKLKEYIEKLKATGDKDAITLADDIEKTLEGGSGG	HHH_b2_03192_000000061_dldesign_0_cycle1_af2pred_0001
1078	0	0	0	0	0	SGGSGAKEEVTTLIGLAMVEDDLEEAMKLLEKAEKIAKEANDPKLVEEVEKAKKAVKEILGGSGG	HHH_b2_07196_000000203_dldesign_0_cycle1_af2pred_0001
363	0	0	0	0	0	SGGSELEKEFDELFSEASKEAQKKGDYEAEVKIMLLRMDFDETKDPKYLEELKKLLEELKKGGSG	HHH_b2_02802_000000268_dldesign_0_cycle1_af2pred_0001
156	0	0	0	0	0	SGGSSEEKEVQLVLHVLELVDEYGLSNEELDVLISKVEELVKAGVDLETAKKILEEKAKELGGSG	HHH_b2_04293_000000120_dldesign_0_cycle1_af2pred_0001
2237	1	0	0	0	0	GSGGSMEEEIKKLIEELNKAIEKGDKDKVIELRMKLVDLFDETGNSELSKAIDKAFDFLRGGSGG	HHH_b1_04647_000000182_dldesign_0_cycle1_af2pred_0001
1554	1	0	0	0	0	SGGSSEELKKKIEEVKKLAKEGKLEDALLLVNSARFDAVDLGDDENLKELVKLRDELAKKLGGSG	HHH_b1_07560_000000136_dldesign_0_cycle1_af2pred_0001
483	0	0	3	0	0	SGGSDEFEEELRETLKKAKELAEAGDKDGARELLLKAFFEAVEKGNDFYSELRDLWDEIYGGSGG	HHH_b2_04951_000000081_dldesign_0_cycle1_af2pred_0001
3122	2	0	0	0	0	GSGGSDKEVDKWLVDKLLSMAKSTSNSKIREDNIKDAKKFAEEANDKESLEKVEKVEKELGGSGG	HHH_b2_01500_000000249_dldesign_0_cycle1_af2pred_0001
359	0	0	0	0	0	SGGSGEMEEVTVLAMKAILEAEDKGDEKAVSEIARLLNEGQATNNPEYFKKAEEKAKEVLGGGSG	HHH_b2_07087_000000154_dldesign_0_cycle1_af2pred_0001
380	0	0	0	0	0	SGGSEKAKELLKKAKELAKENKVLEMVSIRMDIVELAYEKDDPEISELAKEIEKMVDSLLNGGSG	HHH_b1_00163_000000125_dldesign_0_cycle1_af2pred_0001
828	0	0	2	0	0	SGGSMEVEKNAVKQMIEAAESWVEEGNPEEAKFLLETAISLAEHVNDKESLERAKELLEKIGGSG	HHH_b1_02993_000000034_dldesign_0_cycle1_af2pred_0001
636	0	0	0	0	0	SGGSEMEKKVEEKLEEAEKLEAAGNKDEARLLLSSLLMDVLEAGDDELAKRVDERLDALKGGSGG	HHH_b1_03123_000000070_dldesign_0_cycle1_af2pred_0001
3823	1	0	0	0	0	GGSGGSMIEEEMEELIEKARELGDEELAEEVEKAKEVAVETDFPGLVLIARYQVEKAEGGSGGSG	HHH_b1_08341_000000169_dldesign_0_cycle1_af2pred_0001
1718	1	0	0	0	0	SGGSSAAREQAEEDLRAVKSWVEEGDPETAEMIVRILETKAKLYNDPEIAKLAEEARKAVGGSGG	HHH_b1_01479_000000255_dldesign_0_cycle1_af2pred_0001
1382	0	0	0	0	0	SGGSDDEKAVEETLKEAEELAKAGDVDLAIALLENRYVMLEVDGDPNAKKLKEKLEELKAGGSGG	HHH_b2_00848_000000274_dldesign_0_cycle1_af2pred_0001
771	0	0	0	0	0	SGGSEKKKEIEKLFEEAKKLYEEGKPEEAREVLSRALSLAFDIDDIDAIVKCMDEYVKIVKGGSG	HHH_b1_07861_000000228_dldesign_0_cycle1_af2pred_0001
941	0	0	0	0	0	SGGSLVKEQVQDNIDTAKEWYEEGEPDEAAMMLNVALAIAEKHNDKELVKKAEELLKKVEGGSGG	HHH_b1_00803_000000160_dldesign_0_cycle1_af2pred_0001
1208	0	0	2	0	0	SGGSGPQKEELKEQFEEAKEWAEEGDLDDARLILLVAIALAEHLGDEELLEKITKFKEELEGGSG	HHH_b2_07406_000000135_dldesign_0_cycle1_af2pred_0001
334	0	0	0	0	0	GSGGSGVLEKVKELCEKAKKIKDEAERDALFREASKLAVEANDPEAFKVVAEFYWEEEEKGGSGG	HHH_b1_06496_000000154_dldesign_0_cycle1_af2pred_0001
925	0	0	0	0	0	GSDEDELLKKANEAYATAIKDKDPAVVEKLAKEIKECREKAKDEDTKMMIQLDYTAVRTLSSSGG	ems_3hM_784_000000222_dldesign_0_cycle1_af2pred_0001
505	0	0	0	0	0	SGGSGLLSKTVKDRLETAKKWYAEGDKDTAELLLSAAIMLAKEVGDEETLKECEKLLKELKGGSG	HHH_b1_05181_000000126_dldesign_0_cycle1_af2pred_0001
102	0	0	0	0	0	GGSGGSSVGKLVDEAIKLRLEGKDEEAIKLLEEALEEAKKKGDEDDIFITETRLNLLKGGSGGSG	HHH_b2_02535_000000221_dldesign_0_cycle1_af2pred_0001
723	1	0	0	0	0	GKLEKLKKVVEEACKDPAIQEKLKKEVETLLEIGEDENFILLRLKSELILIGDPEAAKKVEEYRE	20ef4f08ebe268d073f14edb43a06f7b_0001_000000254_dldesign_0_cycle1_af2pred_0001
308	1	0	0	0	0	GSGGSMEEVENNIRAAKEWYEEGDPDTALMILKIAEYLAKKANNKELLKKVEELKKKAEAGGSGG	HHH_b1_08061_000000042_dldesign_0_cycle1_af2pred_0001
1403	0	1	0	0	0	SGGSDKAEKYIKKAKELYEKGDLEELSELLLEVSGEFLDTQDSSLSKAVDFISNKILKLKGGSGG	HHH_b1_05789_000000154_dldesign_0_cycle1_af2pred_0001
1601	1	0	0	0	0	GGSDDSLRAWSLLMDCIELAIQNDPETIEKILKELERLYERSGDPRIKECIEEAKRMLKELGGSG	HHH_b1_08467_000000248_dldesign_0_cycle1_af2pred_0001
397	0	0	0	0	0	SGGSGMAELVDKAIQILVEKGDEEKLQKLTNLRLDYLWTGDEKLKKELYSLAKEIVEEAEGGSGG	HHH_b2_07183_000000243_dldesign_0_cycle1_af2pred_0001
644	0	0	0	0	0	SGGSMAKEKAEEVIEKAEALKAAGKKDEAVSLVHKGVLDAVLMEDEEAWDMLGKKEKELQAGGSG	HHH_b2_05540_000000048_dldesign_0_cycle1_af2pred_0001
753	0	0	0	0	0	GGSGGSEAEKKYEEAEKLYKEGDPEEARFLASLAVMDALEEGNPLVDKILKLLSKIDNGGSGGSG	HHH_b2_04850_000000048_dldesign_0_cycle1_af2pred_0001
849	0	0	0	0	0	SGGSMRKEVVEEAEKLLEELAKKGDDENWNRVFELRFEAIETGDEEIAKKLKEEIEKIKKGGSGG	HHH_b2_04437_000000202_dldesign_0_cycle1_af2pred_0001
388	0	0	0	0	0	SGGSGLLEKTLKERIESVEKWIEEGDYDSADLLLSSARMLAEIVGDEEALKRVKELEEKLGGSGG	HHH_b1_06594_000000155_dldesign_0_cycle1_af2pred_0001
199	0	0	0	0	0	GSGGSDEVLSKAHLAFLEATMKNDDASVDKLSELDSKYEKTGDPELAKQLEAEAKKVLEGGSGGS	HHH_b2_01393_000000091_dldesign_0_cycle1_af2pred_0001
1082	0	0	0	0	0	SGGSELEKRVEEVIEKARELAKKGDKDGASSLLIEELWELREAGRPDLADKVASELVKVSNGGSG	HHH_b2_08272_000000198_dldesign_0_cycle1_af2pred_0001
849	0	0	0	0	0	GSGGSEASKLAEEVRELAKKLGDDETRLEAWNLLMDYYETGDESYLEKLKELKEELKKKLGGSGG	HHH_b1_08515_000000063_dldesign_0_cycle1_af2pred_0001
411	1	0	0	0	0	SGGSDELKEFIEELKKEYNLSEESYEELVRIAESLKEDGYDDDWIKLILRVEARHLARLEGGSGG	HHH_b1_05944_000000204_dldesign_0_cycle1_af2pred_0001
1109	1	0	0	0	0	GGSGGSSKLFKEADKYVKKIRELNDDEGALKANSLLMDLVETEDEKYLKEIKKLLEEAEGGSGGS	HHH_b1_08766_000000025_dldesign_0_cycle1_af2pred_0001
141	0	0	0	0	0	GGSGGSMELEIAVMKSKMDLSERNDDEKWDKLSELERKYKETGDPKLAEEIFNILKELGGSGGSG	HHH_b1_01634_000000240_dldesign_0_cycle1_af2pred_0001
344	0	0	0	0	0	SGGSAKAKEIFEKAKKEATALAAAGDPLKAREVLNTARFELFDLNDDESFSALAKIEKEIMGGSG	HHH_b1_04779_000000041_dldesign_0_cycle1_af2pred_0001
737	0	0	0	0	0	SGGSGETKKEVEKQVKAAEEWYKEGEPEEADMVLSIAETLAKLGNDPEAVKLVEEVREKMGGSGG	HHH_b2_00106_000000272_dldesign_0_cycle1_af2pred_0001
1774	0	0	0	0	0	SGGSNPVKETVKDRLKVAESWLEEGDEETAQFEIDTAEMLAEEANDEESLKLIKEFKEKNGGSGG	HHH_b2_00323_000000146_dldesign_0_cycle1_af2pred_0001
1834	1904	8	0	0	0	SGGSKLKELIEEAKKLFEEGKYLEASIKLNKARLDAVELGDDESFDEIGKLDKKVQAALSGGSGG	HHH_b2_07117_000000099_dldesign_0_cycle1_af2pred_0001
1231	0	1	0	0	0	GSGGSMEEVKEKVKKLLEKAKTVPEEEADKLFSEADKLAEEAKDNEGLSLIMHARLDYLSGGSGG	HHH_b2_01202_000000224_dldesign_0_cycle1_af2pred_0001
716	0	0	0	0	0	SGGSDDDEFIIKAEISAADVFAKRGDSEQAAKQLETAIRLAEEANLKDLIEKATKKLEELKGGSG	HHH_b1_06678_000000162_dldesign_0_cycle1_af2pred_0001
339	0	0	0	0	0	SGGSDEVKKKVEECRELAKKGDSLKISSIRLDLVEYAYEKDDEEAAKAAKEVDKLWQELVNGGSG	HHH_b2_07037_000000092_dldesign_0_cycle1_af2pred_0001
237	0	0	0	0	0	GALDTTWTTLVEIDTELTWKARSEILDMLEKGVSGEEIVERVLERLRKESEEGKEIADKIAAKVK	6a6595227147898dc19718087d11f26f_0001_000000262_dldesign_0_cycle1_af2pred_0001
1138	0	0	0	0	0	SGGSGGSAAEEVKALIEEAKKTPDPNESEPKLIRAYLVASDANDKEGVELVSKAVKEKGGSGGSG	HHH_b1_06395_000000294_dldesign_0_cycle1_af2pred_0001
921	1	0	0	0	0	SGGSGGSDLILKAASLILDLQEKGDSEAVKKIEELRNRYIKTKNPEDLEKLKKEVEKLGGSGGSG	HHH_b2_06341_000000189_dldesign_0_cycle1_af2pred_0001
241	0	0	0	0	0	SGGSEEDRWIAEKAIRFAEVFYEGGKPEAAAGTLESAKKFVEELGDEELMKRLEEVEKKVKGGSG	HHH_b1_02749_000000229_dldesign_0_cycle1_af2pred_0001
1153	1	0	0	0	0	SGGSMEESKRAEEKVKKAEKLVEEGKKEEALSLMRIALLDYAEGGDEEGVDKVTKKIKELSGGSG	HHH_b2_03071_000000113_dldesign_0_cycle1_af2pred_0001
2299	0	0	0	0	0	SGGSMDDELIAKAELTAAEAYAKRGDLDKAIELLEEAIEKLTKLNDPEVKKAEELLKELKGGSGG	HHH_b2_02800_000000130_dldesign_0_cycle1_af2pred_0001
635	0	0	0	0	0	GGSGGSDDLERAKKLYEEALKTDDKLERIIKLSLAILDATEANDDETYDKISKADNSLGGSGGSG	HHH_b1_01289_000000117_dldesign_0_cycle1_af2pred_0001
1167	1	0	0	0	0	SGGSSEADKVYEELRKLAIKENDDETLLKANELLIDYLETGDEKYLKELKKLKEELKAKVNGGSG	HHH_b2_08287_000000264_dldesign_0_cycle1_af2pred_0001
2287	2	0	0	0	0	SGGSMEEAEMILKIALTTLEILAEKGDKEGLKTTLESDSKALLSWGDEDGVKKLREKYEELGGSG	HHH_b2_01705_000000226_dldesign_0_cycle1_af2pred_0001
2205	1	0	0	0	0	GSGGSDKEKLIAEAKKRIEEAKKISDKLEASSLLRFAFMDAVEAEDDELVDEISKKLDELGGSGG	HHH_b1_01842_000000203_dldesign_0_cycle1_af2pred_0001
429	0	0	0	0	0	SGGSGEKLEVLVVANKAIMDAFDKGDDEVFSKLSKLVSEAQLTGDKKLWKKAKEIAEKYLGGSGG	HHH_b1_00313_000000170_dldesign_0_cycle1_af2pred_0001
1028	0	0	0	0	0	GGSGGSDPVEKAKELYEKAKKGEVDPVEAMWETLDLFEETGDPELSKYIEKIREILVSGGSGGSG	HHH_eva_0565_000000059_dldesign_0_cycle1_af2pred_0001
358	1	0	0	0	0	GGSGLEATSLEHKARLDVVDLVGEGKKEEAREVAEEAVKKLRELGDEEGAEKLERFVEEEVGGSG	HHH_b2_04869_000000058_dldesign_0_cycle1_af2pred_0001
342	0	0	0	0	0	DAEQELVKKVKEGDELAEKILSLIMKAVLDNDWETYEKMKKEVAKMLKEGVPLEEIYKFVKEVYE	5d4ac5b3b578b1cc1c02a730380fa9f7_0001_1_000000100_dldesign_0_cycle1_af2pred_0001
1156	0	0	0	0	0	SGGSMRETIEKDIKSAREYYEEGDPDTAELVARSALALAEVAGDEESRKEIEELLKEIRGGGSGG	HHH_b2_07034_000000262_dldesign_0_cycle1_af2pred_0001
306	0	0	0	0	0	GGSGGSKIGEVADRARELAIKKNDDETLLKIVSLRLDYYDTKDESLLKEIEEILKELEGGSGGSG	HHH_b1_03282_000000186_dldesign_0_cycle1_af2pred_0001
992	0	0	0	0	0	GEEELEKLIKAAKSISEELEKKAKELIERLLKEGVDKEDVLLMTRSELTESLNNEQRIKLLDALS	4ed9a5f8f545a7adfbbbb13291f3784e_0001_000000069_dldesign_0_cycle1_af2pred_0001
1099	0	0	0	0	0	GSGGSGLSEEAKRDLEAVKEAVKENDPDVALPIALIAKRTAEKAGDEEVIKELEELLKKLGGSGG	HHH_b2_05392_000000006_dldesign_0_cycle1_af2pred_0001
508	1559	2	0	0	0	GSGGSMKEELRKRVEELIKEAEKVPDPLQAQTILMRALMDALEANDEELEEKVSELMKKKGGSGG	HHH_b1_05719_000000158_dldesign_0_cycle1_af2pred_0001
633	0	0	0	0	0	SGGSMKLFDEAADMYIKMAEEDGDKETAEKIKKKKEELKKKGLSTKEAVEKILDLYSESSGGSGG	HHH_b1_03572_000000255_dldesign_0_cycle1_af2pred_0001
2106	0	1	0	0	0	GGSGGSSIGKKFDKIIKELQKIGAEEARLKTNRLRMEALETGDESYLKEAEKLLKEAKGGSGGSG	HHH_b1_07002_000000100_dldesign_0_cycle1_af2pred_0001
1212	0	0	0	0	0	GGSGGSGVEKDIKAAEELYEEGDPDSALLVCISAKAVAELNNDEEAIKRINEIREKIEGGSGGSG	HHH_b1_02226_000000046_dldesign_0_cycle1_af2pred_0001
49	0	0	0	0	0	GSGGSSKSEQCRKDLETAKEWVKEGEPEEARMILRIGVHLCKEAGEEDVLKELEKLLEELGGSGG	HHH_b2_05956_000000025_dldesign_0_cycle1_af2pred_0001
554	0	0	0	0	0	SGGSSSSEVVEKADEAVLEAIEKGLEEKRLELNNAIMDFIETEDPELAKKIEELVKEIEEGGGSG	HHH_b2_05627_000000195_dldesign_0_cycle1_af2pred_0001
1738	0	0	0	0	0	SGGSEELKKEVEEKLKKAEELAEAGKPEEARYLASIAVLDAAELGDEELLDKALELLNKIEGGSG	HHH_b2_01039_000000262_dldesign_0_cycle1_af2pred_0001
804	0	0	0	0	0	GSGGSMRKEVLEKAEKALLEAVKKGDDETFSKLMDLRFKLLETGDEEIAKELEKVAEEVLGGSGG	HHH_b1_03197_000000041_dldesign_0_cycle1_af2pred_0001
392	0	0	0	0	0	SGGSSAKKEVEELIEKAEKLKKEGKLDEAFSVLSRADDLAIEAGDEELRSRALKLLMDISGGSGG	HHH_b1_01862_000000182_dldesign_0_cycle1_af2pred_0001
62	0	0	0	0	0	SGGSSSYIEEVLQLARLALMEAAERNDEKGWDELTKLENELEKTGDKEIAEKLKELSEKILGGSG	HHH_b2_00588_000000212_dldesign_0_cycle1_af2pred_0001
68	0	0	0	0	0	SGGSGKEKAKEIADKAIKEAEEVKKTDPAEAKALLHSAKLDVFEMNDEESWERLSKKEKEIGGSG	HHH_b1_04749_000000182_dldesign_0_cycle1_af2pred_0001
614	0	0	0	0	0	GLYEMIKEAIENNDVDRVDHLAYMAKVELEDTGDPEIKEILEKCVEFAKEKNQPEAVKILEEALK	526843e4e8014fc2865c161133c9d96d_0001_000000086_dldesign_0_cycle1_af2pred_0001
229	0	0	0	0	0	GSGGSGAGEEVEKLRNEAHKSKDKKKRIELLEKALKLAKEANSEEQVFVTEIFLNLEKEGGSGGS	HHH_b1_01446_000000248_dldesign_0_cycle1_af2pred_0001
901	1503	1	0	0	0	GGSGGSEDEEKIKELIEKSDKIPDKLVAEGQLNLAIVLAVDAGNEELLEKALKKSKELGGSGGSG	HHH_b1_05434_000000156_dldesign_0_cycle1_af2pred_0001
914	0	0	0	0	0	SGGSSSEEECSSNLEKAKELYKEGKLEEAESLLRLNYLDAVDAGEDKVADEIGKFLKEIEGGSGG	HHH_b2_06834_000000195_dldesign_0_cycle1_af2pred_0001
2296	1	1	0	0	0	SGGSSVEEEIEKLLEEIEKAYKAGDPEKAEELRLKALGLALENNDTDGMNRLDELWQKLKSGGSG	HHH_b2_05360_000000293_dldesign_0_cycle1_af2pred_0001
2571	0	0	0	0	0	GEVEILDEVVDRLLKEGDVDKALKVRIAIMDLLELPKEEREKLLEELYKETGDPRVEEALKAVRE	22c660c9dea5016e656c6825cb82b537_0001_1_000000049_dldesign_0_cycle1_af2pred_0001
307	0	0	0	0	0	SGGSSADREIAESDIKAAESWIEEGDKDTASMVLKQARYLAEKANDPELVKKIDELEKKLEGGSG	HHH_b1_07891_000000025_dldesign_0_cycle1_af2pred_0001
410	0	0	0	0	0	SGGSGLKSEAESSIRAAREFKKEGDPDTARLILKSLLTVVELAGDEELAKKVQEELKEIEGGSGG	HHH_b2_03466_000000212_dldesign_0_cycle1_af2pred_0001
2486	1	0	0	0	0	SGGSMMTEKAKEVVKKAEELVKEGKPIEASSLLHKAFMDAVDAEDEEAEEIVSKKEKEIEGGGSG	HHH_b2_01999_000000164_dldesign_0_cycle1_af2pred_0001
665	0	0	0	0	0	SGGSEKKKKVEELLEKVEKLIEEGKFEEAEKLLSEASKLAEELGDIELIIRTMKLRLDLYGGSGG	HHH_b1_04907_000000298_dldesign_0_cycle1_af2pred_0001
1214	1767	4	1	0	0	GGSSLEAISKSNLLLLDIFDLTEAGDKEKAKEKLEEIKKLAEEYNSPEAKEIAKSAESFVEEGGS	HHH_b1_06068_000000018_dldesign_0_cycle1_af2pred_0001
2686	2	0	0	0	0	SGGSSEFKEKVEKIVEEAKKLAKEGKLVEALSILHKAKMDAFDRNDEESWEKLEKTEKEIGGSGG	HHH_b2_07531_000000034_dldesign_0_cycle1_af2pred_0001
323	0	0	0	0	0	GSGGSMEEERERAEKRIEEAKKTPDEEKSESLLMLALLDASELGDEELLEKVHDVIREKGGSGGS	HHH_b1_07071_000000075_dldesign_0_cycle1_af2pred_0001
1390	0	0	0	0	0	GGSGGSVAEQAKKAVRSWYEEGQPEDARMVAVVDVKRLELLGDPEGAEEVRKVAEELIGGSGGSG	HHH_b2_01462_000000069_dldesign_0_cycle1_af2pred_0001
269	1	0	0	0	0	SGGSDESFSELLDLRWKVLELDIKGDPEGAKKVLEKLYKKAKELNDEYHIEIAEELKKSLGGSGG	HHH_b1_05381_000000087_dldesign_0_cycle1_af2pred_0001
114	0	0	0	0	0	GSGGSEENKKKVKELCEEALNDPDKNKAISKLNEALFLAVDANDDEGIDLVAEADKKILGGSGGS	HHH_b2_04797_000000072_dldesign_0_cycle1_af2pred_0001
4469	0	0	0	0	0	GSGGSAEERVKELIERAEELYKAGNPLEASILLAFAMMDAVESGDEELINRVSEADKKVNGGSGG	HHH_b1_03428_000000142_dldesign_0_cycle1_af2pred_0001
625	0	0	0	0	0	SGGSGEKVEELIEEAKELFEKGDPLHAEAKLMLAVIIAEEEGNEELLEKAWEFLREVQKATGGSG	HHH_b1_05236_000000243_dldesign_0_cycle1_af2pred_0001
497	0	0	0	0	0	GSGGSSKADKALELWSKAVDAGNVDAEVLAMELLEKSVEGTLTEEEFEEMKKKIEELIKEGGSGG	ems_p1-15H-GBL-16H-GABBL-16H_0011_0001_0001_0002_000000023_dldesign_0_cycle1_af2pred_0001
1241	0	0	0	0	0	MKDIKTAAEIAKEDKDDAALILSLVITEEKLKGVSEEEIYKKAFEILEKELGDKELAKEVVEEAI	308f807da34c5c174fa02459a36b2853_0001_1_000000063_dldesign_0_cycle1_af2pred_0001
1468	1	0	0	0	0	SGGSSEVEEEANKALEEAEKLAKEGKPDEAISILAKAEKKAEKAGNLDLVIKLRLKIVDVSGGSG	HHH_b1_04450_000000252_dldesign_0_cycle1_af2pred_0001
3079	0	0	0	0	0	GGSGGSSLEEEVKKAIEEAKKNPNKDEASLKLNSARMDAVEADLPLAKEIDKLKNEILGGSGGSG	HHH_b1_00040_000000296_dldesign_0_cycle1_af2pred_0001
102	0	0	0	0	0	GSGGSSALEQAKVDEKYLKELIEEGKEDEAELALMHLKTLAEVSNNPEIAKVVEEFEKKMGGSGG	HHH_b1_08264_000000190_dldesign_0_cycle1_af2pred_0001
447	0	0	0	0	0	GSGGSGEIVEKALKEAKELAEKGDPLEATVVLMKAILDCSERNDDEGISKLSKLEKEIRGGSGGS	HHH_b1_01314_000000259_dldesign_0_cycle1_af2pred_0001
103	0	0	0	0	0	SGGSKVEELLKKAKELVKKGKYEEAWKLLKEADAEAQAAKDVDAIVKVNKFVMDLVEKEGGGSGG	HHH_b1_06980_000000241_dldesign_0_cycle1_af2pred_0001
631	0	0	0	0	0	GGSDDDEFLLEQLISFGEIWYKNGKPELALEEVSKAVERAEELGNEELLEKAKKLLEEIKNGGSG	HHH_b2_06530_000000288_dldesign_0_cycle1_af2pred_0001
914	0	0	0	0	0	SGGSSELEELAEKAKEEIRKAYEAGDPGMAQVKAMKAALDLLDAGRQDLADELFELDKELIGGSG	HHH_b1_00344_000000217_dldesign_0_cycle1_af2pred_0001
233	0	0	0	0	0	SGGSGGSGSLKASSLFLDALTADEEEKKKLLEEMEKLYKESGDERIKELIEEMKKQLGGSGGSGG	HHH_b1_03535_000000024_dldesign_0_cycle1_af2pred_0001
272	0	0	0	0	0	SGGSMERLKERVKEVEEALKKGDAERADRLINSAVLDAVLEEDEETLEKLSKLDKEVAKQGGSGG	HHH_b2_06720_000000043_dldesign_0_cycle1_af2pred_0001
1919	1	0	0	0	0	GSGGSDVEDYLLSLVEKLTKELGLSEEDEMELVLLVFDCVDKGLSKEEAEKVITEKAKKLGGSGG	HHH_b2_07814_000000134_dldesign_0_cycle1_af2pred_0001
2669	0	0	0	0	0	SGGSMLEEEAEKTLRGMREWAEEGDLDSVDLVGKAEVTYLETRGRPDLAKKVRELVKELLGGSGG	HHH_b1_00479_000000230_dldesign_0_cycle1_af2pred_0001
777	0	0	0	0	0	GSGGSMYVNSRLLDCLEAAIKGDKETIKKLAKESKEYAKKENDKYAIEKAKEMEKLAKSLGGSGG	HHH_b1_05384_000000101_dldesign_0_cycle1_af2pred_0001
433	1	0	0	0	0	SGGSEKEELLKKAQELLKKLAKAGDDENWSKIFDLKFDFIETGSEELYKELKEEVEKVEKGGSGG	HHH_b2_02904_000000128_dldesign_0_cycle1_af2pred_0001
1024	0	0	0	0	0	SGGSMEELKEKIEEVKKLIEEGKLEEALEKLNKLRWEAIDKNDDETFSKCAELEDKILSKLGGSG	HHH_b2_03769_000000267_dldesign_0_cycle1_af2pred_0001
2326	0	0	0	0	0	SGGSMEKKKEAEELYKKAEELLKKGDPDEARLVLANALMDALEADDPELAKKIEKKLNELLGGSG	HHH_b2_05776_000000247_dldesign_0_cycle1_af2pred_0001
239	0	0	0	0	0	SGGSSARERAERVVESARELVEEGQPEDAELKLSIELVVVQQAGDEEAAERVQKLLDEIREGGSG	HHH_b2_00380_000000177_dldesign_0_cycle1_af2pred_0001
2257	0	0	0	0	0	SGGSSENLKEAKKLLEEAKKAKTEEEKLELLVRINLKRLDAIDAGDEEAFDVLSEADKVLQGGSG	HHH_b1_03938_000000124_dldesign_0_cycle1_af2pred_0001
571	0	0	0	0	0	SGGSMEQVKSEIEEDVKTIEEYLKEGDKDSAHLVLLVARTKAEQYNLEEGIKKCKELEKKLGGSG	HHH_b2_05432_000000140_dldesign_0_cycle1_af2pred_0001
1045	1	1	0	0	0	SGGSSAVEKAKEAIKEAEKLKEKGDVLGAKSLLRKGLLDAFDADDDEAFDMLSEKLKEIENGGSG	HHH_b2_05540_000000071_dldesign_0_cycle1_af2pred_0001
889	0	0	0	0	0	GGSGGSDVRLKAASLIMDLLEKGDSENAKKIDKLRDEYLKTGKPELEKELEEKIKEITGGSGGSG	HHH_b2_06232_000000184_dldesign_0_cycle1_af2pred_0001
525	0	0	0	0	0	GSGGSMEEKIKKLEKEVKEAIEKGNLEEAEKKLWELRSLALDAVDGKTLDKCFELIKKINGGSGG	HHH_b2_03738_000000273_dldesign_0_cycle1_af2pred_0001
224	0	0	0	0	0	GSGGSMKDEARLEANSLLFEFLETDDKEKQKKLAEQIKELAEKTNDPLIAEKYKDAEKALGGSGG	HHH_b1_06593_000000000_dldesign_0_cycle1_af2pred_0001
396	0	0	0	0	0	SGGSDDDALWDEISKAWSESWDAGDLDTFSKVMDLRVEYVKTGDPAYVEEAKKLLEEAKNGGSGG	HHH_b1_07988_000000103_dldesign_0_cycle1_af2pred_0001
127	0	0	0	0	0	GSGGSDDARWLVEKAVSFAEHIDNPEVRDAELEAARKVAEEAGDEESVKLVEEVRKKLFGGSGGS	HHH_b2_04576_000000153_dldesign_0_cycle1_af2pred_0001
300	0	0	0	0	0	SGGSGEAQELVDKAVKEAIALEKKGDKEGAKKLLEEAIKKLKEMGSDAAVFYLEVLLNVIGGSGG	HHH_b1_08325_000000224_dldesign_0_cycle1_af2pred_0001
484	0	0	0	0	0	GSGGSMEKKEEVKKLIEEAKKTDDPEKQEELFSKASKLAEEINDPELVVLVMKARMDYESGGSGG	HHH_b1_06214_000000058_dldesign_0_cycle1_af2pred_0001
273	0	0	0	0	0	SGGSSELSKLSEEVRKLLKELIEKNEEEGWSYVMDKRFEAMETGDVSLLKEAIEYAKKVLGGSGG	HHH_b1_07693_000000158_dldesign_0_cycle1_af2pred_0001
825	2	0	0	0	0	SGGSESKEEAEKIIEEAKKLKKEGNKDDAILLLSNAIIDFAEKGDSESVKLLDKEYNEIVNGGSG	HHH_b1_02774_000000103_dldesign_0_cycle1_af2pred_0001
344	0	0	0	0	0	GGSDTEEVKKRVKEAKKKVEEGDLDEARRLLNKAFLLATDANDEESIKEIVAIEKEIDKAKGGSG	HHH_b1_05821_000000029_dldesign_0_cycle1_af2pred_0001
1982	0	0	0	0	0	SGGSEDEKFIKEKVEKVKKLVEKGKKEEAWKVRDELLSWAVDNNNSKGLDACEKTSLLIEKGGSG	HHH_b2_02046_000000164_dldesign_0_cycle1_af2pred_0001
271	0	0	0	0	0	SGGSSEESLEKAKKAAEEAKKLAEEGDPAEARALLSSTYLDLVLEGDEEAADIVAEADKEIGGSG	HHH_b2_05046_000000074_dldesign_0_cycle1_af2pred_0001
673	0	0	0	0	0	SGGSKVKELLEKAKKLLEEGKPEEALLALNRALFEASDEGDDELLDEITKLRDEAVKKVLGGSGG	HHH_b2_05401_000000225_dldesign_0_cycle1_af2pred_0001
1651	0	0	0	0	0	SGGSGVEKAKELAEKVKELSAKGNLEEAAELRLEIVSLWFDSESDEIRKLVDEAAEALLKNGGSG	HHH_b1_03820_000000068_dldesign_0_cycle1_af2pred_0001
1489	0	0	0	0	0	GSGGSSDSEIAREDLKTAKEWIEEGEPETARMILKIGIEVAKKAGEEEVLKELEELLKKIGGSGG	HHH_b2_05956_000000016_dldesign_0_cycle1_af2pred_0001
134	0	3	0	0	0	GGSGGSSESEEDLETVKEWYKEGDKESAHLVAKIALITAKKENDEESIKELEKLLKELGGSGGSG	HHH_b2_01170_000000009_dldesign_0_cycle1_af2pred_0001
1438	1	0	0	0	0	SGGSGGSDWDRLVSLIMEAAEKGNSEALKLLEEARKALLAGDKEKAEKLIKEAEKIVEGGSGGSG	ems_p1-14H-GBL-16H-GBL-15H_0270_0001_0001_0001_000000124_dldesign_0_cycle1_af2pred_0001
422	1	0	0	0	0	GSGGSQAEKIAKEALKTMEEWAKEGDPDAAHLVALSDSTRLRLLGAPEAAEALRKKLEELGGSGG	HHH_b2_07912_000000116_dldesign_0_cycle1_af2pred_0001
1250	0	0	0	0	0	GSGGSMEKAKELYEEAKKYEEEGNKLEAIVKLNEARMEAVDAGDDETFSKIAKFESKLIGGGSGG	HHH_b2_08229_000000055_dldesign_0_cycle1_af2pred_0001
1788	0	0	0	0	0	GEEELKRLIEAASSISEELKEKAEKCIEKLKKDGVEDDDILMMCKSDLMSSLSPEEQKKLFDLFN	4ed9a5f8f545a7adfbbbb13291f3784e_0001_000000068_dldesign_0_cycle1_af2pred_0001
423	0	0	0	0	0	SGGSSALSEITKESIKAAKSWAEEGDKDTALMILKIAITTAELAGDEELIKEAKSLKEEIEGGSG	HHH_b1_08259_000000179_dldesign_0_cycle1_af2pred_0001
456	0	0	0	0	0	SGGSDKAFDEVMELRWEAIELDLAGKPEEAIEKAKKALEIAEKAGDSETAEVIKDLLKDLEGGSG	HHH_b2_04292_000000011_dldesign_0_cycle1_af2pred_0001
1042	0	0	0	0	0	SGGSDEDEKKLKELMKKLKEAVKKGDKLEIQSLLGLGYLYATDANDEKSLEELAKLSKAMGGSGG	HHH_b2_03099_000000056_dldesign_0_cycle1_af2pred_0001
1217	0	0	0	0	0	GSGGSEKEELKERVRKLIEEAKKVSDKVERSSLLNRARIDAVVADDEELYQEVSDAEKKLGGSGG	HHH_b1_02842_000000047_dldesign_0_cycle1_af2pred_0001
1975	0	0	0	0	0	SGGSELEKKAEKAIEEIKKLAEEGDVEKATEKGMEVIKEISAAKKYELEMKLVHVLLDVIGGSGG	HHH_b1_06365_000000018_dldesign_0_cycle1_af2pred_0001
642	0	0	0	0	0	SGGSSVKEKAKELAEEAKKLAEKGDKDTAFSKLMEARMEAIEAGDGETADKLEKLLVEVENGGSG	HHH_b1_02995_000000274_dldesign_0_cycle1_af2pred_0001
739	0	0	0	0	0	GSGGSDEEYIKKVLELAVEALKKATTDEEFSELLDLRMELIETGDPELAKKLEEVAKKILGGSGG	HHH_b1_05755_000000086_dldesign_0_cycle1_af2pred_0001
507	0	0	0	0	0	EIEEIVKKLKEEGKLPEEHLERLDMAITLREMGDDDFAISVAQIIYDDTGLPEVKKIVEKLKELK	2c4de0f830203757e45398a88f939b40_0001_1_000000254_dldesign_0_cycle1_af2pred_0001
267	0	0	0	0	0	SGGSGLKEEAESTLRAAKEFYEEGDPDSAEIILSVEITKVKLAGDEELAKKLEELLKKVREGGSG	HHH_b2_03696_000000099_dldesign_0_cycle1_af2pred_0001
1257	0	0	0	0	0	SGGSGEQAIEECRRQLRAVEEWKAEGDEDSARLVLMILKTLAEQSNSEECKELAKKAEEILGGSG	HHH_b1_03427_000000198_dldesign_0_cycle1_af2pred_0001
1735	0	0	0	0	0	SGGSLLRDVVEDRIRDARRWAAEGDPEEAAFLLRSALQLAREINDPASVAEAEALLAEVEGGSGG	HHH_b2_00068_000000134_dldesign_0_cycle1_af2pred_0001
413	0	0	0	0	0	SGGSEKAEELVREIVEEVGGDEEVFERAVRIARSFQELGEDEDWIRLILRTEVLWRVRQKRGGSG	HHH_b2_05182_000000045_dldesign_0_cycle1_af2pred_0001
1739	0	0	0	0	0	EEELKEIEEAKKEGTLGIVIAKYYMDAQEEGDEKAEKLASEAAKALSAGDPEKAVELLKEIVKLK	6594a5726bb0445e4a0df846cfb9f966_0001_1_000000219_dldesign_0_cycle1_af2pred_0001
123	0	0	0	0	0	SGGSSEEEVERAKKRIEEAEKISDKLEALSLLRQAVLDAVEAGDDELWDEVVKKEKEIESGGSGG	HHH_b2_01978_000000099_dldesign_0_cycle1_af2pred_0001
65	0	0	0	0	0	GVEKAAKVIKELDPSYADDADGIVNMMKDGIVDEDFARLLVKMIIDEIKKTDPEKAEKAEKALEE	25e5f4842c709ee4abeb63d25157e728_0001_000000192_dldesign_0_cycle1_af2pred_0001
805	1	0	0	0	0	GGSMKEEMEKLKKKIEELLEKGDYFEAESLLGHYMLDAVELNDEEGLNYASELQEKIKELKGGSG	HHH_b1_02046_000000106_dldesign_0_cycle1_af2pred_0001
977	0	0	0	0	0	SGGSMAKEEKEEILKKAEELEKKGDKLGARSLLHKGVLDMTDANDDEGVDELGKKDKELQGGSGG	HHH_b1_03429_000000157_dldesign_0_cycle1_af2pred_0001
245	0	0	0	0	0	SGGSMEEVESLVQWAYMAALDGDREEAEKRLEEARKLAEEADDPEALEEVERVEEWVREFLGGSG	HHH_b2_08187_000000118_dldesign_0_cycle1_af2pred_0001
285	0	0	0	0	0	SGGSSKIEEAKKKVEELLKEGKPEEADKVVDELEKYAISSNNDEALDKVLELRWKVIDYLEGGSG	HHH_b1_04624_000000118_dldesign_0_cycle1_af2pred_0001
97	0	0	0	0	0	SGGSKKLEIQIQLRKMMMDAIELGDEEAADAIMKLDNEFEKTGDPEYLKKAKELLEKAKKKGGSG	HHH_b1_06232_000000208_dldesign_0_cycle1_af2pred_0001
353	0	5	0	0	0	SGGSSHLKKEVEEDIKSAKEWLKEGDKDSARLVLTHARIKAEEVGDEESLKEIDKLLEELGGSGG	HHH_b1_07021_000000044_dldesign_0_cycle1_af2pred_0001
106	0	0	0	0	0	SGGSMDEVIAEAHMAYLKAQLLADEGKPEEAKKVLEKAIKKATEANMEDEVKDLQSVLDELGGSG	HHH_b2_01859_000000066_dldesign_0_cycle1_af2pred_0001
2511	3	0	0	0	0	SGGSGEKKKELKERIEEARKLAEEGDKDEALSKLGLAILDASELGDEESLDEATKLGKEIAGGSG	HHH_b2_03102_000000246_dldesign_0_cycle1_af2pred_0001
1029	0	0	0	0	0	SGGSGGSGLASKADELFQKYYETGDPKYLEKIKEELEKAKEEGDEDAIFIISTKLNLAGGSGGSG	HHH_b1_03489_000000096_dldesign_0_cycle1_af2pred_0001
626	0	0	0	0	0	SGGSSLLEVQAVLAAMEVEEKYGLTSEQFDVLLDEALKMAKEGVPLEEIRERLEEKAKELKGGSG	HHH_b1_06549_000000041_dldesign_0_cycle1_af2pred_0001
2224	1	0	0	0	0	GGSGGSDDDKFIVEADISAAKSLSNSKIRNDLLKDAKKFAEKANDPELVKKVEETEKELGGSGGS	HHH_b2_06823_000000267_dldesign_0_cycle1_af2pred_0001
919	0	0	0	0	0	SGGSGEELIKEALQKANIAIVVAVDEDEEKFDEISELQQELEKTKDPAIAERLLALSEEVLGGSG	HHH_b2_05339_000000048_dldesign_0_cycle1_af2pred_0001
516	0	0	0	0	0	SGGSMDEVVSLRFEAIELHAQGDNEKAKKVLDKAEEIAEKNNDSVMLSVIKEEKKDIEKSGGSGG	HHH_b1_08445_000000216_dldesign_0_cycle1_af2pred_0001
477	0	0	0	0	0	SGGSGELSSLSDEVVSLIEKLAKANNDEGWSKAVSRRFEAIETGDVSLLKEAIEDAKKVLGGSGG	HHH_b1_07693_000000131_dldesign_0_cycle1_af2pred_0001
400	1	0	0	0	0	GGSDGIDVACEASKKAEELAKEGKVEEAIELLEKKKEELKKKNDSFAALIVESDLKWLKRQGGSG	HHH_b1_04986_000000246_dldesign_0_cycle1_af2pred_0001
532	1	0	0	0	0	GGSGGSDAEDRAWELLIDAIFSDDEEERKKLLEEAKELVESVGNEHLKEKLKEIEKSVNGGSGGS	HHH_b2_07234_000000179_dldesign_0_cycle1_af2pred_0001
1798	1006	1	0	0	0	MENVEKAKEILVKENNDVVLLLTSLELDALWDDDPEKKKVLEEAAKLIIEGNIEEAEKLLKSELE	131373242cffce972f42c1f21c8db461_0001_000000132_dldesign_0_cycle1_af2pred_0001
858	0	0	0	0	0	SGGSSETSKFLDEAYDKAIELVQKGDEEEAKKVLKEAIKKAKEEGNDALLFRLETLYDLIGGSGG	HHH_b2_06315_000000188_dldesign_0_cycle1_af2pred_0001
371	0	0	0	0	0	SGGSGELSELSDKVTELLKKLVEKNDDEGWDYVYSRRFEAIETGDVSLLREAIEYAEKKLGGSGG	HHH_b1_07693_000000081_dldesign_0_cycle1_af2pred_0001
280	0	0	0	0	0	SGGSGSEEAKSIAEKTIKYIEEETDPDDIEIVALVEAARLEELGAPDLAKKVLDLAKEKVGGSGG	HHH_b1_05399_000000220_dldesign_0_cycle1_af2pred_0001
723	0	0	0	0	0	SGGSDLEKVKKELKEAAAKGDVDGVIKLRMDVSWKLVKSGDPEKAEELFDFASEAIEEAEGGSGG	HHH_b2_07569_000000269_dldesign_0_cycle1_af2pred_0001
251	0	0	0	0	0	GSGGSMEEIEELIKKAKEALEKGDKIEARSLAMKALLDASELGDEESVEKITKLLKEIEGGSGGS	HHH_b2_04079_000000056_dldesign_0_cycle1_af2pred_0001
1751	0	0	0	0	0	GGSGGSMVEELIKKAEELLESGNSVEALVALNKARLEATDLGDDEALDRIAKIDKKALGGSGGSG	HHH_b2_01368_000000191_dldesign_0_cycle1_af2pred_0001
147	0	0	0	0	0	SGGSSEELEKQLKELEKLVEEGNEDKALPLFDEVRELAVKANDPEALEKIVSLLFDFFDKTGGSG	HHH_b1_08050_000000206_dldesign_0_cycle1_af2pred_0001
583	0	0	0	0	1	ARETCEFCAELVKDGYPEMARMLLRMELLDKGVKDEEVEKVVEEALKALEEGNVDEATKIVENAG	6228ca5b8b091676f337a4c0a06dbe92_0001_000000209_dldesign_0_cycle1_af2pred_0001
3360	703	1	0	0	0	GGSGGSEGKKLYEKAKELAKKGNKEEARSVARQAVLDVSEEGDEELLDKVTKFDKELEGGSGGSG	HHH_b2_02747_000000134_dldesign_0_cycle1_af2pred_0001
1958	0	0	0	0	0	SGGSEEAKKELEEAIEKCDELLAKGDKTEAAVLCAKAFMDAVELNDDENAEKLAEKDKEALGGSG	HHH_b2_04349_000000235_dldesign_0_cycle1_af2pred_0001
3230	0	0	0	0	0	SGGSGVREEVEERIERAREAAEKGNLDEARSLLMLALLDASEYNDDELLDEASRLLNELEGGGSG	HHH_b1_04646_000000026_dldesign_0_cycle1_af2pred_0001
1094	1	0	0	0	0	SGGSMEELKKKYSEKVKELLAKGKPEEASKVVSELRDKAFELKDVELSSLAMDLEDLVAEKGGSG	HHH_b1_03490_000000278_dldesign_0_cycle1_af2pred_0001
116	0	0	0	0	0	SGGSSSDEELERTERLIREFAKEGDKDTAVMVAKVEIIEFRRRGDEESAERLEEILKEVEGGGSG	HHH_b2_00104_000000298_dldesign_0_cycle1_af2pred_0001
769	0	0	0	0	0	SGGSMEDRERCEKLIEEAAKEKDKVERSSLIHKAYLDAVLAGDEELLEKAGELDKKLEAEGGSGG	HHH_b2_02324_000000089_dldesign_0_cycle1_af2pred_0001
574	1	0	0	0	0	SGGSDEKIKELYEKAKKLIEEGNPDEALSYIIDLLDYSVENDNSEGLKKVDELRELRIKKGGSGG	HHH_b2_07107_000000261_dldesign_0_cycle1_af2pred_0001
350	0	0	0	0	2	SGGSSAKAEEIKAQAERSIRAWVAEGQPEVAELVVLSESARLRELGAPDLADALRDLLAELGGSG	HHH_b1_05760_000000132_dldesign_0_cycle1_af2pred_0001
600	0	0	0	0	0	GGSGGSDWDEDYEEAYKLALEKGDDALVSEILDLRFEIVETGDPELKEKLKKILEELKGGSGGSG	HHH_b1_06651_000000286_dldesign_0_cycle1_af2pred_0001
318	0	0	0	0	0	GSGGSMANEVCEKAVKLLKKLIEKGDEKNYNELFDLRFELMETSDPELAKKLEKKIKEIEGGSGG	HHH_b1_03570_000000151_dldesign_0_cycle1_af2pred_0001
3649	1	0	0	0	0	GGSMEKEFEERVKELEKALEEGDVEKASSLAAHLALLAAELNNEKYWEKFSELNKKLKELEGGSG	HHH_b1_01637_000000227_dldesign_0_cycle1_af2pred_0001
132	0	0	0	0	1	GSGGSMEDAEIDVNAAKWLADEGDPEMAILVLESGIIVAKRNNDPESVKKLQEVLEEVKKGGSGG	HHH_b1_02265_000000143_dldesign_0_cycle1_af2pred_0001
413	0	0	0	0	0	SGGSSAKELLKNDLKAAKSWYEEGDPDTALMILNIAITLAEQANEPELLKELTALKKEVEGGSGG	HHH_b1_08300_000000262_dldesign_0_cycle1_af2pred_0001
1576	0	0	0	0	0	SGGSEEAKKEVDELIKKAKEKADKGDKVEASSLTAKAALIASDANDDELWDKVGEASKYVEGGSG	HHH_b1_00185_000000073_dldesign_0_cycle1_af2pred_0001
336	0	0	0	0	0	SGGSAAREEVKELIEEAKKLHEAGDPLNAQLKLGKAMMIATDAGDEEAIEAVSETSKYVAGGSGG	HHH_b1_02894_000000216_dldesign_0_cycle1_af2pred_0001
1057	0	0	0	0	0	SGGSAGEERATKVVEEAKKLKEAGKPEEAIELLRKEISEAIEKADGEALNILWEERNKLIGGSGG	HHH_b1_06958_000000279_dldesign_0_cycle1_af2pred_0001
308	0	0	0	0	0	SGGSGTEEEIKKMIEEAKELYKKGDPEKAEELLFKAKILAMEADDWKLLNETDELYKKVRGGSGG	HHH_b2_01481_000000131_dldesign_0_cycle1_af2pred_0001
277	0	0	0	0	0	GGSGGSDVSKIAEEARKLALEKGDVDTVLEISQLLLDYLETEDEELKEKIKEKLEKLKGGSGGSG	HHH_b2_05219_000000139_dldesign_0_cycle1_af2pred_0001
164	0	0	0	0	0	SGGSGQAKEEAENTVRAVKSWVEEGDVEEAKMVAKIEVTRLELAGDKESIEKVQKLLEELEGGSG	HHH_b1_03436_000000203_dldesign_0_cycle1_af2pred_0001
1492	0	0	0	0	0	SGGSEIKELIEKAKELKKEGKYEEARELLKEADKLALKAKDVESLSEIHSLYLDIVDAEGGGSGG	HHH_b2_03584_000000112_dldesign_0_cycle1_af2pred_0001
1386	0	0	0	0	0	SGGSGLVDEAAKLLDEAEKLGDDDLVAELQLLYMDLFETGDPAYLDKMKELFEKRKKEKEGGSGG	HHH_b1_07651_000000259_dldesign_0_cycle1_af2pred_0001
1355	0	0	0	0	0	KEIEEKIEEVKKEVPEECVKKLDELLKAKKDGDDDEVLVLKLDLSSAALKLGNEKLRETVWELAE	016b78d5982547b96a3e802a723181a5_0001_000000269_dldesign_0_cycle1_af2pred_0001
57	0	0	0	0	0	SGGSSEAEIEKYERAAKEWLEEGDPDSAHLVVMALKAKAEVDNDPEGLKAAEELRKEIEEGGSGG	HHH_b2_00697_000000200_dldesign_0_cycle1_af2pred_0001
775	0	0	0	0	0	SGGSGVIKNTLKEQIKSVKSWVEEGDEEEAKFILESAKMIAKEAGEKELLKEIEELLEKLGGSGG	HHH_b1_06747_000000250_dldesign_0_cycle1_af2pred_0001
34	0	0	0	0	0	DELVEKVREALEEAGVPEEVIEKLTEKVRELKAEGIEDDDIKMMVVMELSESDVEKAEKVREKLS	baf84f35d54589ae25ccad3ce5c0571a_0001_000000143_dldesign_0_cycle1_af2pred_0001
328	0	0	0	0	0	SGGSMKEIEEFVEKLKEKYGLTEEQYEKLVRLGKSLLDAGVDKDFVKLILEVEAKKLKKQGGSGG	HHH_b1_00772_000000071_dldesign_0_cycle1_af2pred_0001
265	0	0	0	0	0	GSGGSGASEEVEKLIEKIKKEKNEKEIEEGIKKASKLAIEANDSESISKVMKLVDDYEEKGGSGG	HHH_b2_01191_000000261_dldesign_0_cycle1_af2pred_0001
1953	0	0	0	0	0	SGGSSAEDELVRLLVDARFLYVEGDPEKALELAERARKLAEEAGDPVRKALAEELIEDIKGGGSG	HHH_b2_01574_000000062_dldesign_0_cycle1_af2pred_0001
2232	4	0	0	0	0	GGSGLEAISLEHKAVLDITLLVGEGDKEKAREVAEEAAKRLEELGDPEGAERLRRYAEELIGGSG	HHH_b2_04869_000000079_dldesign_0_cycle1_af2pred_0001
559	0	0	0	0	0	GGSGGSEIEEVLEKAEKLHKEGKPVEAISLLHMRYLDEFERGNEEAIEALSKKIKELEGGSGGSG	HHH_b1_03431_000000039_dldesign_0_cycle1_af2pred_0001
955	0	0	0	0	0	GSGGSKEVEELIKKAKKLLEEGNSDEALKVAEKARKLALKEGSDLALETSSLIMDIVEKGGSGGS	HHH_b2_02517_000000173_dldesign_0_cycle1_af2pred_0001
771	0	0	0	0	0	GSYIDKAKEFVEKAAEEDPEVKKAKEEAEKKGTLDTTIMLAAMALADNDEEGVKKAVEKLKGGGS	ems_4hC_416_0001_000000213_dldesign_0_cycle1_af2pred_0001
1256	0	0	0	0	0	SGGSGVVESTSKELVEKAKKYAEEGNKEEAEFFYDVAINLAREGGDPELAKKVEEEKKKVLGGSG	HHH_b2_01657_000000061_dldesign_0_cycle1_af2pred_0001
158	0	0	0	0	0	SGGSSETKEELKKLLEELDKAIEEGDLEKAEEIRSKIIGLALDANDTESLDYAINSYQKAKGGSG	HHH_b2_05770_000000240_dldesign_0_cycle1_af2pred_0001
1307	1	0	0	0	0	GGSGGSDTEKKVNELIEEAKKIKDKEKAYDKLREAKIIAMDGNDGELMNKVDKKLKEVLGGSGGS	HHH_b2_07701_000000070_dldesign_0_cycle1_af2pred_0001
708	0	0	0	0	0	SGGSMEATIFLMKARMDLQDLYDEGNPEGVKKEGEKYVEKAKELGDPETAEEIKRYTEYLVGGSG	HHH_b1_04035_000000133_dldesign_0_cycle1_af2pred_0001
53	0	0	0	0	0	SGGSGAAEKALKEAKELVKVAEEFDMPPLLRIAVYLLEKTYKKTGDKRLKEKLEEIKKKLGGSGG	HHH_b1_08609_000000268_dldesign_0_cycle1_af2pred_0001
526	1	0	0	0	0	GGSDALLLANNAIMLAVEADRPEDLKELEELRNKALETGDPEVEKELEKKAKEVIESIEKNGGSG	HHH_b2_01945_000000088_dldesign_0_cycle1_af2pred_0001
238	0	0	0	0	0	SGGSSKAKELFEKNYAKMKELAAQGKKDEFLSLVNKTAMDLFDMGDDESFSAVSKLEKEFSGGSG	HHH_b1_06854_000000076_dldesign_0_cycle1_af2pred_0001
194	0	0	0	0	0	GGSGGSMEITSLIMDALEADFKGDKEKAKELLEKAVKLAKEEGDSEKEKEAAELLKSVKGGSGGS	HHH_b1_06845_000000196_dldesign_0_cycle1_af2pred_0001
387	0	0	0	0	0	SGGSGLKKEVIEDRIKDAKKWAEEGDPEEALFLLNTAKMLAEELGDKEAIEKINKEIEKLKGGSG	HHH_b1_01969_000000219_dldesign_0_cycle1_af2pred_0001
180	0	0	0	0	0	SGGSDAEKVKELIKKAEELVKEGKPLEAENLLGQAYLLASDANDEESIKAISEAVKRVRGGGSGG	HHH_b2_06920_000000136_dldesign_0_cycle1_af2pred_0001
388	0	0	0	0	0	GGSGGSSEAVKLGEEAKKLAIEKNDDDTLLEINNLVMDYLETGDEKYLEKLKEIYKKLGGSGGSG	HHH_b2_08224_000000192_dldesign_0_cycle1_af2pred_0001
366	1	0	0	0	0	GGSDEKMKKAVEFVEEAKKELIKEGKEDEVLELNSLLLDALESGDVKKAEEAYKKAKEALEGGSG	HHH_b1_02963_000000201_dldesign_0_cycle1_af2pred_0001
1210	0	0	0	0	0	SGGSMEKVKELIKEAEKLEKEGKPEEARMTLNRALFEASDLGDDELFKEVSERIDKLAQQLGGSG	HHH_b1_02469_000000031_dldesign_0_cycle1_af2pred_0001
634	0	0	0	0	0	SGGSEAKEKVEKLKKEAEKAKKEGDKDKAVKLLNEAIDIAEEANDLDLVSELLDKRFEVITGGSG	HHH_b1_00936_000000161_dldesign_0_cycle1_af2pred_0001
325	0	0	0	0	0	EISERLRKILEEAGVPEEDVEKAVKTLESFLELGIDKDWALLLLRTDAHARGNEKLIKALEKVRE	26de121311cec1c6b0b9f4dad300ffe3_0001_1_000000285_dldesign_0_cycle1_af2pred_0001
218	0	0	0	0	0	GYKEKLLKAIEKGDDDELWHEALKLKDAVVEGKVPKEEAVEILEEVYEKSGDEFLKFLAEMVKEL	0bd37feb6572f9efcaa6698804f79080_0001_000000081_dldesign_0_cycle1_af2pred_0001
518	0	0	0	0	0	GSGGSSEAEEKVWKLVSEASKIKDKEKKEELYKEAKKIAEEAGDSHLINYVEMMKKLDDYGGSGG	HHH_b2_04407_000000081_dldesign_0_cycle1_af2pred_0001
895	0	0	0	0	0	SGGSMKEEVEELLDELAELIKEDPSKQPVLFSAYAKATFLLDEGKYEEAIKLLKEAIEKAKGGSG	HHH_b1_05288_000000011_dldesign_0_cycle1_af2pred_0001
445	0	0	0	0	0	GSGGSDEAKKLKKEGLELAKKGDKENLEKVRDKLVKMLMDEDTDETRKALDEVTALYLKLGGSGG	HHH_b1_08046_000000186_dldesign_0_cycle1_af2pred_0001
1201	0	0	0	0	0	GSGGSMEEARKKVKELLEKAKTVSDPKEREALLWEARSVAMDANDGELMDLVTKTYLELSGGSGG	HHH_b2_06277_000000234_dldesign_0_cycle1_af2pred_0001
403	0	0	0	0	0	SGGSGKERIEELIEKAKELKKEGKPEEALEAALEAANLADEEGDVELRSKAMKLIFDILDGGSGG	HHH_b1_04467_000000113_dldesign_0_cycle1_af2pred_0001
597	0	0	0	0	0	SGGSEAKKIADEALEKAEKLAEAGKPLEAISLLRKAILDVTELGDDEGFSRLSKKEQEIESGGSG	HHH_b2_06921_000000107_dldesign_0_cycle1_af2pred_0001
1278	2	0	0	0	0	SGGSSSFILEVLSKARLLLMDLFDENKDEEWDKLSSLIKKLESTKDLSIAKEIEKFIKEVTGGSG	HHH_b2_02021_000000262_dldesign_0_cycle1_af2pred_0001
663	0	0	0	0	0	GSGGSSLKEEVDKSLNAAKEFAEEGDVDTAKLILKSEIAKLELLGDEELLKKVKELYEEIGGSGG	HHH_b2_01249_000000167_dldesign_0_cycle1_af2pred_0001
1156	1	0	0	0	0	SGGSSEKKERAKKLVEKAEKLIEEGDKEEAREVLNEARFLAVEANDDESFSRASELDDKLLGGSG	HHH_b1_04039_000000079_dldesign_0_cycle1_af2pred_0001
366	0	0	0	0	0	SGGSSIVEKALEDLIKTAKSYYDEGDDEEATFFLDIAVELGKELGSEKVKEAEELLKKIKGGSGG	HHH_b1_02550_000000193_dldesign_0_cycle1_af2pred_0001
1118	0	0	0	0	0	SGGSEEKEKELEEKIEEAKKLAEEGDKEKAVSLLNDAIFKAVEEGYDEQFSKASKLRDEIVGGSG	HHH_b2_00885_000000080_dldesign_0_cycle1_af2pred_0001
227	1	0	0	0	0	GSGGSEAEELLAKAREAYKKGDLDTVIKERDKLEKLVIESGDPKAKEALFEVSNMFLDLTGGSGG	HHH_b1_02349_000000016_dldesign_0_cycle1_af2pred_0001
541	0	0	0	0	0	SGGSMKEEIEELIKKAKELLAAGKPDEAISLLARADDLAVKAKDYESLSEINKLIMDAFDKGGSG	HHH_b1_03080_000000104_dldesign_0_cycle1_af2pred_0001
932	0	0	0	0	0	SGGSSKKKEELKELIKKAKELFEKGKKEEAEKVLDKARSLAMDLDDAEGLDECTELSLKLSGGSG	HHH_b2_01845_000000128_dldesign_0_cycle1_af2pred_0001
518	0	0	0	0	0	SGGSMEEVEEDIRTARELIEEGEPESAHLVLMHARAEAELNNDPEALAKVEEVREEMEKKGGSGG	HHH_b1_00218_000000181_dldesign_0_cycle1_af2pred_0001
1023	0	0	0	0	0	GGSGGSMLDSDIKAAESWLEEGDPESASLVIRIVKTKAELLNDKEALEKAKELEEKAEGGSGGSG	HHH_b2_00445_000000034_dldesign_0_cycle1_af2pred_0001
127	0	0	0	0	0	SGGSSEAEKLIGERVEDVEKFIEEGDKESAELLLNSMKLLAEHYNSPEAEERIKELEAKLKGGSG	HHH_b1_04584_000000101_dldesign_0_cycle1_af2pred_0001
280	0	0	0	0	0	GSGGSELNEVFDEAVKLAEKLNDDETRLELYSLRMDYLETGDEELFKKLVEIKKELEKKGGSGGS	HHH_b2_03748_000000056_dldesign_0_cycle1_af2pred_0001
715	0	0	0	0	0	SGGSGKAEEIVEEIAEELGLDEWTRLILLVEARVLLEQGLSEEEVRERLEKLAKSLKEAEGGSGG	HHH_b1_02157_000000034_dldesign_0_cycle1_af2pred_0001
697	0	0	0	0	1	GGSMKKTIEDRLKAVRSWAEEGDLESAQLLLDGARLLAEELGDEEAIKRCEELEKELEKKKGGSG	HHH_b1_06021_000000236_dldesign_0_cycle1_af2pred_0001
276	1	0	0	0	0	GSGGSSALEKAAELTEKATKVEDEKEKNKLYEEARKIAEEENDPLAVQLVDTVRYMDEVSGGSGG	HHH_b2_06987_000000162_dldesign_0_cycle1_af2pred_0001
1935	2720	13	0	0	0	GGSSSSKEEIEKDLNSAKEWYEEGEPEEARMVANVALSKAELYNDKESIEKINELLKKIDSGGSG	HHH_b2_04115_000000236_dldesign_0_cycle1_af2pred_0001
272	0	0	0	0	0	MEKEEKIRKAMKEAGVDEKVIEELIAKFKELSKETPADDVLLVLKMEAREMGDEKAADVLSKFAA	5b8492406cb963df308a98737f31de5f_0001_000000117_dldesign_0_cycle1_af2pred_0001
473	0	0	0	0	0	SGGSMEAVIKANLLLLDLSEKGEDESFSKLAKLQSEYIETKDPELEKKLKEEVEKIEAKLGGSGG	HHH_b2_06047_000000031_dldesign_0_cycle1_af2pred_0001
569	0	0	0	0	0	SGGSSLKEEVRKLLEEAKKEKDEEKAMEKISRASKLAEEAGDKELESEVMLARLDVLENLGGSGG	HHH_b1_07790_000000102_dldesign_0_cycle1_af2pred_0001
898	0	0	0	0	0	SDEDEKYKEKIKEEYEKMKKEGVSDEDIRLKINSMRLDAVDLGCDEAFSYASKIRDELAKKIRGG	ems_3hM_3464_000000083_dldesign_0_cycle1_af2pred_0001
723	0	0	0	0	0	SGGSSKIDELIEEAKKYFEAGDPEKARELLAEADKLAIKEGDAEGASRCHKLYLDIELATGGSGG	HHH_b2_02670_000000049_dldesign_0_cycle1_af2pred_0001
1993	0	0	0	0	0	GGSGGSDDKEKVKKLLEEVKKSTDPVEQASYIAKAFLLAVDANDEESIEAVSKIDKEFDGGSGGS	HHH_b2_03203_000000032_dldesign_0_cycle1_af2pred_0001
1224	1	0	0	0	0	GSGGSMMDKASTEAVLLCMEAEDEKDPEKREKLLKEAIKVAEAANNEQDVNFVKWFQEQLGGSGG	HHH_b2_02223_000000134_dldesign_0_cycle1_af2pred_0001
756	0	0	0	0	0	GSGGSMEEDKWLAKAALSAASQISDSTLRNSEYDDALKFAEEANDPELVEEIKKKRAEDEGGSGG	HHH_b2_06151_000000168_dldesign_0_cycle1_af2pred_0001
41	0	0	0	0	0	GGSGGSEVEERVKKAEELEKKGKKEEALFELRLAVLDASEQNDDELVDKILKKIKELEGGSGGSG	HHH_b2_08199_000000095_dldesign_0_cycle1_af2pred_0001
832	0	0	0	0	0	SDEDEKYKKEIEKELEEMKKKGVSAEDRRLYANSKMLDAVDKGYDEAYSFASKKVDELAKEIRGG	ems_3hM_3464_000000032_dldesign_0_cycle1_af2pred_0001
1429	0	0	0	0	0	GGSMEEEFDELSLKLNSLLMDLVEKGLSDVTKKVDELRQEALKKGDPSLLKEAYELAEKALGGSG	HHH_b1_04096_000000009_dldesign_0_cycle1_af2pred_0001
369	0	0	0	0	0	SGGSGAREQLESDVKAIKNFYEEGDPDSARMIALTARSLAEHEGLEDILKEIEELIKKIEGGSGG	HHH_b2_01207_000000051_dldesign_0_cycle1_af2pred_0001
1161	1	0	0	0	0	SGGSDEVRLEAANAVMEAVELDIAGDEEKAKKLLEETKKKAEEAKDSTAVKIINDYLKNLNGGSG	HHH_b1_05271_000000269_dldesign_0_cycle1_af2pred_0001
938	0	0	0	0	0	SGGSGSLELQAMMEVIDVAEKYGLTNEQFNELVDLASEMAKEGVPLEEIRKKLEEKAKELKGGSG	HHH_b1_06549_000000039_dldesign_0_cycle1_af2pred_0001
231	0	0	0	0	0	GSGGSDMEEVREEVRKLAEEAQSEPDPVERSSKLHKAMMLAVDAEDEELVDYVSEVEKKLGGSGG	HHH_b1_06721_000000124_dldesign_0_cycle1_af2pred_0001
1600	0	0	0	0	0	GGSGGSKTKELIEKAKKLNKEGKKEEAKELLFEAIGLALEENDWENLKEASDEYTKLVGGSGGSG	HHH_b2_07620_000000164_dldesign_0_cycle1_af2pred_0001
1102	0	0	0	0	0	GGSGAEEEVKKLLEKLKEAAKKGNEDEAFKLLDKIDDLARKSGNESIYDIRLEAWSVVFDLVGGS	HHH_b1_00176_000000004_dldesign_0_cycle1_af2pred_0001
156	0	0	0	0	0	SGGSSEASKKEAEETLKAAEAWYEEGDPDTARMILRVEISKMELEGDEESVKRLKEKLEKVGGSG	HHH_b1_00558_000000184_dldesign_0_cycle1_af2pred_0001
305	0	0	0	0	0	AKEKLEEALRLAEEGDPGKAIDLLRELAVEEDNIEIYSVAFDCLEADIRGDREAIIELIRKLAEK	0368d5e3f57bec5f2f30244c75bd21de_0001_000000061_dldesign_0_cycle1_af2pred_0001
755	0	0	0	0	0	SGGSGLLENAVRDRLETAEKWAKEGDKETAKFHLEVAVSLAKELNNEELKKRAEELLKKIGGSGG	HHH_b2_07064_000000279_dldesign_0_cycle1_af2pred_0001
295	0	0	0	0	0	DAEKDAKLFAELLKEDKDVAEMYMLMDLLEKHPDEEEVEKQFEKIKELLKTDKEKAVEEFKEALK	5f3e0c73b8c1e9eab0d031a76c4c02c2_0001_1_000000159_dldesign_0_cycle1_af2pred_0001
2014	0	0	0	0	0	SGGSMVKEKFEEAVKELEKLYESGNLGELEVKTMLYMMELLDMGDEEAADKLSEKEKELKEGGSG	HHH_b1_07829_000000005_dldesign_0_cycle1_af2pred_0001
1944	1	0	0	0	0	SGGSEYEKLVEEAKEAAKKGDLETVEEIRLKLASEFLDTADSEIAKYLDKVTKILKELTRGGSGG	HHH_b1_06347_000000014_dldesign_0_cycle1_af2pred_0001
661	1	0	0	0	0	MVTKLAKEYREAGIDDDDIVLVLRSEALQQAGGDEEKAIEILEEAVKETGDPIIARALEILKELA	3de50db98b9681956f4e62bdf409e650_0001_000000102_dldesign_0_cycle1_af2pred_0001
193	0	0	0	0	0	SGGSGVEEAEKAVKEAREYAEKGDIDKATSLLNDRLFRLVEEGDPEAAKLVEEERLKIVQGGSGG	HHH_b1_05294_000000059_dldesign_0_cycle1_af2pred_0001
2170	0	0	0	0	0	GGSGGSDIGQLADRLRNALVKAGDVDRALEVAQLVMDYYETGDESLAEKVRKIEEEFFGGSGGSG	HHH_b2_04851_000000130_dldesign_0_cycle1_af2pred_0001
797	0	0	0	0	0	SGGSGAEDKIVSLRFEAIEVSVEEDDPEKAIKLLEEALKVAKEANDSKSVEILEKEIKEFKGGSG	HHH_b1_06333_000000128_dldesign_0_cycle1_af2pred_0001
1520	1	0	0	0	0	GGSGGSMIDENVEAAERWAEEGDPDTARMILRVARVLAEKEGDEEALARIEEIEEKIEGGSGGSG	HHH_b2_01440_000000053_dldesign_0_cycle1_af2pred_0001
810	0	0	0	0	0	GGSGGSNLENDIRAAREWYEEGNPDEARMVIRIAVTTAELLGDEELLKRAKEVLEEVEGGSGGSG	HHH_b1_03373_000000163_dldesign_0_cycle1_af2pred_0001
623	0	0	0	0	0	SGGSAAQKADKLINEMVNSGDEKLIELAQKLAIELMDALEADDDKKVEEAYKKAKKEAEELGGSG	HHH_b1_00234_000000021_dldesign_0_cycle1_af2pred_0001
1219	0	0	1	0	0	GGSGGSELEKLIEEARKLKEQGDDLEAISKLHKAVMEATEKGDEEAWEEASKLEKELLGGGSGGS	HHH_b2_01853_000000067_dldesign_0_cycle1_af2pred_0001
1353	0	0	0	0	0	GGSMEKCKELYERLKKAAKEGNSKECVKLLDELVKAAIESGDEEALELRLEANELVIEALEGGSG	HHH_b2_08283_000000153_dldesign_0_cycle1_af2pred_0001
371	0	0	0	0	0	SGGSSLLRETSGVLEIMELSDELGLSGEQEDELFDLMKKCLEEGLSVEEIKKALEEKAKKLGGSG	HHH_b2_05265_000000265_dldesign_0_cycle1_af2pred_0001
2629	0	1	0	0	0	GGSGGSSIEELYKEAKKLAEEGNNTEALFKATLALMDALESGDPKADEISAFLKKISGGGSGGSG	HHH_b2_04850_000000092_dldesign_0_cycle1_af2pred_0001
1263	0	0	0	0	0	SGGSMEEDREKVEKLIEEASKESDFLKADSKFGMAMVLASAAGDEELFEKVVEADKKWKSGGSGG	HHH_b1_02739_000000266_dldesign_0_cycle1_af2pred_0001
151	0	0	0	0	0	GGSDEALEKAKKLKEEVEKLIKEGKKEEAEKKLDEILDLAFDSNNPELLDIYFELRLKLDKGGSG	HHH_b1_06570_000000197_dldesign_0_cycle1_af2pred_0001
826	0	0	0	0	0	GGSDAERAREKLEKARELFEQGKLEEALRVIRQARLDAVDAEDEETWDELVRLEKEIEAALGGSG	HHH_b1_06279_000000256_dldesign_0_cycle1_af2pred_0001
2073	1	0	0	0	0	SGGSEKEKIKELLEKARELLEKGDTVGALSELALAYLYAVEEEDEELYEEIVKAEKEVEAAGGSG	HHH_b1_03496_000000269_dldesign_0_cycle1_af2pred_0001
119	0	0	0	0	0	GGSGGSDLLEKAEKARKKAIEKGDDDSALKINSLRMDYLETGDEETKKKLKELVDKILGGSGGSG	HHH_b2_04037_000000209_dldesign_0_cycle1_af2pred_0001
125	0	0	0	0	0	SGGSLLKKTVEDRIKSAESWMEDGDPESAEVILGGAVLIAEEVGDEEALKRAKELLEKAEGGSGG	HHH_b1_00834_000000151_dldesign_0_cycle1_af2pred_0001
271	1	0	0	0	0	SGGSMERVKELTEEAVELAKAGDKDGASIKFSKAFMDAEELGDEEAINYVSEKEKEVEKLVGGSG	HHH_b2_00788_000000163_dldesign_0_cycle1_af2pred_0001
386	0	2	0	0	0	GGSGGSDDVRLKAASKIMDLVEAGDSEAFKKLDSLRDELLKTGKKELEEKLKKLIEELGGSGGSG	HHH_b2_00085_000000152_dldesign_0_cycle1_af2pred_0001
744	0	0	0	0	0	GGSSLAEKVEKLIKEAEKLLKEGDAEKASKLLSEALDLASAANDLDGVSKTLDLFEKAIEKGGSG	HHH_b1_06647_000000255_dldesign_0_cycle1_af2pred_0001
140	0	0	0	0	0	GLTSVLVDLRFESIKDSGLSKIADEAVKMILAGEPEEEIKKKVLKKLKELNTPLAKKLAKELEEG	a0fbad02314399e7364b348872c30413_0001_000000087_dldesign_0_cycle1_af2pred_0001
1765	3203	6	0	0	0	GSGGSGEEEFLKKAVEAAKSLVDEGDPELAKLILRTDIEQAKRLGYDKAVEKLEEKIKEIGGSGG	HHH_b1_02662_000000218_dldesign_0_cycle1_af2pred_0001
848	1	0	0	0	0	GGSGGSDTEKDIKLAKELEEEGDKDTAIMVLKVNIEYYKVKGDPEAVKKLQEELDKLEGGSGGSG	HHH_b2_02392_000000205_dldesign_0_cycle1_af2pred_0001
1641	0	0	0	0	0	SGGSGGSSPEEAKKLLEEAKEKKDPSLIEKADKLAIKSGDVETLAESALEYLDLEISGGSGGSGG	ems_p1-14H-GBL-14H-GBL-16H_0619_0001_0001_0001_000000038_dldesign_0_cycle1_af2pred_0001
2929	0	0	0	0	0	SGGSGAEEAFERDWKYVKELAEEGDKDEFRMVGTLTLREAKRAGLEEKAEELEKFMEEVLGGSGG	HHH_b2_06953_000000149_dldesign_0_cycle1_af2pred_0001
382	0	0	0	0	0	SGGSGLLSKVAKDQLKAAKSWEKDGDPESAKFLLTVAVEQAKQVGDEELLKEAQELLDKLGGSGG	HHH_b1_08547_000000010_dldesign_0_cycle1_af2pred_0001
318	0	0	0	0	0	SGGSDLEKAKELYEEAKKLFEEGNPFEAQIKLSLAILHAEEAGDEELLDEITKFDKEAQKKGGSG	HHH_b2_05586_000000137_dldesign_0_cycle1_af2pred_0001
398	0	0	0	0	0	SGGSSEAIEVASEARLLLMDLEEAGDDENYNRLSSLLNEYEKTKDEALAKKLKELIKEIKGGSGG	HHH_b2_03354_000000142_dldesign_0_cycle1_af2pred_0001
328	0	0	0	0	0	SGGSSSIYISTAKELYETALSYAEEGDKETAKFFLEIALQLAKDGGDEELAAKIEAKLKEIGGSG	HHH_b1_00659_000000093_dldesign_0_cycle1_af2pred_0001
694	0	0	0	0	0	GSGGSMLEVLVLARKAILEAFERGDEESFEKLSKLEDELEKTKDPEIAEELEKLAKEVLEGGSGG	HHH_b1_03643_000000043_dldesign_0_cycle1_af2pred_0001
996	0	0	0	0	0	GSGGSEVGEIADRAIKLALELGDEDTVLRIASLRLEYYETGDEEVRKELKEILKELEKKGGSGGS	HHH_b1_08596_000000049_dldesign_0_cycle1_af2pred_0001
352	0	0	0	0	0	GGSGGSEAKEKATKLVEEAKKEKDEEKRLKLLSEARSVAFDADDVDLLVYVMDAVEELLGGSGGS	HHH_b1_03809_000000213_dldesign_0_cycle1_af2pred_0001
590	0	0	0	0	0	SGGSGLLKNTLKDRVETAKKWIEEGDKESAELLLSAAIMLAEEVGDEETLKEAKELLDKIGGSGG	HHH_b1_06132_000000106_dldesign_0_cycle1_af2pred_0001
2026	0	0	0	0	0	GSNPEVERLKRIAKSFMEIDGDREWVKMVVRMEVREIVRLKGLDEEEKKELEKKAEEVVEEVTGG	HHH_eva_0271_000000144_dldesign_0_cycle1_af2pred_0001
696	0	0	0	0	0	SGGSDAKERVKARVEEALELAAAGDPLLAQSKLNLAMIDALDANDKESEELVSKAMKEVSGGGSG	HHH_b2_06641_000000164_dldesign_0_cycle1_af2pred_0001
642	1	0	0	0	0	SGGSSEKEKVYELLEKAKKLAEEGKLEEARFVASKALLDACDLGDEEGIEKASKLLKELNGGSGG	HHH_b2_05428_000000013_dldesign_0_cycle1_af2pred_0001
412	0	0	0	0	0	SGGSGLPLEAVRERIEVGKKYLEEGDKESAELLLSAAVLLAKEINDPELLQEAEELLEKLKGGSG	HHH_b1_01403_000000126_dldesign_0_cycle1_af2pred_0001
986	14	8	4	0	2	SGGSSEKELLEKYLAKVKELAEKGNKLEAISYGNKQVMDLYDEGEDKVASELDKYIDELQGGSGG	HHH_b1_04223_000000093_dldesign_0_cycle1_af2pred_0001
978	0	0	0	0	0	GGSGGSSWLEKRIEAIELMFSDNEEDKKKAIKLLEEALKEVKDPTVIKIIQDDLKKAKGGSGGSG	HHH_b2_02659_000000194_dldesign_0_cycle1_af2pred_0001
197	0	0	0	0	0	SGGSALEEAKKLLEEAEKAAKEGNADKVLSLRHRMLDLFEESQDSEISKIIDKVQELFLKLGGSG	HHH_b1_05887_000000238_dldesign_0_cycle1_af2pred_0001
3145	1	0	0	0	0	SGGSENLEKAKEAVKKMRELAKKGDLIGVKVLAGKTMLDLFEAGDDEGVELVGKEERKLLEGGSG	HHH_b2_02485_000000105_dldesign_0_cycle1_af2pred_0001
759	0	0	0	0	0	SGGSDDERVSLFTDALFLAAELGEGEIADKIEKLYLEYYKTGKEEYFEEVKKLYEELKKKQGGSG	HHH_b2_02724_000000229_dldesign_0_cycle1_af2pred_0001
89	0	0	0	0	0	SGGSSEASREEAERTIRLAKELAEEGDPETARMILRVEILRLKRLGDEDLAKKLEELIEEVGGSG	HHH_b2_05171_000000107_dldesign_0_cycle1_af2pred_0001
330	0	0	0	0	0	SGGSDMEKRVEEVIAEAERLHAAGDKAGAASLLSKLALDLVEAGDDELFSRVAALDKKVIGGGSG	HHH_b1_07065_000000064_dldesign_0_cycle1_af2pred_0001
619	0	0	0	0	0	SGGSMEEKVVDDMLATAEEYYKEGEPEEAIFLLEAALMIAEHINHPKAEEIKKKLEEIKKEGGSG	HHH_b1_06307_000000141_dldesign_0_cycle1_af2pred_0001
480	0	0	0	0	0	SGGSGKPEKILEEIKKLLEEGNEDEAWKLINEFDDEVVKSKDPELADVREKMFSALFDYLGGSGG	HHH_b1_06023_000000106_dldesign_0_cycle1_af2pred_0001
162	0	0	0	0	0	GGSGGSMKKEEITKLIEESDKVDKEKAEELAFKALILAMDANDGELMNKADEKYVKIKGGSGGSG	HHH_b2_04527_000000222_dldesign_0_cycle1_af2pred_0001
935	0	0	0	0	0	GGSGGSGAEEVLKKAEELAKKGKPEEARDVLVSAIGDAMVKNDFDGMNKLDERRLKLINGGSGGS	HHH_b2_07852_000000224_dldesign_0_cycle1_af2pred_0001
720	0	0	0	0	0	GGSGGSGVEEKIKEAEEKLKEGNPEEAKFLLRIALLDASEKGDEKAIEEATKKLNELEGGSGGSG	HHH_b2_00750_000000041_dldesign_0_cycle1_af2pred_0001
593	0	0	0	0	0	SGGSDELFKEASELAQSAIINKDKEKLKKALELAKKAYEESKDEEDKWILKTQIDILEELLGGSG	HHH_b2_03232_000000033_dldesign_0_cycle1_af2pred_0001
234	0	0	0	0	0	SGGSGLKEEVERDIKSAEEFYEEGDPDEAYIKLLSLKVELKLRGDEENLKKVEEVLEKVEGGSGG	HHH_b1_08376_000000294_dldesign_0_cycle1_af2pred_0001
1373	0	0	0	0	0	SGGSMLKKALEDRIKFAESALKDGDPETAEFEIDTAKLLAEEVGDEETLKKLDELKEKAKGGSGG	HHH_b2_02912_000000225_dldesign_0_cycle1_af2pred_0001
203	0	0	0	0	0	SGGSKIEELKKELEKLSKEVPEEAQTDIKNTLSFVEDLLKEGDEGLAEAALRGTIIQAKRLGGSG	HHH_b1_06243_000000001_dldesign_0_cycle1_af2pred_0001
263	0	0	0	0	0	SGGSGEFAKEVERDIELAKELKEEGDTDSAKMVLRLRLTECRLRNDKEGVERLEKAYKEVGGSGG	HHH_b1_02232_000000135_dldesign_0_cycle1_af2pred_0001
591	0	0	0	0	0	SGGSEAEKIKEEAIKKAKELYEAGDKDEALSILNMARLDLFDMNDDEGFQEIVDFEKEWENGGSG	HHH_b2_01246_000000232_dldesign_0_cycle1_af2pred_0001
1215	0	0	0	0	0	GGSGGSGLSEEFEKIREELKKIGADEALVETAGLRMDALETGDPSYLEKAKELLEKAKGGSGGSG	HHH_b1_07002_000000126_dldesign_0_cycle1_af2pred_0001
1599	0	0	2	0	3	GGSGGSKLEELIEKAKKLLEEGNKLEALVLINKIVLLATEENNEEAWEKAVELDKEAQGGSGGSG	HHH_b2_00445_000000142_dldesign_0_cycle1_af2pred_0001
473	0	0	0	0	0	SGGSGLLEEAKKAKEKCKELVAKGNKEEAYEIAFKLREKALENDDTEVMKYVDEIIKLVLGGSGG	HHH_b1_05871_000000070_dldesign_0_cycle1_af2pred_0001
1122	0	0	0	0	0	SGGSSAKEKAEKALEEAEKLDKEGKPDEAISVLNKALLDTFEAGDDEGFDRLSKKHSKLVSGGSG	HHH_b2_00778_000000184_dldesign_0_cycle1_af2pred_0001
1849	1	0	0	0	0	SGGSGHMSEEIRSQIESAKEWAKEGDKDEADMILSIAETLAELAGDEELLKEVRAVREELGGSGG	HHH_b2_05914_000000232_dldesign_0_cycle1_af2pred_0001
455	0	0	0	0	0	SGGSSWKEQLESDLKAVESFLEEGDKDEASMVLKIAEVLAKKINDEEGLKKVKELKEKVEGGSGG	HHH_b2_08027_000000007_dldesign_0_cycle1_af2pred_0001
1315	0	3	1	0	0	GGSGGSLEEVLEKAKELIKKLTDEDHKFLLEVKVNLLEETKDPILAKQLEEEIKEIESGGSGGSG	HHH_b1_04145_000000068_dldesign_0_cycle1_af2pred_0001
187	0	0	0	0	0	PEELCHEAMEKLKAGNPEEAKELLKKAAEKLGKEKEFEEDLEELSKKIGSESTALEVLAMKLYLS	5511cb2176c827d1feb3066af2f534d5_0001_000000171_dldesign_0_cycle1_af2pred_0001
243	0	0	0	0	0	SGGSLLEKTVQDNIDTTEKYIKEGDKENAEFILSAAEILAKELGNEELIARCEELKKKIKAGGSG	HHH_b1_03260_000000072_dldesign_0_cycle1_af2pred_0001
291	0	0	0	0	0	SGGSGDERLEVVSALMDAKELEIEGKLEEAKELCEKAIALAKKVGDSETLADLEKLLKKLGGSGG	HHH_b1_01365_000000047_dldesign_0_cycle1_af2pred_0001
583	0	0	0	0	0	SGGSSEKAEKEAKKVLKSAKELAEEGDKDSAELILSIEITKAKQLGDEKTAARLQELLDEIGGSG	HHH_b1_00524_000000198_dldesign_0_cycle1_af2pred_0001
1496	2	0	0	0	0	GSGGSGEVVERAKKLKEKALKVDDEEFDKLSSEMLDLAFDNNNPEVLDIYFETSLKRSKGGSGGS	HHH_b2_02044_000000147_dldesign_0_cycle1_af2pred_0001
830	0	0	0	0	0	SGGSMEEAKKLYEKGEKLFKEGKYDEASLYFSNALMIAVELNDDEIFKKAEKKLEEALKKGGGSG	HHH_b2_07342_000000070_dldesign_0_cycle1_af2pred_0001
92	0	0	0	0	0	SGGSDDDKLVKEAADAADEVLKTASDEQFSELMDLRFELVEKHDPELAKKLLALCKEIKAGGSGG	HHH_b1_07523_000000000_dldesign_0_cycle1_af2pred_0001
991	0	0	0	0	0	SGGSEEEKEKVKELIKKAKELAKTDKEKAVDLLFEARKIAMDLDDFELLDEIDETLKEVLGGSGG	HHH_b1_03578_000000096_dldesign_0_cycle1_af2pred_0001
438	0	0	0	0	0	SGGSMEEAKKLLEEARKAYEKGDLLELTSIRLDLLELAIEKDDPEIEKLLKEVEAMVEKLKGGSG	HHH_b2_03871_000000103_dldesign_0_cycle1_af2pred_0001
428	0	0	0	0	0	SGGSSEELEKLLKEGEELIEKGDYEEASLVYNRALLDATELGDEETFEKASKLRDEVVKKIGGSG	HHH_b2_06125_000000140_dldesign_0_cycle1_af2pred_0001
786	1	0	0	0	0	GSGGSGGLEKDLKYVKELLEEGDPDTAKMVATVSVRVAKERGDPLAKELQELLKEAEAASGGSGG	HHH_b2_06235_000000142_dldesign_0_cycle1_af2pred_0001
242	0	0	0	0	0	SGGSGLIEKVLKDRYETAKKWEKEGDKENAIFLLEQAVELAEEAGNEELLEKIKKYLEELKGGSG	HHH_b2_05176_000000072_dldesign_0_cycle1_af2pred_0001
380	0	0	0	0	0	SGGSGKAKEIVENTIKEAKELVEKGDPVEARSLLALALMDLEDLGDDEAFDKLSKFDNELSGGSG	HHH_b2_07220_000000277_dldesign_0_cycle1_af2pred_0001
261	0	0	0	0	0	GSGGSDAEHLWAKAVFKQTELVQKGKPEEAKKLAEEVAAELEKLGAPDLAESVLNHAKMLGGSGG	HHH_b2_01631_000000265_dldesign_0_cycle1_af2pred_0001
821	0	0	0	0	0	SGGSSEKKKEVKERLEKARKTKDKVEALFLAKIALFDALEANDKELEEEALALLKEIEASGGSGG	HHH_b1_00450_000000288_dldesign_0_cycle1_af2pred_0001
71	0	0	0	0	0	SGGSEAEERVPKLIEEAKKEEDEEKAWELLSEAERLAEASGNLDLLFKVRIARLDVEDRLGGSGG	HHH_b1_06750_000000064_dldesign_0_cycle1_af2pred_0001
338	1	0	0	0	0	GSGGSGMEEILKEIKEILEKEKDEDKQMMIKMELTEAELAAKKGDLEKMKEKLEQVKKIGGSGGS	HHH_b1_06354_000000145_dldesign_0_cycle1_af2pred_0001
514	1	0	0	0	0	SGGSGRFSEVTDKAWEAAKKLFEENDDDKLDPLISLRMDLIETGDEELLEKLEKLSNEILEGGSG	HHH_b1_07966_000000210_dldesign_0_cycle1_af2pred_0001
1657	609	285	3	0	0	SGGSGGSSVDRVIATARELAEEGDPDSAQLVLRSEIAVYELRGDSEAVARLQAELERVGGSGGSG	HHH_b2_02174_000000114_dldesign_0_cycle1_af2pred_0001
1020	0	0	0	0	0	MEKIALIDKKVQEAGDLEAEAGVMLLRMDVEDGDEEALKVVDEAVKLIEEGDVEGVVKLLKDYSS	e320e59e1884116181067495ac6c9425_0001_000000151_dldesign_0_cycle1_af2pred_0001
1237	0	0	0	0	0	GGSGGSDVGKLADEARKLAVEKGDEEALLEIANLLLDYFETGDEKYAEKIKKIKEELKGGSGGSG	HHH_b1_00039_000000195_dldesign_0_cycle1_af2pred_0001
350	0	0	0	0	0	GGSGGSEVSELIKRAEELIVTGKSEDFEEAKKLLKEALEKATDEDDKFIAEVRYNCLSGGSGGSG	HHH_b2_08257_000000263_dldesign_0_cycle1_af2pred_0001
145	0	0	0	0	0	SGGSEEDLEKAKEFAEELKKKYGLSEEDLEKLKRLAESLYEVGEDLEFIKLILEVEARELGGGSG	HHH_b1_05811_000000107_dldesign_0_cycle1_af2pred_0001
1738	0	0	0	0	0	SGGSMDELLSEVLDLVFEALEDDDKENAIKKLEEAVKKAKEAGDEHLEKIASDALKNRKKGGSGG	HHH_b2_01174_000000017_dldesign_0_cycle1_af2pred_0001
1323	0	0	0	0	0	GGSGGSMEDIKEAKELYEKALKVDKLEAISLLHKAYMLAFEANDDELAKKIAEEDKKLLGGSGGS	HHH_b2_01626_000000102_dldesign_0_cycle1_af2pred_0001
198	0	0	0	0	0	GSGGSDKEELEKLMEELEKAVKEGNKFEISRLSHKVVLLSTLLEDEEAWEKASKIDKKFGGSGGS	HHH_b1_03555_000000044_dldesign_0_cycle1_af2pred_0001
17	0	7	3	0	2	GSGGSEEAKKEVKELLEKAKKEKDKEKAEELFFKARSLAMDAVDGEAMDLYEKEFLKFFSGGSGG	HHH_b2_04005_000000234_dldesign_0_cycle1_af2pred_0001
392	1	0	0	0	0	SGGSSSLKKEVEKLVKEAEKLAKEGNKDEAVLLLNRARFLAVEANDPETFSKLSKKIDELKGGSG	HHH_b2_06255_000000210_dldesign_0_cycle1_af2pred_0001
2457	3	0	0	0	0	SGGSEYKEVKKEVYEFAEKNNDKELLEEAKKIEELYEEENDEEMATIMLKSSKVLAERKLKGGSG	HHH_b1_04962_000000065_dldesign_0_cycle1_af2pred_0001
281	0	0	0	0	0	SGGSGQAEKEVKNDIKAAKSWAEDGDKETARMILRIAKIIAEQAGDPELAKEVEEVEKEIGGSGG	HHH_b2_07962_000000040_dldesign_0_cycle1_af2pred_0001
516	0	0	0	0	0	SGGSSIEKEVKEDVETAKEWAEEGDVDTAEMILRIALSKAELAGDEELVKEIKKKLEEFKGGGSG	HHH_b1_06411_000000107_dldesign_0_cycle1_af2pred_0001
900	0	0	0	0	0	SGGSSEELEKLKKKFEEAKKKKDKEGLEEIRLEVASLFLDTDDSEAAKLREEIIEAIKELGGSGG	HHH_b1_00693_000000070_dldesign_0_cycle1_af2pred_0001
182	0	0	0	0	0	SGGSGVMDKALELKWEFIDAVVEDDEEKMKKIVEELTKLAKENNSEEAAILAKIVEEDYKEGGSG	HHH_b1_06441_000000010_dldesign_0_cycle1_af2pred_0001
1476	1	0	0	0	0	SGGSMEEARKRVKELLEKAKKEKNKDEREILIGKALLDAVDANDEELIELVLKVDKEYESGGSGG	HHH_b2_03651_000000104_dldesign_0_cycle1_af2pred_0001
72	0	0	0	0	0	SGGSEMKKKIDEKLEEIKKLIEKGKKEEAWSLANKLVFEIFEADDDEGFDKLNELEKKIFGGSGG	HHH_b1_06902_000000155_dldesign_0_cycle1_af2pred_0001
680	0	0	0	0	0	SGGSKELLEKYKKEITKALEEKDPAKAFSLLAKLRFEAEEKNDPELEKLFSELSKKLDELQGGSG	HHH_b1_05622_000000026_dldesign_0_cycle1_af2pred_0001
1451	1	0	0	0	0	GSDIKEEVEEIREKSKELAKKGDWKEIEKLKEKLQEIIKEKGDPLAEEVSFEVNSMLMDLLEGGS	HHH_eva_0319_000000007_dldesign_0_cycle1_af2pred_0001
1195	1	0	0	0	0	GGSMEAQKKAEEAIKKADELAAAGKPEEAESVLMKAILDLSEANDEEAVDKVTKKSKEISEGGSG	HHH_b1_00261_000000089_dldesign_0_cycle1_af2pred_0001
248	0	0	0	0	0	KSDLRAIKTFAEEDPEDARMIAKLLVSKAKLEGNEELLEALEKVLEALDEGDVEKAKEIIDEYLN	ad8cbdf69b5e22be0cecabaad7f08384_0001_1_000000019_dldesign_0_cycle1_af2pred_0001
1113	0	0	0	0	0	SGGSLIKKAVQDRIDTAKSYHDEGDPENARFLLDSARMLAEELGDEELLARIDEVRKEIEGGSGG	HHH_b1_06830_000000293_dldesign_0_cycle1_af2pred_0001
784	1	0	0	0	0	SGGSSINAEQARQDLKAAKEYKKEGEPDIARMIARIALILAKEAGDKELAEEIEKFLKELEGGSG	HHH_b2_01703_000000027_dldesign_0_cycle1_af2pred_0001
1085	1	0	0	0	0	SGGSGEVKLEAKLIAMKAFMEAVEKNDDETASEIAKLENEIVETGDEEKLKKLKELYEKIGGSGG	HHH_b1_07116_000000165_dldesign_0_cycle1_af2pred_0001
361	0	0	0	0	0	SGGSSKEEREQHKRAVEEWLKEGDPDSARLVAKSMKALAEVKNDPEMLKEAEELLKLVEEGGSGG	HHH_b2_00697_000000021_dldesign_0_cycle1_af2pred_0001
[truncated: 6,817 more rows]
