# Supplementary material for: De Novo Design of High‐Affinity Miniprotein Binders Targeting Francisella Tularensis Virulence Factor
Source: Angew Chem Int Ed Engl. 2025 Oct 21;64(52):e202516058. doi: 10.1002/anie.202516058 (PMC12723454; doi:10.1002/anie.202516058)
Supplement: Supplementary file 2 — Supplementary Information [file ANIE-64-e202516058-s002.zip › Flpp3_SuppFiles/siteI_affinityestimates.xlsx]

## Sheet: Sheet1
kd_lb	kd_ub	low_conf	avid_doesnt_agree	avid_lb	avid_ub	lowest_conc	highest_conc	binder_4000_nm	binder_400_nm	description
0	941.234	FALSE	FALSE	0	3931.77	1	1000	FALSE	FALSE	HHH_b2_00527_000000134_dldesign_0_cycle1_af2pred_0001					ASD4
0	225.324	FALSE	FALSE	0	11217.8	1	1000	FALSE	FALSE	HHH_b1_04056_000000214_dldesign_0_cycle1_af2pred_0001					ASD1
0	225.324	FALSE	FALSE	0	13573.5	1	1000	FALSE	FALSE	HHH_b1_03106_000000189_dldesign_0_cycle1_af2pred_0001					ASD3
0	18.9059	FALSE	FALSE	0	3931.77	1	1000	FALSE	FALSE	88563f0610b231b849a6a74dd1681fa9_0001_1_000000299_dldesign_0_cycle1_af2pred_0001
0	362.887	FALSE	FALSE	0	3931.77	1	1000	FALSE	FALSE	HHH_b1_05914_000000259_dldesign_0_cycle1_af2pred_0001
10.6719	inf	FALSE	FALSE	133696	inf	1	1000	FALSE	FALSE	HHH_b1_07469_000000025_dldesign_0_cycle1_af2pred_0001
12.913	1138.89	FALSE	FALSE	0	4324.95	1	1000	FALSE	FALSE	HHH_b2_07153_000000235_dldesign_0_cycle1_af2pred_0001					ASD2
12.913	5233.19	FALSE	FALSE	0	5756.5	1	1000	FALSE	FALSE	HHH_b1_05834_000000039_dldesign_0_cycle1_af2pred_0001
53.9408	5756.5	FALSE	FALSE	0	5233.19	1	1000	FALSE	FALSE	HHH_b1_04056_000000259_dldesign_0_cycle1_af2pred_0001
71.7952	3574.34	FALSE	FALSE	0	9270.91	1	1000	FALSE	FALSE	aadf5aa4c991a2bbf69164fcaa2c5d6f_0001_1_000000231_dldesign_0_cycle1_af2pred_0001
105.115	inf	FALSE	FALSE	147065	2.5662e+06	1	1000	FALSE	FALSE	HHH_b1_00985_000000193_dldesign_0_cycle1_af2pred_0001
105.115	inf	FALSE	FALSE	133696	inf	1	1000	FALSE	FALSE	HHH_b2_07717_000000253_dldesign_0_cycle1_af2pred_0001
105.115	inf	FALSE	FALSE	121542	inf	1	1000	FALSE	FALSE	HHH_b2_00009_000000282_dldesign_0_cycle1_af2pred_0001
105.115	inf	FALSE	FALSE	110492	inf	1	1000	FALSE	FALSE	HHH_b1_03229_000000008_dldesign_0_cycle1_af2pred_0001
105.115	inf	FALSE	FALSE	161772	inf	1	1000	FALSE	FALSE	HHH_b1_06070_000000112_dldesign_0_cycle1_af2pred_0001
105.115	inf	FALSE	FALSE	83014.5	5.50088e+06	1	1000	FALSE	FALSE	HHH_b2_06091_000000098_dldesign_0_cycle1_af2pred_0001
105.115	inf	FALSE	FALSE	147065	3.75717e+06	1	1000	FALSE	FALSE	ems_3hM_3122_000000179_dldesign_0_cycle1_af2pred_0001
105.115	inf	FALSE	FALSE	100448	inf	1	1000	FALSE	FALSE	HHH_b2_01327_000000122_dldesign_0_cycle1_af2pred_0001
105.115	inf	FALSE	FALSE	121542	1.08832e+06	1	1000	FALSE	FALSE	HHH_b1_08383_000000045_dldesign_0_cycle1_af2pred_0001
105.115	inf	FALSE	FALSE	110492	inf	1	1000	FALSE	FALSE	HHH_b1_05436_000000187_dldesign_0_cycle1_af2pred_0001
105.115	inf	FALSE	FALSE	121542	inf	1	1000	FALSE	FALSE	HHH_b1_06124_000000296_dldesign_0_cycle1_af2pred_0001
105.115	inf	FALSE	FALSE	133696	inf	1	1000	FALSE	FALSE	HHH_b2_01685_000000028_dldesign_0_cycle1_af2pred_0001
105.115	inf	FALSE	FALSE	147065	2.82282e+06	1	1000	FALSE	FALSE	HHH_b1_00019_000000017_dldesign_0_cycle1_af2pred_0001
105.115	inf	FALSE	FALSE	133696	2.82282e+06	1	1000	FALSE	FALSE	HHH_b1_04049_000000049_dldesign_0_cycle1_af2pred_0001
105.115	inf	FALSE	FALSE	121542	inf	1	1000	FALSE	FALSE	HHH_b1_00994_000000166_dldesign_0_cycle1_af2pred_0001
105.115	inf	FALSE	FALSE	147065	3.1051e+06	1	1000	FALSE	FALSE	HHH_b2_00529_000000046_dldesign_0_cycle1_af2pred_0001
105.115	inf	FALSE	FALSE	51545.5	1.19715e+06	1	1000	FALSE	FALSE	HHH_b1_06021_000000221_dldesign_0_cycle1_af2pred_0001
105.115	inf	FALSE	FALSE	100448	817671	1	1000	FALSE	FALSE	HHH_b1_06004_000000070_dldesign_0_cycle1_af2pred_0001
105.115	inf	FALSE	FALSE	91316	inf	1	1000	FALSE	FALSE	HHH_b2_03127_000000093_dldesign_0_cycle1_af2pred_0001
105.115	inf	FALSE	FALSE	147065	2.82282e+06	1	1000	FALSE	FALSE	HHH_b1_07656_000000249_dldesign_0_cycle1_af2pred_0001
105.115	inf	FALSE	FALSE	161772	inf	1	1000	FALSE	FALSE	2d802945e8072b187679eb5bbf22c474_0001_000000059_dldesign_0_cycle1_af2pred_0001
105.115	inf	FALSE	FALSE	100448	675761	1	1000	FALSE	FALSE	HHH_b2_02734_000000165_dldesign_0_cycle1_af2pred_0001
105.115	inf	FALSE	FALSE	161772	inf	1	1000	FALSE	FALSE	HHH_b1_02099_000000008_dldesign_0_cycle1_af2pred_0001
105.115	inf	FALSE	FALSE	133696	inf	1	1000	FALSE	FALSE	HHH_b2_02502_000000180_dldesign_0_cycle1_af2pred_0001
105.115	inf	FALSE	FALSE	100448	5.0008e+06	1	1000	FALSE	FALSE	HHH_b1_04422_000000031_dldesign_0_cycle1_af2pred_0001
105.115	inf	FALSE	FALSE	110492	inf	1	1000	FALSE	FALSE	HHH_b2_03524_000000023_dldesign_0_cycle1_af2pred_0001
105.115	inf	FALSE	FALSE	56700	899438	1	1000	FALSE	FALSE	HHH_b1_02792_000000031_dldesign_0_cycle1_af2pred_0001
105.115	inf	FALSE	FALSE	62370	inf	1	1000	FALSE	FALSE	HHH_b1_04641_000000010_dldesign_0_cycle1_af2pred_0001
105.115	inf	FALSE	FALSE	133696	1.75275e+06	1	1000	FALSE	FALSE	HHH_b1_01497_000000125_dldesign_0_cycle1_af2pred_0001
105.115	inf	FALSE	FALSE	147065	3.41561e+06	1	1000	FALSE	FALSE	HHH_b1_03274_000000271_dldesign_0_cycle1_af2pred_0001
105.115	inf	FALSE	FALSE	161772	inf	1	1000	FALSE	FALSE	HHH_b1_02799_000000012_dldesign_0_cycle1_af2pred_0001
105.115	inf	FALSE	FALSE	177949	inf	1	1000	FALSE	FALSE	HHH_b1_08311_000000115_dldesign_0_cycle1_af2pred_0001
105.115	inf	FALSE	FALSE	147065	inf	1	1000	FALSE	FALSE	HHH_b1_05708_000000064_dldesign_0_cycle1_af2pred_0001
105.115	inf	FALSE	FALSE	121542	2.82282e+06	1	1000	FALSE	FALSE	HHH_b1_01009_000000205_dldesign_0_cycle1_af2pred_0001
105.115	inf	FALSE	FALSE	51545.5	1.08832e+06	1	1000	FALSE	FALSE	HHH_b2_03952_000000128_dldesign_0_cycle1_af2pred_0001
105.115	inf	FALSE	FALSE	161772	inf	1	1000	FALSE	FALSE	HHH_b2_02807_000000230_dldesign_0_cycle1_af2pred_0001
105.115	inf	FALSE	FALSE	100448	1.08832e+06	1	1000	FALSE	FALSE	HHH_b1_01636_000000143_dldesign_0_cycle1_af2pred_0001
105.115	inf	FALSE	FALSE	110492	743337	1	1000	FALSE	FALSE	HHH_b1_05093_000000104_dldesign_0_cycle1_af2pred_0001
105.115	inf	FALSE	FALSE	121542	inf	1	1000	FALSE	FALSE	HHH_b1_08488_000000270_dldesign_0_cycle1_af2pred_0001
105.115	inf	FALSE	FALSE	91316	675761	1	1000	FALSE	FALSE	HHH_b2_03454_000000160_dldesign_0_cycle1_af2pred_0001
105.115	inf	FALSE	FALSE	121542	inf	1	1000	FALSE	FALSE	HHH_b1_05088_000000291_dldesign_0_cycle1_af2pred_0001
105.115	inf	FALSE	FALSE	75467.7	inf	1	1000	FALSE	FALSE	HHH_b2_01127_000000005_dldesign_0_cycle1_af2pred_0001
105.115	inf	FALSE	FALSE	133696	1.92802e+06	1	1000	FALSE	FALSE	HHH_b1_02926_000000114_dldesign_0_cycle1_af2pred_0001
105.115	inf	FALSE	FALSE	91316	5.0008e+06	1	1000	FALSE	FALSE	HHH_b2_03418_000000143_dldesign_0_cycle1_af2pred_0001
105.115	inf	FALSE	FALSE	133696	inf	1	1000	FALSE	FALSE	HHH_b2_05490_000000169_dldesign_0_cycle1_af2pred_0001
105.115	inf	FALSE	FALSE	100448	1.59341e+06	1	1000	FALSE	FALSE	779d60a9dcf775f26f4a864e9e491d97_0001_1_000000138_dldesign_0_cycle1_af2pred_0001
105.115	inf	FALSE	FALSE	91316	8.05384e+06	1	1000	FALSE	FALSE	HHH_b1_03521_000000240_dldesign_0_cycle1_af2pred_0001
105.115	inf	FALSE	FALSE	121542	817671	1	1000	FALSE	FALSE	HHH_b2_02192_000000201_dldesign_0_cycle1_af2pred_0001
105.115	inf	FALSE	FALSE	121542	inf	1	1000	FALSE	FALSE	HHH_b1_03246_000000020_dldesign_0_cycle1_af2pred_0001
105.115	inf	FALSE	FALSE	121542	inf	1	1000	FALSE	FALSE	HHH_b2_04815_000000256_dldesign_0_cycle1_af2pred_0001
105.115	inf	FALSE	FALSE	91316	inf	1	1000	FALSE	FALSE	HHH_b2_00078_000000038_dldesign_0_cycle1_af2pred_0001
105.115	inf	FALSE	FALSE	110492	inf	1	1000	FALSE	FALSE	HHH_b1_05358_000000253_dldesign_0_cycle1_af2pred_0001
105.115	inf	FALSE	FALSE	147065	inf	1	1000	FALSE	FALSE	HHH_b1_01873_000000248_dldesign_0_cycle1_af2pred_0001
105.115	inf	FALSE	FALSE	110492	989382	1	1000	FALSE	FALSE	HHH_b1_04034_000000006_dldesign_0_cycle1_af2pred_0001
105.115	inf	FALSE	FALSE	121542	817671	1	1000	FALSE	FALSE	HHH_b1_03977_000000161_dldesign_0_cycle1_af2pred_0001
105.115	inf	FALSE	FALSE	75467.7	2.33291e+06	1	1000	FALSE	FALSE	HHH_b1_04884_000000004_dldesign_0_cycle1_af2pred_0001
105.115	inf	FALSE	FALSE	161772	inf	1	1000	FALSE	FALSE	HHH_b2_00050_000000156_dldesign_0_cycle1_af2pred_0001
105.115	inf	FALSE	FALSE	62370	989382	1	1000	FALSE	FALSE	HHH_b1_06881_000000225_dldesign_0_cycle1_af2pred_0001
105.115	inf	FALSE	FALSE	110492	inf	1	1000	FALSE	FALSE	HHH_b1_01899_000000015_dldesign_0_cycle1_af2pred_0001
105.115	inf	FALSE	FALSE	133696	1.44855e+06	1	1000	FALSE	FALSE	7d06c54ffdcd64f04fd99e25e06e3333_0001_000000063_dldesign_0_cycle1_af2pred_0001
105.115	inf	FALSE	FALSE	75467.7	inf	1	1000	FALSE	FALSE	HHH_b2_00540_000000267_dldesign_0_cycle1_af2pred_0001
105.115	inf	FALSE	FALSE	133696	inf	1	1000	FALSE	FALSE	HHH_b1_02140_000000038_dldesign_0_cycle1_af2pred_0001
105.115	inf	FALSE	FALSE	121542	inf	1	1000	FALSE	FALSE	HHH_b1_04678_000000045_dldesign_0_cycle1_af2pred_0001
105.115	inf	FALSE	FALSE	75467.7	1.92802e+06	1	1000	FALSE	FALSE	HHH_b1_08546_000000224_dldesign_0_cycle1_af2pred_0001
105.115	inf	FALSE	FALSE	83014.5	5.0008e+06	1	1000	FALSE	FALSE	HHH_b2_00601_000000260_dldesign_0_cycle1_af2pred_0001
105.115	inf	FALSE	FALSE	42599.6	817671	1	1000	FALSE	FALSE	HHH_b1_04039_000000013_dldesign_0_cycle1_af2pred_0001
105.115	inf	FALSE	FALSE	91316	1.08832e+06	1	1000	FALSE	FALSE	HHH_b1_06489_000000066_dldesign_0_cycle1_af2pred_0001
105.115	inf	FALSE	FALSE	110492	817671	1	1000	FALSE	FALSE	HHH_b1_08268_000000021_dldesign_0_cycle1_af2pred_0001
105.115	inf	FALSE	FALSE	121542	899438	1	1000	FALSE	FALSE	HHH_b2_06354_000000049_dldesign_0_cycle1_af2pred_0001
105.115	inf	FALSE	FALSE	121542	2.5662e+06	1	1000	FALSE	FALSE	0747388746a55ac07d1e89ee11861e50_0001_000000028_dldesign_0_cycle1_af2pred_0001
105.115	inf	FALSE	FALSE	133696	1.44855e+06	1	1000	FALSE	FALSE	HHH_b2_06480_000000186_dldesign_0_cycle1_af2pred_0001
105.115	inf	FALSE	FALSE	133696	1.31687e+06	1	1000	FALSE	FALSE	ems_3hC_265_000000058_dldesign_0_cycle1_af2pred_0001
105.115	inf	FALSE	FALSE	100448	inf	1	1000	FALSE	FALSE	HHH_b2_03111_000000010_dldesign_0_cycle1_af2pred_0001
105.115	inf	FALSE	FALSE	133696	inf	1	1000	FALSE	FALSE	HHH_b1_05267_000000011_dldesign_0_cycle1_af2pred_0001
105.115	inf	FALSE	FALSE	147065	inf	1	1000	FALSE	FALSE	HHH_b2_03923_000000083_dldesign_0_cycle1_af2pred_0001
105.115	inf	FALSE	FALSE	68607	1.08832e+06	1	1000	FALSE	FALSE	HHH_b1_02000_000000156_dldesign_0_cycle1_af2pred_0001
105.115	inf	FALSE	FALSE	147065	inf	1	1000	FALSE	FALSE	HHH_b2_05849_000000208_dldesign_0_cycle1_af2pred_0001
105.115	inf	FALSE	FALSE	161772	inf	1	1000	FALSE	FALSE	HHH_b1_06004_000000019_dldesign_0_cycle1_af2pred_0001
105.115	inf	FALSE	FALSE	62370	inf	1	1000	FALSE	FALSE	HHH_b1_03278_000000021_dldesign_0_cycle1_af2pred_0001
105.115	inf	FALSE	FALSE	68607	3.1051e+06	1	1000	FALSE	FALSE	25f9f4afe794c6948451b9b9f757f73d_0001_000000000_dldesign_0_cycle1_af2pred_0001
105.115	inf	FALSE	FALSE	83014.5	inf	1	1000	FALSE	FALSE	HHH_b2_00648_000000003_dldesign_0_cycle1_af2pred_0001
105.115	inf	FALSE	FALSE	121542	989382	1	1000	FALSE	FALSE	HHH_b1_02715_000000035_dldesign_0_cycle1_af2pred_0001
105.115	inf	FALSE	FALSE	68607	743337	1	1000	FALSE	FALSE	HHH_b1_01556_000000268_dldesign_0_cycle1_af2pred_0001
105.115	inf	FALSE	FALSE	100448	7.32167e+06	1	1000	FALSE	FALSE	HHH_b1_06568_000000199_dldesign_0_cycle1_af2pred_0001
105.115	inf	FALSE	FALSE	83014.5	2.12083e+06	1	1000	FALSE	FALSE	HHH_b2_08272_000000188_dldesign_0_cycle1_af2pred_0001
105.115	inf	FALSE	FALSE	100448	989382	1	1000	FALSE	FALSE	HHH_b1_06926_000000081_dldesign_0_cycle1_af2pred_0001
105.115	inf	FALSE	FALSE	21860.3	inf	1	1000	FALSE	FALSE	HHH_b2_07592_000000051_dldesign_0_cycle1_af2pred_0001
105.115	inf	FALSE	FALSE	68607	1.19715e+06	1	1000	FALSE	FALSE	HHH_b1_00885_000000053_dldesign_0_cycle1_af2pred_0001
105.115	inf	FALSE	FALSE	121542	inf	1	1000	FALSE	FALSE	c4b2007aa42f98218aafb42d43655759_0001_000000040_dldesign_0_cycle1_af2pred_0001
105.115	inf	FALSE	FALSE	62370	inf	1	1000	FALSE	FALSE	ems_3hC_501_0001_000000174_dldesign_0_cycle1_af2pred_0001
105.115	inf	FALSE	FALSE	68607	817671	1	1000	FALSE	FALSE	ac710d00df0a15e663fb636f306744b3_0001_1_000000013_dldesign_0_cycle1_af2pred_0001
105.115	inf	FALSE	FALSE	133696	inf	1	1000	FALSE	FALSE	HHH_b1_08314_000000093_dldesign_0_cycle1_af2pred_0001
105.115	inf	FALSE	FALSE	133696	1.44855e+06	1	1000	FALSE	FALSE	HHH_b2_03402_000000014_dldesign_0_cycle1_af2pred_0001
105.115	inf	FALSE	FALSE	32005.7	inf	1	1000	FALSE	FALSE	HHH_b1_06864_000000005_dldesign_0_cycle1_af2pred_0001
105.115	inf	FALSE	FALSE	100448	817671	1	1000	FALSE	FALSE	HHH_b2_04774_000000288_dldesign_0_cycle1_af2pred_0001
105.115	inf	FALSE	FALSE	133696	inf	1	1000	FALSE	FALSE	HHH_b1_03837_000000268_dldesign_0_cycle1_af2pred_0001
105.115	inf	FALSE	FALSE	91316	inf	1	1000	FALSE	FALSE	HHH_b1_00042_000000166_dldesign_0_cycle1_af2pred_0001
105.115	inf	FALSE	FALSE	121542	989382	1	1000	FALSE	FALSE	940a537766334e3676cbdcc47b57b991_0001_1_000000073_dldesign_0_cycle1_af2pred_0001
105.115	inf	FALSE	FALSE	62370	899438	1	1000	FALSE	FALSE	HHH_b2_05004_000000281_dldesign_0_cycle1_af2pred_0001
105.115	inf	FALSE	FALSE	100448	614328	1	1000	FALSE	FALSE	HHH_b1_06168_000000078_dldesign_0_cycle1_af2pred_0001
105.115	inf	FALSE	FALSE	46859.5	1.08832e+06	1	1000	FALSE	FALSE	HHH_b1_00678_000000246_dldesign_0_cycle1_af2pred_0001
105.115	inf	FALSE	FALSE	75467.7	1.75275e+06	1	1000	FALSE	FALSE	HHH_b2_02456_000000148_dldesign_0_cycle1_af2pred_0001
105.115	inf	FALSE	FALSE	75467.7	817671	1	1000	FALSE	FALSE	HHH_b2_05909_000000184_dldesign_0_cycle1_af2pred_0001
105.115	inf	FALSE	FALSE	100448	743337	1	1000	FALSE	FALSE	HHH_b1_02464_000000139_dldesign_0_cycle1_af2pred_0001
105.115	inf	FALSE	FALSE	110492	989382	1	1000	FALSE	FALSE	HHH_b1_02689_000000193_dldesign_0_cycle1_af2pred_0001
105.115	inf	FALSE	FALSE	51545.5	inf	1	1000	FALSE	FALSE	HHH_b1_05397_000000089_dldesign_0_cycle1_af2pred_0001
105.115	inf	FALSE	FALSE	110492	inf	1	1000	FALSE	FALSE	HHH_b1_02476_000000096_dldesign_0_cycle1_af2pred_0001
105.115	inf	FALSE	FALSE	16424	inf	1	1000	FALSE	FALSE	HHH_b1_02893_000000285_dldesign_0_cycle1_af2pred_0001
105.115	inf	FALSE	FALSE	91316	4.13289e+06	1	1000	FALSE	FALSE	HHH_b2_00749_000000058_dldesign_0_cycle1_af2pred_0001
105.115	inf	FALSE	FALSE	161772	inf	1	1000	FALSE	FALSE	HHH_b2_07579_000000160_dldesign_0_cycle1_af2pred_0001
105.115	inf	FALSE	FALSE	62370	817671	1	1000	FALSE	FALSE	HHH_b2_03608_000000054_dldesign_0_cycle1_af2pred_0001
105.115	inf	FALSE	FALSE	29096.1	989382	1	1000	FALSE	FALSE	10d7d3aaeaf0b3e99996022c2837cdcb_0001_1_000000107_dldesign_0_cycle1_af2pred_0001
105.115	inf	FALSE	FALSE	100448	614328	1	1000	FALSE	FALSE	HHH_b1_04313_000000046_dldesign_0_cycle1_af2pred_0001
225.324	inf	FALSE	FALSE	133696	5.0008e+06	1	1000	FALSE	FALSE	HHH_b1_01310_000000068_dldesign_0_cycle1_af2pred_0001
225.324	inf	FALSE	FALSE	46859.5	899438	1	1000	FALSE	FALSE	HHH_b2_06481_000000180_dldesign_0_cycle1_af2pred_0001
225.324	inf	FALSE	FALSE	91316	675761	1	1000	FALSE	FALSE	HHH_b2_04167_000000203_dldesign_0_cycle1_af2pred_0001
225.324	inf	FALSE	FALSE	121542	inf	1	1000	FALSE	FALSE	HHH_b2_04996_000000190_dldesign_0_cycle1_af2pred_0001
225.324	inf	FALSE	FALSE	91316	2.12083e+06	1	1000	FALSE	FALSE	HHH_b2_00937_000000254_dldesign_0_cycle1_af2pred_0001
225.324	inf	FALSE	FALSE	91316	1.92802e+06	1	1000	FALSE	FALSE	HHH_b1_05407_000000129_dldesign_0_cycle1_af2pred_0001
225.324	inf	FALSE	FALSE	83014.5	3.41561e+06	1	1000	FALSE	FALSE	9fe6fb3f120b534823be2fbd76a57876_0001_000000284_dldesign_0_cycle1_af2pred_0001
225.324	inf	FALSE	FALSE	147065	3.1051e+06	1	1000	FALSE	FALSE	HHH_b2_01942_000000150_dldesign_0_cycle1_af2pred_0001
225.324	inf	FALSE	FALSE	100448	5.50088e+06	1	1000	FALSE	FALSE	HHH_b1_05426_000000156_dldesign_0_cycle1_af2pred_0001
225.324	inf	FALSE	FALSE	110492	inf	1	1000	FALSE	FALSE	ems_3hM_2146_000000296_dldesign_0_cycle1_af2pred_0001
225.324	inf	FALSE	FALSE	133696	inf	1	1000	FALSE	FALSE	HHH_b1_02532_000000045_dldesign_0_cycle1_af2pred_0001
225.324	inf	FALSE	FALSE	121542	inf	1	1000	FALSE	FALSE	HHH_b1_04653_000000292_dldesign_0_cycle1_af2pred_0001
225.324	inf	FALSE	FALSE	68607	1.44855e+06	1	1000	FALSE	FALSE	HHH_b1_03522_000000274_dldesign_0_cycle1_af2pred_0001
225.324	inf	FALSE	FALSE	133696	inf	1	1000	FALSE	FALSE	HHH_b1_04330_000000087_dldesign_0_cycle1_af2pred_0001
225.324	inf	FALSE	FALSE	121542	1.19715e+06	1	1000	FALSE	FALSE	HHH_b2_02849_000000175_dldesign_0_cycle1_af2pred_0001
225.324	inf	FALSE	FALSE	147065	inf	1	1000	FALSE	FALSE	HHH_b1_07606_000000139_dldesign_0_cycle1_af2pred_0001
225.324	inf	FALSE	FALSE	147065	3.1051e+06	1	1000	FALSE	FALSE	HHH_b1_04888_000000204_dldesign_0_cycle1_af2pred_0001
225.324	inf	FALSE	FALSE	110492	1.44855e+06	1	1000	FALSE	FALSE	57fbbab2d607e533440bfb1b251026a3_0001_000000091_dldesign_0_cycle1_af2pred_0001
225.324	inf	FALSE	FALSE	147065	inf	1	1000	FALSE	FALSE	eac4c1c76330803482ec69faa85739af_0001_000000143_dldesign_0_cycle1_af2pred_0001
225.324	inf	FALSE	FALSE	110492	inf	1	1000	FALSE	FALSE	HHH_b1_04012_000000286_dldesign_0_cycle1_af2pred_0001
225.324	inf	FALSE	FALSE	161772	inf	1	1000	FALSE	FALSE	HHH_b1_05210_000000212_dldesign_0_cycle1_af2pred_0001
225.324	inf	FALSE	FALSE	121542	1.59341e+06	1	1000	FALSE	FALSE	HHH_b2_06517_000000068_dldesign_0_cycle1_af2pred_0001
225.324	inf	FALSE	FALSE	91316	inf	1	1000	FALSE	FALSE	HHH_b1_05775_000000121_dldesign_0_cycle1_af2pred_0001
225.324	inf	FALSE	FALSE	133696	2.12083e+06	1	1000	FALSE	FALSE	HHH_b2_06241_000000134_dldesign_0_cycle1_af2pred_0001
225.324	inf	FALSE	FALSE	121542	1.08832e+06	1	1000	FALSE	FALSE	HHH_b2_03711_000000153_dldesign_0_cycle1_af2pred_0001
225.324	inf	FALSE	FALSE	121542	899438	1	1000	FALSE	FALSE	HHH_b1_06441_000000282_dldesign_0_cycle1_af2pred_0001
225.324	inf	FALSE	FALSE	100448	inf	1	1000	FALSE	FALSE	HHH_b1_06318_000000023_dldesign_0_cycle1_af2pred_0001
225.324	inf	FALSE	FALSE	133696	2.82282e+06	1	1000	FALSE	FALSE	HHH_eva_0269_000000097_dldesign_0_cycle1_af2pred_0001
225.324	inf	FALSE	FALSE	68607	743337	1	1000	FALSE	FALSE	HHH_b1_01594_000000070_dldesign_0_cycle1_af2pred_0001
225.324	inf	FALSE	FALSE	121542	1.19715e+06	1	1000	FALSE	FALSE	343a966fea467f63e9ae2a75d8fd162e_0001_000000125_dldesign_0_cycle1_af2pred_0001
225.324	inf	FALSE	FALSE	110492	675761	1	1000	FALSE	FALSE	HHH_b2_03769_000000139_dldesign_0_cycle1_af2pred_0001
225.324	inf	FALSE	FALSE	110492	817671	1	1000	FALSE	FALSE	89d51094ace004f14de90db6817c454c_0001_000000112_dldesign_0_cycle1_af2pred_0001
225.324	inf	FALSE	FALSE	110492	5.50088e+06	1	1000	FALSE	FALSE	HHH_b2_06395_000000265_dldesign_0_cycle1_af2pred_0001
225.324	inf	FALSE	FALSE	91316	675761	1	1000	FALSE	FALSE	ems_3hC_59_000000086_dldesign_0_cycle1_af2pred_0001
225.324	inf	FALSE	FALSE	100448	inf	1	1000	FALSE	FALSE	HHH_b2_05690_000000129_dldesign_0_cycle1_af2pred_0001
225.324	inf	FALSE	FALSE	133696	6.65606e+06	1	1000	FALSE	FALSE	HHH_b2_03632_000000019_dldesign_0_cycle1_af2pred_0001
225.324	inf	FALSE	FALSE	62370	743337	1	1000	FALSE	FALSE	HHH_b2_05408_000000168_dldesign_0_cycle1_af2pred_0001
225.324	inf	FALSE	FALSE	100448	6.05097e+06	1	1000	FALSE	FALSE	03d1612f130aec461e27f81ac552cf35_0001_000000152_dldesign_0_cycle1_af2pred_0001
225.324	inf	FALSE	FALSE	100448	inf	1	1000	FALSE	FALSE	HHH_b1_04837_000000043_dldesign_0_cycle1_af2pred_0001
225.324	inf	FALSE	FALSE	100448	1.75275e+06	1	1000	FALSE	FALSE	HHH_b1_08662_000000149_dldesign_0_cycle1_af2pred_0001
225.324	inf	FALSE	FALSE	56700	inf	1	1000	FALSE	FALSE	HHH_b1_07859_000000159_dldesign_0_cycle1_af2pred_0001
225.324	inf	FALSE	FALSE	51545.5	inf	1	1000	FALSE	FALSE	HHH_b2_02983_000000118_dldesign_0_cycle1_af2pred_0001
225.324	inf	FALSE	FALSE	75467.7	inf	1	1000	FALSE	FALSE	HHH_b1_08148_000000182_dldesign_0_cycle1_af2pred_0001
225.324	inf	FALSE	FALSE	133696	inf	1	1000	FALSE	FALSE	HHH_b1_07593_000000032_dldesign_0_cycle1_af2pred_0001
225.324	inf	FALSE	FALSE	110492	817671	1	1000	FALSE	FALSE	HHH_b1_08445_000000232_dldesign_0_cycle1_af2pred_0001
225.324	inf	FALSE	FALSE	121542	3.41561e+06	1	1000	FALSE	FALSE	HHH_b2_07633_000000121_dldesign_0_cycle1_af2pred_0001
225.324	inf	FALSE	FALSE	56700	899438	1	1000	FALSE	FALSE	HHH_b1_00117_000000002_dldesign_0_cycle1_af2pred_0001
225.324	inf	FALSE	FALSE	133696	3.75717e+06	1	1000	FALSE	FALSE	HHH_b1_03679_000000106_dldesign_0_cycle1_af2pred_0001
225.324	inf	FALSE	FALSE	83014.5	4.13289e+06	1	1000	FALSE	FALSE	HHH_b1_03033_000000114_dldesign_0_cycle1_af2pred_0001
225.324	inf	FALSE	FALSE	83014.5	1.44855e+06	1	1000	FALSE	FALSE	HHH_b2_04490_000000116_dldesign_0_cycle1_af2pred_0001
225.324	inf	FALSE	FALSE	147065	inf	1	1000	FALSE	FALSE	HHH_b1_06151_000000004_dldesign_0_cycle1_af2pred_0001
225.324	inf	FALSE	FALSE	121542	1.08832e+06	1	1000	FALSE	FALSE	HHH_b2_08134_000000224_dldesign_0_cycle1_af2pred_0001
225.324	inf	FALSE	FALSE	91316	614328	1	1000	FALSE	FALSE	HHH_b1_04833_000000268_dldesign_0_cycle1_af2pred_0001
225.324	inf	FALSE	FALSE	133696	2.5662e+06	1	1000	FALSE	FALSE	HHH_b1_02894_000000109_dldesign_0_cycle1_af2pred_0001
225.324	inf	FALSE	FALSE	147065	inf	1	1000	FALSE	FALSE	HHH_b1_04836_000000135_dldesign_0_cycle1_af2pred_0001
225.324	inf	FALSE	FALSE	68607	743337	1	1000	FALSE	FALSE	HHH_b2_03906_000000142_dldesign_0_cycle1_af2pred_0001
225.324	inf	FALSE	FALSE	91316	8.05384e+06	1	1000	FALSE	FALSE	f78fdf3a6b1cc8a037b7c7477770e1ab_0001_000000053_dldesign_0_cycle1_af2pred_0001
225.324	inf	FALSE	FALSE	121542	2.5662e+06	1	1000	FALSE	FALSE	HHH_b1_00767_000000110_dldesign_0_cycle1_af2pred_0001
225.324	inf	FALSE	FALSE	62370	inf	1	1000	FALSE	FALSE	HHH_b1_03443_000000016_dldesign_0_cycle1_af2pred_0001
225.324	inf	FALSE	FALSE	62370	3.41561e+06	1	1000	FALSE	FALSE	HHH_b1_02849_000000167_dldesign_0_cycle1_af2pred_0001
225.324	inf	FALSE	FALSE	110492	inf	1	1000	FALSE	FALSE	HHH_b1_03115_000000133_dldesign_0_cycle1_af2pred_0001
225.324	inf	FALSE	FALSE	56700	inf	1	1000	FALSE	FALSE	HHH_b1_07561_000000257_dldesign_0_cycle1_af2pred_0001
225.324	inf	FALSE	FALSE	75467.7	743337	1	1000	FALSE	FALSE	HHH_b1_03637_000000125_dldesign_0_cycle1_af2pred_0001
225.324	inf	FALSE	FALSE	91316	675761	1	1000	FALSE	FALSE	HHH_b1_00781_000000004_dldesign_0_cycle1_af2pred_0001
225.324	inf	FALSE	FALSE	56700	inf	1	1000	FALSE	FALSE	HHH_b1_02595_000000089_dldesign_0_cycle1_af2pred_0001
225.324	inf	FALSE	FALSE	121542	inf	1	1000	FALSE	FALSE	ems_3hC_162_0002_000000027_dldesign_0_cycle1_af2pred_0001
225.324	inf	FALSE	FALSE	110492	899438	1	1000	FALSE	FALSE	HHH_b2_03285_000000049_dldesign_0_cycle1_af2pred_0001
225.324	inf	FALSE	FALSE	91316	614328	1	1000	FALSE	FALSE	HHH_b2_00807_000000173_dldesign_0_cycle1_af2pred_0001
225.324	inf	FALSE	FALSE	100448	1.59341e+06	1	1000	FALSE	FALSE	HHH_b1_01544_000000206_dldesign_0_cycle1_af2pred_0001
225.324	inf	FALSE	FALSE	161772	inf	1	1000	FALSE	FALSE	HHH_b1_04210_000000245_dldesign_0_cycle1_af2pred_0001
225.324	inf	FALSE	FALSE	110492	743337	1	1000	FALSE	FALSE	HHH_b2_00318_000000283_dldesign_0_cycle1_af2pred_0001
225.324	inf	FALSE	FALSE	100448	1.59341e+06	1	1000	FALSE	FALSE	HHH_b1_01075_000000055_dldesign_0_cycle1_af2pred_0001
225.324	inf	FALSE	FALSE	91316	inf	1	1000	FALSE	FALSE	HHH_b1_06902_000000121_dldesign_0_cycle1_af2pred_0001
225.324	inf	FALSE	FALSE	110492	inf	1	1000	FALSE	FALSE	HHH_b2_01384_000000070_dldesign_0_cycle1_af2pred_0001
225.324	inf	FALSE	FALSE	75467.7	1.31687e+06	1	1000	FALSE	FALSE	HHH_b2_07965_000000021_dldesign_0_cycle1_af2pred_0001
225.324	inf	FALSE	FALSE	121542	1.44855e+06	1	1000	FALSE	FALSE	HHH_b1_06270_000000082_dldesign_0_cycle1_af2pred_0001
225.324	inf	FALSE	FALSE	100448	675761	1	1000	FALSE	FALSE	HHH_b1_02030_000000147_dldesign_0_cycle1_af2pred_0001
225.324	inf	FALSE	FALSE	100448	614328	1	1000	FALSE	FALSE	ems_3hC_559_000000171_dldesign_0_cycle1_af2pred_0001
225.324	inf	FALSE	FALSE	75467.7	743337	1	1000	FALSE	FALSE	HHH_b1_08371_000000199_dldesign_0_cycle1_af2pred_0001
225.324	inf	FALSE	FALSE	121542	1.75275e+06	1	1000	FALSE	FALSE	HHH_b2_04749_000000090_dldesign_0_cycle1_af2pred_0001
225.324	inf	FALSE	FALSE	38726.9	899438	1	1000	FALSE	FALSE	b5b552dfac4c7d9a27c04eda05df7692_0001_000000149_dldesign_0_cycle1_af2pred_0001
225.324	inf	FALSE	FALSE	121542	989382	1	1000	FALSE	FALSE	5f20bd37ef72b54d9d5808571b4331c8_0001_000000213_dldesign_0_cycle1_af2pred_0001
225.324	inf	FALSE	FALSE	100448	743337	1	1000	FALSE	FALSE	HHH_b2_03640_000000247_dldesign_0_cycle1_af2pred_0001
225.324	inf	FALSE	FALSE	83014.5	inf	1	1000	FALSE	FALSE	ems_3hM_1997_000000060_dldesign_0_cycle1_af2pred_0001
225.324	inf	FALSE	FALSE	83014.5	1.59341e+06	1	1000	FALSE	FALSE	HHH_b1_07025_000000070_dldesign_0_cycle1_af2pred_0001
225.324	inf	FALSE	FALSE	46859.5	989382	1	1000	FALSE	FALSE	HHH_b1_08331_000000144_dldesign_0_cycle1_af2pred_0001
225.324	inf	FALSE	FALSE	75467.7	2.82282e+06	1	1000	FALSE	FALSE	HHH_b2_03459_000000099_dldesign_0_cycle1_af2pred_0001
225.324	inf	FALSE	FALSE	75467.7	2.5662e+06	1	1000	FALSE	FALSE	HHH_b2_00923_000000096_dldesign_0_cycle1_af2pred_0001
225.324	inf	FALSE	FALSE	91316	675761	1	1000	FALSE	FALSE	HHH_b2_01529_000000158_dldesign_0_cycle1_af2pred_0001
329.897	inf	FALSE	FALSE	38726.9	614328	1	1000	FALSE	FALSE	HHH_b1_05397_000000141_dldesign_0_cycle1_af2pred_0001
439.093	inf	FALSE	FALSE	51545.5	899438	1	1000	FALSE	FALSE	HHH_b1_03840_000000046_dldesign_0_cycle1_af2pred_0001
483.002	29096.1	FALSE	FALSE	0	3931.77	1	1000	FALSE	FALSE	HHH_b1_00433_000000250_dldesign_0_cycle1_af2pred_0001
642.876	26451	FALSE	FALSE	0	13573.5	1	1000	FALSE	FALSE	HHH_b2_00527_000000052_dldesign_0_cycle1_af2pred_0001
642.876	19873	FALSE	FALSE	0	13573.5	1	1000	FALSE	FALSE	HHH_b1_03752_000000039_dldesign_0_cycle1_af2pred_0001
1035.36	18066.4	FALSE	FALSE	0	5233.19	1	1000	FALSE	FALSE	HHH_b1_04056_000000106_dldesign_0_cycle1_af2pred_0001
3931.77	inf	FALSE	FALSE	83014.5	inf	1	1000	FALSE	FALSE	HHH_b1_05090_000000172_dldesign_0_cycle1_af2pred_0001
3931.77	inf	FALSE	FALSE	100448	inf	1	1000	FALSE	FALSE	HHH_b1_01500_000000144_dldesign_0_cycle1_af2pred_0001
3931.77	inf	FALSE	FALSE	121542	1.59341e+06	1	1000	FALSE	FALSE	HHH_b1_01276_000000247_dldesign_0_cycle1_af2pred_0001
3931.77	inf	FALSE	FALSE	62370	675761	1	1000	FALSE	FALSE	HHH_b1_07975_000000147_dldesign_0_cycle1_af2pred_0001
3931.77	inf	FALSE	FALSE	100448	1.31687e+06	1	1000	FALSE	FALSE	HHH_b2_05381_000000006_dldesign_0_cycle1_af2pred_0001
3931.77	inf	FALSE	FALSE	100448	2.33291e+06	1	1000	FALSE	FALSE	HHH_b1_07861_000000218_dldesign_0_cycle1_af2pred_0001
3931.77	inf	FALSE	FALSE	121542	inf	1	1000	FALSE	FALSE	HHH_b1_02197_000000009_dldesign_0_cycle1_af2pred_0001
3931.77	inf	FALSE	FALSE	91316	inf	1	1000	FALSE	FALSE	HHH_b2_02595_000000106_dldesign_0_cycle1_af2pred_0001
3931.77	inf	FALSE	FALSE	121542	1.59341e+06	1	1000	FALSE	FALSE	77bd590ed5d37effd7ce5f2f52e6dcee_0001_000000006_dldesign_0_cycle1_af2pred_0001
3931.77	inf	FALSE	FALSE	133696	inf	1	1000	FALSE	FALSE	39c777398ffbd12df8caa9c4267f6724_0001_000000172_dldesign_0_cycle1_af2pred_0001
3931.77	inf	FALSE	FALSE	121542	5.0008e+06	1	1000	FALSE	FALSE	HHH_b2_04825_000000123_dldesign_0_cycle1_af2pred_0001
3931.77	inf	FALSE	FALSE	75467.7	inf	1	1000	FALSE	FALSE	HHH_b1_04990_000000041_dldesign_0_cycle1_af2pred_0001
3931.77	inf	FALSE	FALSE	121542	2.12083e+06	1	1000	FALSE	FALSE	HHH_b1_06513_000000223_dldesign_0_cycle1_af2pred_0001
3931.77	inf	FALSE	FALSE	110492	inf	1	1000	FALSE	FALSE	HHH_b2_04038_000000189_dldesign_0_cycle1_af2pred_0001
3931.77	inf	FALSE	FALSE	110492	899438	1	1000	FALSE	FALSE	HHH_b1_01283_000000096_dldesign_0_cycle1_af2pred_0001
3931.77	inf	FALSE	FALSE	91316	1.44855e+06	1	1000	FALSE	FALSE	HHH_b1_02626_000000116_dldesign_0_cycle1_af2pred_0001
3931.77	inf	FALSE	FALSE	121542	inf	1	1000	FALSE	FALSE	HHH_b1_04175_000000126_dldesign_0_cycle1_af2pred_0001
3931.77	inf	FALSE	FALSE	91316	inf	1	1000	FALSE	FALSE	HHH_b2_00161_000000060_dldesign_0_cycle1_af2pred_0001
3931.77	inf	FALSE	FALSE	133696	inf	1	1000	FALSE	FALSE	HHH_b2_04724_000000008_dldesign_0_cycle1_af2pred_0001
3931.77	inf	FALSE	FALSE	35206.3	614328	1	1000	FALSE	FALSE	HHH_b1_06398_000000032_dldesign_0_cycle1_af2pred_0001
3931.77	inf	FALSE	FALSE	110492	1.44855e+06	1	1000	FALSE	FALSE	HHH_b1_06326_000000198_dldesign_0_cycle1_af2pred_0001
3931.77	inf	FALSE	FALSE	100448	inf	1	1000	FALSE	FALSE	HHH_b1_02754_000000146_dldesign_0_cycle1_af2pred_0001
3931.77	inf	FALSE	FALSE	91316	675761	1	1000	FALSE	FALSE	HHH_b2_05090_000000099_dldesign_0_cycle1_af2pred_0001
3931.77	inf	FALSE	FALSE	83014.5	6.05097e+06	1	1000	FALSE	FALSE	HHH_b1_03413_000000145_dldesign_0_cycle1_af2pred_0001
3931.77	inf	FALSE	FALSE	110492	inf	1	1000	FALSE	FALSE	HHH_b2_00787_000000098_dldesign_0_cycle1_af2pred_0001
3931.77	inf	FALSE	FALSE	110492	inf	1	1000	FALSE	FALSE	HHH_b1_00749_000000148_dldesign_0_cycle1_af2pred_0001
3931.77	inf	FALSE	FALSE	91316	inf	1	1000	FALSE	FALSE	HHH_b2_08365_000000013_dldesign_0_cycle1_af2pred_0001
3931.77	inf	FALSE	FALSE	133696	inf	1	1000	FALSE	FALSE	HHH_b2_01191_000000152_dldesign_0_cycle1_af2pred_0001
3931.77	inf	FALSE	FALSE	100448	inf	1	1000	FALSE	FALSE	HHH_b2_06398_000000284_dldesign_0_cycle1_af2pred_0001
3931.77	inf	FALSE	FALSE	75467.7	inf	1	1000	FALSE	FALSE	HHH_b2_05925_000000197_dldesign_0_cycle1_af2pred_0001
3931.77	inf	FALSE	FALSE	75467.7	3.1051e+06	1	1000	FALSE	FALSE	HHH_b2_04091_000000015_dldesign_0_cycle1_af2pred_0001
3931.77	inf	FALSE	FALSE	147065	inf	1	1000	FALSE	FALSE	HHH_b2_01820_000000164_dldesign_0_cycle1_af2pred_0001
3931.77	inf	FALSE	FALSE	83014.5	6.65606e+06	1	1000	FALSE	FALSE	HHH_b1_03012_000000218_dldesign_0_cycle1_af2pred_0001
3931.77	inf	FALSE	FALSE	121542	inf	1	1000	FALSE	FALSE	HHH_b1_00129_000000278_dldesign_0_cycle1_af2pred_0001
3931.77	inf	FALSE	FALSE	56700	1.08832e+06	1	1000	FALSE	FALSE	HHH_b1_05208_000000005_dldesign_0_cycle1_af2pred_0001
3931.77	inf	FALSE	FALSE	100448	743337	1	1000	FALSE	FALSE	HHH_b1_01120_000000067_dldesign_0_cycle1_af2pred_0001
3931.77	inf	FALSE	FALSE	110492	1.31687e+06	1	1000	FALSE	FALSE	HHH_b1_05153_000000276_dldesign_0_cycle1_af2pred_0001
3931.77	inf	FALSE	FALSE	68607	743337	1	1000	FALSE	FALSE	HHH_b1_07838_000000083_dldesign_0_cycle1_af2pred_0001
3931.77	inf	FALSE	FALSE	100448	2.12083e+06	1	1000	FALSE	FALSE	HHH_b2_01712_000000263_dldesign_0_cycle1_af2pred_0001
3931.77	inf	FALSE	FALSE	121542	2.33291e+06	1	1000	FALSE	FALSE	HHH_b2_06540_000000270_dldesign_0_cycle1_af2pred_0001
3931.77	inf	FALSE	FALSE	91316	1.44855e+06	1	1000	FALSE	FALSE	HHH_b1_07929_000000055_dldesign_0_cycle1_af2pred_0001
3931.77	inf	FALSE	FALSE	62370	675761	1	1000	FALSE	FALSE	HHH_b1_05310_000000126_dldesign_0_cycle1_af2pred_0001
3931.77	inf	FALSE	FALSE	121542	3.41561e+06	1	1000	FALSE	FALSE	HHH_b2_07752_000000052_dldesign_0_cycle1_af2pred_0001
3931.77	inf	FALSE	FALSE	68607	inf	1	1000	FALSE	FALSE	HHH_b2_07719_000000289_dldesign_0_cycle1_af2pred_0001
3931.77	inf	FALSE	FALSE	100448	inf	1	1000	FALSE	FALSE	HHH_b2_05958_000000014_dldesign_0_cycle1_af2pred_0001
3931.77	inf	FALSE	FALSE	42599.6	989382	1	1000	FALSE	FALSE	HHH_b1_07805_000000235_dldesign_0_cycle1_af2pred_0001
3931.77	inf	FALSE	FALSE	91316	inf	1	1000	FALSE	FALSE	HHH_b2_00406_000000099_dldesign_0_cycle1_af2pred_0001
3931.77	inf	FALSE	FALSE	91316	inf	1	1000	FALSE	FALSE	4ccfabb5f092f6a93f6214312153deed_0001_000000268_dldesign_0_cycle1_af2pred_0001
3931.77	inf	FALSE	FALSE	100448	743337	1	1000	FALSE	FALSE	ems_3hM_2146_000000173_dldesign_0_cycle1_af2pred_0001
3931.77	inf	FALSE	FALSE	46859.5	817671	1	1000	FALSE	FALSE	HHH_b2_02587_000000152_dldesign_0_cycle1_af2pred_0001
3931.77	inf	FALSE	FALSE	62370	743337	1	1000	FALSE	FALSE	ems_3hC_1028_0001_000000245_dldesign_0_cycle1_af2pred_0001
3931.77	inf	FALSE	FALSE	62370	743337	1	1000	FALSE	FALSE	HHH_b1_00462_000000271_dldesign_0_cycle1_af2pred_0001
3931.77	inf	FALSE	FALSE	62370	743337	1	1000	FALSE	FALSE	HHH_b1_00809_000000006_dldesign_0_cycle1_af2pred_0001
3931.77	inf	FALSE	FALSE	29096.1	1.08832e+06	1	1000	FALSE	FALSE	HHH_b1_07293_000000073_dldesign_0_cycle1_af2pred_0001
3931.77	inf	FALSE	FALSE	75467.7	675761	1	1000	FALSE	FALSE	HHH_b1_03879_000000215_dldesign_0_cycle1_af2pred_0001
3931.77	inf	FALSE	FALSE	29096.1	817671	1	1000	FALSE	FALSE	HHH_b1_08080_000000224_dldesign_0_cycle1_af2pred_0001
4324.95	21860.3	FALSE	FALSE	0	14930.9	1	1000	FALSE	FALSE	HHH_b2_02791_000000242_dldesign_0_cycle1_af2pred_0001
4757.44	inf	FALSE	FALSE	56700	743337	1	1000	FALSE	FALSE	HHH_b2_06623_000000169_dldesign_0_cycle1_af2pred_0001
5233.19	inf	FALSE	FALSE	121542	inf	1	1000	FALSE	FALSE	HHH_b1_04365_000000103_dldesign_0_cycle1_af2pred_0001
5233.19	inf	FALSE	FALSE	51545.5	899438	1	1000	FALSE	FALSE	HHH_b1_05210_000000023_dldesign_0_cycle1_af2pred_0001
5233.19	inf	FALSE	FALSE	121542	1.59341e+06	1	1000	FALSE	FALSE	HHH_b1_06595_000000226_dldesign_0_cycle1_af2pred_0001
5233.19	inf	FALSE	FALSE	91316	1.31687e+06	1	1000	FALSE	FALSE	HHH_b2_04480_000000051_dldesign_0_cycle1_af2pred_0001
5233.19	inf	FALSE	FALSE	133696	6.65606e+06	1	1000	FALSE	FALSE	HHH_b2_07383_000000245_dldesign_0_cycle1_af2pred_0001
5233.19	inf	FALSE	FALSE	147065	4.54618e+06	1	1000	FALSE	FALSE	HHH_b1_07366_000000231_dldesign_0_cycle1_af2pred_0001
5233.19	inf	FALSE	FALSE	100448	inf	1	1000	FALSE	FALSE	HHH_b1_03246_000000024_dldesign_0_cycle1_af2pred_0001
5233.19	inf	FALSE	FALSE	133696	inf	1	1000	FALSE	FALSE	6f585245ea955156d935feb295d12df0_0001_000000037_dldesign_0_cycle1_af2pred_0001
5233.19	inf	FALSE	FALSE	100448	4.13289e+06	1	1000	FALSE	FALSE	HHH_b1_04032_000000046_dldesign_0_cycle1_af2pred_0001
5233.19	inf	FALSE	FALSE	110492	2.5662e+06	1	1000	FALSE	FALSE	HHH_b1_08520_000000285_dldesign_0_cycle1_af2pred_0001
5233.19	inf	FALSE	FALSE	100448	817671	1	1000	FALSE	FALSE	00ba5b444256a1003f4d919e3276d1e8_0001_000000119_dldesign_0_cycle1_af2pred_0001
5233.19	inf	FALSE	FALSE	110492	inf	1	1000	FALSE	FALSE	HHH_b2_01636_000000180_dldesign_0_cycle1_af2pred_0001
5233.19	inf	FALSE	FALSE	91316	inf	1	1000	FALSE	FALSE	HHH_b2_08117_000000257_dldesign_0_cycle1_af2pred_0001
5233.19	inf	FALSE	FALSE	75467.7	1.75275e+06	1	1000	FALSE	FALSE	HHH_b2_08231_000000173_dldesign_0_cycle1_af2pred_0001
5233.19	inf	FALSE	FALSE	110492	inf	1	1000	FALSE	FALSE	HHH_b2_02745_000000060_dldesign_0_cycle1_af2pred_0001
5233.19	inf	FALSE	FALSE	133696	inf	1	1000	FALSE	FALSE	HHH_b2_04495_000000058_dldesign_0_cycle1_af2pred_0001
5233.19	inf	FALSE	FALSE	100448	817671	1	1000	FALSE	FALSE	HHH_b2_01595_000000128_dldesign_0_cycle1_af2pred_0001
5233.19	inf	FALSE	FALSE	91316	6.05097e+06	1	1000	FALSE	FALSE	HHH_b1_06191_000000115_dldesign_0_cycle1_af2pred_0001
5233.19	inf	FALSE	FALSE	121542	3.75717e+06	1	1000	FALSE	FALSE	HHH_b2_06865_000000160_dldesign_0_cycle1_af2pred_0001
5233.19	inf	FALSE	FALSE	32005.7	inf	1	1000	FALSE	FALSE	HHH_b2_05855_000000012_dldesign_0_cycle1_af2pred_0001
5233.19	inf	FALSE	FALSE	91316	1.92802e+06	1	1000	FALSE	FALSE	HHH_b2_08384_000000077_dldesign_0_cycle1_af2pred_0001
5233.19	inf	FALSE	FALSE	121542	1.75275e+06	1	1000	FALSE	FALSE	ems_3hM_94_000000267_dldesign_0_cycle1_af2pred_0001
5233.19	inf	FALSE	FALSE	83014.5	614328	1	1000	FALSE	FALSE	HHH_b1_03163_000000148_dldesign_0_cycle1_af2pred_0001
5233.19	inf	FALSE	FALSE	133696	5.0008e+06	1	1000	FALSE	FALSE	HHH_b2_04059_000000156_dldesign_0_cycle1_af2pred_0001
5233.19	inf	FALSE	FALSE	110492	3.1051e+06	1	1000	FALSE	FALSE	HHH_b2_07724_000000047_dldesign_0_cycle1_af2pred_0001
5233.19	inf	FALSE	FALSE	91316	4.13289e+06	1	1000	FALSE	FALSE	HHH_b1_04591_000000113_dldesign_0_cycle1_af2pred_0001
5233.19	inf	FALSE	FALSE	18066.4	817671	1	1000	FALSE	FALSE	HHH_b2_03604_000000255_dldesign_0_cycle1_af2pred_0001
5233.19	inf	FALSE	FALSE	68607	1.31687e+06	1	1000	FALSE	FALSE	HHH_b1_07296_000000027_dldesign_0_cycle1_af2pred_0001
5233.19	inf	FALSE	FALSE	68607	inf	1	1000	FALSE	FALSE	HHH_b1_05590_000000017_dldesign_0_cycle1_af2pred_0001
5233.19	inf	FALSE	FALSE	110492	inf	1	1000	FALSE	FALSE	HHH_b2_07219_000000221_dldesign_0_cycle1_af2pred_0001
5233.19	inf	FALSE	FALSE	38726.9	inf	1	1000	FALSE	FALSE	ems_3hM_2942_000000154_dldesign_0_cycle1_af2pred_0001
5233.19	inf	FALSE	FALSE	83014.5	2.33291e+06	1	1000	FALSE	FALSE	HHH_b1_01902_000000062_dldesign_0_cycle1_af2pred_0001
5233.19	inf	FALSE	FALSE	100448	675761	1	1000	FALSE	FALSE	HHH_b1_04427_000000098_dldesign_0_cycle1_af2pred_0001
5233.19	inf	FALSE	FALSE	100448	inf	1	1000	FALSE	FALSE	HHH_b1_04314_000000135_dldesign_0_cycle1_af2pred_0001
5233.19	inf	FALSE	FALSE	51545.5	743337	1	1000	FALSE	FALSE	HHH_b1_02379_000000262_dldesign_0_cycle1_af2pred_0001
5233.19	inf	FALSE	FALSE	68607	675761	1	1000	FALSE	FALSE	HHH_b2_07889_000000165_dldesign_0_cycle1_af2pred_0001
5233.19	inf	FALSE	FALSE	110492	1.31687e+06	1	1000	FALSE	FALSE	HHH_b2_05183_000000126_dldesign_0_cycle1_af2pred_0001
5233.19	inf	FALSE	FALSE	100448	1.75275e+06	1	1000	FALSE	FALSE	HHH_b1_02205_000000146_dldesign_0_cycle1_af2pred_0001
5233.19	inf	FALSE	FALSE	38726.9	inf	1	1000	FALSE	FALSE	HHH_b2_07224_000000114_dldesign_0_cycle1_af2pred_0001
5233.19	inf	FALSE	FALSE	100448	817671	1	1000	FALSE	FALSE	HHH_b2_00468_000000077_dldesign_0_cycle1_af2pred_0001
5233.19	inf	FALSE	FALSE	91316	1.75275e+06	1	1000	FALSE	FALSE	HHH_b2_00825_000000099_dldesign_0_cycle1_af2pred_0001
5233.19	inf	FALSE	FALSE	110492	inf	1	1000	FALSE	FALSE	HHH_b2_05323_000000027_dldesign_0_cycle1_af2pred_0001
6332.15	inf	FALSE	FALSE	91316	inf	1	1000	FALSE	FALSE	HHH_b2_01205_000000171_dldesign_0_cycle1_af2pred_0001
6332.15	inf	FALSE	FALSE	121542	4.54618e+06	1	1000	FALSE	FALSE	HHH_b1_04067_000000180_dldesign_0_cycle1_af2pred_0001
6332.15	inf	FALSE	FALSE	75467.7	989382	1	1000	FALSE	FALSE	HHH_b1_07227_000000002_dldesign_0_cycle1_af2pred_0001
6332.15	inf	FALSE	FALSE	110492	1.59341e+06	1	1000	FALSE	FALSE	HHH_b1_05322_000000058_dldesign_0_cycle1_af2pred_0001
6332.15	inf	FALSE	FALSE	100448	inf	1	1000	FALSE	FALSE	HHH_b2_06362_000000092_dldesign_0_cycle1_af2pred_0001
6332.15	inf	FALSE	FALSE	121542	5.50088e+06	1	1000	FALSE	FALSE	HHH_b1_06129_000000093_dldesign_0_cycle1_af2pred_0001
6332.15	inf	FALSE	FALSE	91316	1.08832e+06	1	1000	FALSE	FALSE	HHH_b2_03467_000000085_dldesign_0_cycle1_af2pred_0001
6332.15	inf	FALSE	FALSE	100448	1.75275e+06	1	1000	FALSE	FALSE	HHH_b1_03314_000000069_dldesign_0_cycle1_af2pred_0001
6332.15	inf	FALSE	FALSE	110492	inf	1	1000	FALSE	FALSE	HHH_b2_03663_000000121_dldesign_0_cycle1_af2pred_0001
6332.15	inf	FALSE	FALSE	75467.7	1.59341e+06	1	1000	FALSE	FALSE	HHH_b1_03363_000000049_dldesign_0_cycle1_af2pred_0001
6332.15	inf	FALSE	FALSE	75467.7	614328	1	1000	FALSE	FALSE	HHH_b1_00042_000000106_dldesign_0_cycle1_af2pred_0001
6332.15	inf	FALSE	FALSE	121542	3.1051e+06	1	1000	FALSE	FALSE	HHH_b1_00637_000000073_dldesign_0_cycle1_af2pred_0001
6332.15	inf	FALSE	FALSE	110492	inf	1	1000	FALSE	FALSE	HHH_b1_06992_000000135_dldesign_0_cycle1_af2pred_0001
6332.15	inf	FALSE	FALSE	133696	inf	1	1000	FALSE	FALSE	HHH_b2_02304_000000294_dldesign_0_cycle1_af2pred_0001
6332.15	inf	FALSE	FALSE	83014.5	1.44855e+06	1	1000	FALSE	FALSE	HHH_b1_02827_000000258_dldesign_0_cycle1_af2pred_0001
6332.15	inf	FALSE	FALSE	91316	1.08832e+06	1	1000	FALSE	FALSE	HHH_b1_00717_000000105_dldesign_0_cycle1_af2pred_0001
6332.15	inf	FALSE	FALSE	62370	inf	1	1000	FALSE	FALSE	HHH_b2_02192_000000124_dldesign_0_cycle1_af2pred_0001
6332.15	inf	FALSE	FALSE	75467.7	1.31687e+06	1	1000	FALSE	FALSE	HHH_b2_02365_000000247_dldesign_0_cycle1_af2pred_0001
6332.15	inf	FALSE	FALSE	51545.5	817671	1	1000	FALSE	FALSE	HHH_b2_01531_000000141_dldesign_0_cycle1_af2pred_0001
6332.15	inf	FALSE	FALSE	121542	3.1051e+06	1	1000	FALSE	FALSE	HHH_b2_05319_000000099_dldesign_0_cycle1_af2pred_0001
6332.15	inf	FALSE	FALSE	100448	2.5662e+06	1	1000	FALSE	FALSE	HHH_b2_07621_000000069_dldesign_0_cycle1_af2pred_0001
6332.15	inf	FALSE	FALSE	110492	1.31687e+06	1	1000	FALSE	FALSE	HHH_b2_05121_000000114_dldesign_0_cycle1_af2pred_0001
6332.15	inf	FALSE	FALSE	133696	inf	1	1000	FALSE	FALSE	HHH_b1_03087_000000066_dldesign_0_cycle1_af2pred_0001
6332.15	inf	FALSE	FALSE	75467.7	989382	1	1000	FALSE	FALSE	HHH_b1_06468_000000033_dldesign_0_cycle1_af2pred_0001
6332.15	inf	FALSE	FALSE	161772	inf	1	1000	FALSE	FALSE	HHH_b2_02554_000000278_dldesign_0_cycle1_af2pred_0001
6332.15	inf	FALSE	FALSE	75467.7	1.08832e+06	1	1000	FALSE	FALSE	HHH_b1_05499_000000089_dldesign_0_cycle1_af2pred_0001
6332.15	inf	FALSE	FALSE	110492	inf	1	1000	FALSE	FALSE	HHH_b2_03227_000000294_dldesign_0_cycle1_af2pred_0001
6332.15	inf	FALSE	FALSE	83014.5	675761	1	1000	FALSE	FALSE	HHH_b2_02106_000000053_dldesign_0_cycle1_af2pred_0001
6332.15	inf	FALSE	FALSE	56700	743337	1	1000	FALSE	FALSE	HHH_b1_00848_000000162_dldesign_0_cycle1_af2pred_0001
6332.15	inf	FALSE	FALSE	100448	1.75275e+06	1	1000	FALSE	FALSE	HHH_b1_07691_000000066_dldesign_0_cycle1_af2pred_0001
6332.15	inf	FALSE	FALSE	110492	1.44855e+06	1	1000	FALSE	FALSE	04c2be03c051e241883c256f53f321d2_0001_000000007_dldesign_0_cycle1_af2pred_0001
6332.15	inf	FALSE	FALSE	110492	inf	1	1000	FALSE	FALSE	HHH_b1_07793_000000039_dldesign_0_cycle1_af2pred_0001
6332.15	inf	FALSE	FALSE	46859.5	inf	1	1000	FALSE	FALSE	HHH_b2_07257_000000298_dldesign_0_cycle1_af2pred_0001
6332.15	inf	FALSE	FALSE	62370	899438	1	1000	FALSE	FALSE	HHH_b2_00407_000000144_dldesign_0_cycle1_af2pred_0001
6332.15	inf	FALSE	FALSE	110492	2.33291e+06	1	1000	FALSE	FALSE	HHH_b2_00648_000000045_dldesign_0_cycle1_af2pred_0001
6332.15	inf	FALSE	FALSE	110492	inf	1	1000	FALSE	FALSE	HHH_b1_00328_000000107_dldesign_0_cycle1_af2pred_0001
6332.15	inf	FALSE	FALSE	32005.7	147065	1	1000	FALSE	FALSE	HHH_b1_06086_000000061_dldesign_0_cycle1_af2pred_0001
6332.15	inf	FALSE	FALSE	56700	817671	1	1000	FALSE	FALSE	HHH_b1_06234_000000157_dldesign_0_cycle1_af2pred_0001
6332.15	inf	FALSE	FALSE	121542	5.0008e+06	1	1000	FALSE	FALSE	e8e657d202874249359ab82704da6cdb_0001_1_000000120_dldesign_0_cycle1_af2pred_0001
6332.15	inf	FALSE	FALSE	56700	675761	1	1000	FALSE	FALSE	cbfb8bff9606dcdd00a1330cc00c9243_0001_1_000000228_dldesign_0_cycle1_af2pred_0001
6332.15	inf	FALSE	FALSE	110492	4.54618e+06	1	1000	FALSE	FALSE	HHH_b2_03407_000000181_dldesign_0_cycle1_af2pred_0001
6332.15	inf	FALSE	FALSE	110492	1.59341e+06	1	1000	FALSE	FALSE	HHH_b2_07356_000000205_dldesign_0_cycle1_af2pred_0001
6332.15	inf	FALSE	FALSE	68607	743337	1	1000	FALSE	FALSE	HHH_b1_02973_000000149_dldesign_0_cycle1_af2pred_0001
6332.15	inf	FALSE	FALSE	38726.9	1.08832e+06	1	1000	FALSE	FALSE	HHH_b2_06391_000000140_dldesign_0_cycle1_af2pred_0001
6332.15	inf	FALSE	FALSE	83014.5	675761	1	1000	FALSE	FALSE	8e257ee7c168324b0daa1e7d19ed2966_0001_000000277_dldesign_0_cycle1_af2pred_0001
6332.15	inf	FALSE	FALSE	51545.5	899438	1	1000	FALSE	FALSE	HHH_b1_01661_000000059_dldesign_0_cycle1_af2pred_0001
6332.15	inf	FALSE	FALSE	62370	675761	1	1000	FALSE	FALSE	HHH_b1_03421_000000003_dldesign_0_cycle1_af2pred_0001
6332.15	inf	FALSE	FALSE	75467.7	675761	1	1000	FALSE	FALSE	HHH_b2_01521_000000141_dldesign_0_cycle1_af2pred_0001
7661.91	inf	FALSE	FALSE	91316	899438	1	1000	FALSE	FALSE	HHH_b1_02083_000000249_dldesign_0_cycle1_af2pred_0001
7661.91	inf	FALSE	FALSE	100448	5.50088e+06	1	1000	FALSE	FALSE	HHH_b1_02774_000000111_dldesign_0_cycle1_af2pred_0001
7661.91	inf	FALSE	FALSE	91316	817671	1	1000	FALSE	FALSE	HHH_b1_06813_000000120_dldesign_0_cycle1_af2pred_0001
7661.91	inf	FALSE	FALSE	110492	inf	1	1000	FALSE	FALSE	HHH_b2_06444_000000268_dldesign_0_cycle1_af2pred_0001
7661.91	inf	FALSE	FALSE	100448	inf	1	1000	FALSE	FALSE	HHH_b1_02933_000000012_dldesign_0_cycle1_af2pred_0001
7661.91	inf	FALSE	FALSE	147065	6.05097e+06	1	1000	FALSE	FALSE	HHH_b1_05397_000000162_dldesign_0_cycle1_af2pred_0001
7661.91	inf	FALSE	FALSE	110492	1.31687e+06	1	1000	FALSE	FALSE	f00c3073f43cf787293aa5685f029966_0001_1_000000058_dldesign_0_cycle1_af2pred_0001
7661.91	inf	FALSE	FALSE	91316	1.92802e+06	1	1000	FALSE	FALSE	HHH_b2_07445_000000174_dldesign_0_cycle1_af2pred_0001
7661.91	inf	FALSE	FALSE	83014.5	inf	1	1000	FALSE	FALSE	HHH_b2_02391_000000065_dldesign_0_cycle1_af2pred_0001
7661.91	inf	FALSE	FALSE	100448	989382	1	1000	FALSE	FALSE	f974bc33c65ceb0fc067031444e0541d_0001_1_000000256_dldesign_0_cycle1_af2pred_0001
7661.91	inf	FALSE	FALSE	68607	3.75717e+06	1	1000	FALSE	FALSE	HHH_b2_02427_000000099_dldesign_0_cycle1_af2pred_0001
7661.91	inf	FALSE	FALSE	68607	675761	1	1000	FALSE	FALSE	7cd89dab5b62e5f24f006fa0224c177d_0001_1_000000082_dldesign_0_cycle1_af2pred_0001
7661.91	inf	FALSE	FALSE	110492	3.1051e+06	1	1000	FALSE	FALSE	HHH_b2_00147_000000266_dldesign_0_cycle1_af2pred_0001
7661.91	inf	FALSE	FALSE	91316	inf	1	1000	FALSE	FALSE	HHH_b2_01353_000000051_dldesign_0_cycle1_af2pred_0001
7661.91	inf	FALSE	FALSE	51545.5	1.31687e+06	1	1000	FALSE	FALSE	HHH_b1_06961_000000066_dldesign_0_cycle1_af2pred_0001
7661.91	inf	FALSE	FALSE	133696	inf	1	1000	FALSE	FALSE	HHH_b2_00368_000000219_dldesign_0_cycle1_af2pred_0001
7661.91	inf	FALSE	FALSE	100448	4.13289e+06	1	1000	FALSE	FALSE	HHH_b2_05884_000000131_dldesign_0_cycle1_af2pred_0001
7661.91	inf	FALSE	FALSE	75467.7	675761	1	1000	FALSE	FALSE	HHH_b1_03672_000000117_dldesign_0_cycle1_af2pred_0001
7661.91	inf	FALSE	FALSE	110492	5.50088e+06	1	1000	FALSE	FALSE	HHH_b1_02562_000000050_dldesign_0_cycle1_af2pred_0001
7661.91	inf	FALSE	FALSE	91316	6.65606e+06	1	1000	FALSE	FALSE	HHH_b1_06938_000000109_dldesign_0_cycle1_af2pred_0001
7661.91	inf	FALSE	FALSE	100448	inf	1	1000	FALSE	FALSE	HHH_b2_00540_000000009_dldesign_0_cycle1_af2pred_0001
7661.91	inf	FALSE	FALSE	100448	1.31687e+06	1	1000	FALSE	FALSE	HHH_b1_08048_000000048_dldesign_0_cycle1_af2pred_0001
7661.91	inf	FALSE	FALSE	83014.5	817671	1	1000	FALSE	FALSE	88383068e195a7df7bf225b853e331c4_0001_000000054_dldesign_0_cycle1_af2pred_0001
7661.91	inf	FALSE	FALSE	91316	inf	1	1000	FALSE	FALSE	HHH_b1_07833_000000068_dldesign_0_cycle1_af2pred_0001
7661.91	inf	FALSE	FALSE	91316	inf	1	1000	FALSE	FALSE	HHH_b2_02055_000000037_dldesign_0_cycle1_af2pred_0001
7661.91	inf	FALSE	FALSE	100448	2.82282e+06	1	1000	FALSE	FALSE	HHH_b1_03248_000000125_dldesign_0_cycle1_af2pred_0001
7661.91	inf	FALSE	FALSE	121542	inf	1	1000	FALSE	FALSE	HHH_b1_02157_000000250_dldesign_0_cycle1_af2pred_0001
7661.91	inf	FALSE	FALSE	38726.9	inf	1	1000	FALSE	FALSE	HHH_b2_03048_000000012_dldesign_0_cycle1_af2pred_0001
7661.91	inf	FALSE	FALSE	91316	899438	1	1000	FALSE	FALSE	HHH_b1_04918_000000277_dldesign_0_cycle1_af2pred_0001
7661.91	inf	FALSE	FALSE	100448	inf	1	1000	FALSE	FALSE	HHH_b1_04059_000000144_dldesign_0_cycle1_af2pred_0001
7661.91	inf	FALSE	FALSE	68607	1.19715e+06	1	1000	FALSE	FALSE	HHH_b2_02927_000000183_dldesign_0_cycle1_af2pred_0001
7661.91	inf	FALSE	FALSE	75467.7	675761	1	1000	FALSE	FALSE	HHH_b1_05181_000000208_dldesign_0_cycle1_af2pred_0001
7661.91	inf	FALSE	FALSE	100448	inf	1	1000	FALSE	FALSE	HHH_b2_02073_000000185_dldesign_0_cycle1_af2pred_0001
7661.91	inf	FALSE	FALSE	110492	inf	1	1000	FALSE	FALSE	HHH_b2_07609_000000000_dldesign_0_cycle1_af2pred_0001
7661.91	inf	FALSE	FALSE	91316	899438	1	1000	FALSE	FALSE	HHH_b1_07780_000000120_dldesign_0_cycle1_af2pred_0001
7661.91	inf	FALSE	FALSE	91316	743337	1	1000	FALSE	FALSE	4a92b4ba36de93453a6b43bef29be7d4_0001_000000149_dldesign_0_cycle1_af2pred_0001
7661.91	inf	FALSE	FALSE	56700	inf	1	1000	FALSE	FALSE	HHH_b1_08314_000000063_dldesign_0_cycle1_af2pred_0001
7661.91	inf	FALSE	FALSE	68607	1.44855e+06	1	1000	FALSE	FALSE	HHH_b2_04459_000000099_dldesign_0_cycle1_af2pred_0001
7661.91	inf	FALSE	FALSE	68607	675761	1	1000	FALSE	FALSE	HHH_b1_04254_000000105_dldesign_0_cycle1_af2pred_0001
7661.91	inf	FALSE	FALSE	75467.7	3.41561e+06	1	1000	FALSE	FALSE	HHH_b1_01122_000000133_dldesign_0_cycle1_af2pred_0001
8428.1	inf	FALSE	FALSE	91316	989382	1	1000	FALSE	FALSE	HHH_b2_05298_000000162_dldesign_0_cycle1_af2pred_0001
8428.1	inf	FALSE	FALSE	121542	inf	1	1000	FALSE	FALSE	HHH_b1_01938_000000100_dldesign_0_cycle1_af2pred_0001
8428.1	inf	FALSE	FALSE	56700	614328	1	1000	FALSE	FALSE	HHH_b1_00655_000000178_dldesign_0_cycle1_af2pred_0001
8428.1	inf	FALSE	FALSE	100448	3.1051e+06	1	1000	FALSE	FALSE	HHH_b1_01283_000000106_dldesign_0_cycle1_af2pred_0001
8428.1	inf	FALSE	FALSE	147065	inf	1	1000	FALSE	FALSE	HHH_b2_02595_000000104_dldesign_0_cycle1_af2pred_0001
8428.1	inf	FALSE	FALSE	133696	inf	1	1000	FALSE	FALSE	HHH_b2_03636_000000009_dldesign_0_cycle1_af2pred_0001
8428.1	inf	FALSE	FALSE	147065	inf	1	1000	FALSE	FALSE	HHH_b2_04818_000000040_dldesign_0_cycle1_af2pred_0001
8428.1	21860.3	FALSE	FALSE	4324.95	18066.4	1	1000	FALSE	FALSE	HHH_b1_03074_000000291_dldesign_0_cycle1_af2pred_0001
8428.1	inf	FALSE	FALSE	91316	989382	1	1000	FALSE	FALSE	2d724f6f845ca5098ee63b00bf72a8f3_0001_1_000000072_dldesign_0_cycle1_af2pred_0001
8428.1	inf	FALSE	FALSE	91316	2.33291e+06	1	1000	FALSE	FALSE	HHH_b2_02448_000000075_dldesign_0_cycle1_af2pred_0001
8428.1	inf	FALSE	FALSE	100448	4.13289e+06	1	1000	FALSE	FALSE	HHH_b2_01859_000000153_dldesign_0_cycle1_af2pred_0001
8428.1	inf	FALSE	FALSE	121542	2.82282e+06	1	1000	FALSE	FALSE	HHH_b1_07878_000000202_dldesign_0_cycle1_af2pred_0001
8428.1	inf	FALSE	FALSE	110492	inf	1	1000	FALSE	FALSE	HHH_b1_01261_000000099_dldesign_0_cycle1_af2pred_0001
8428.1	inf	FALSE	FALSE	91316	1.75275e+06	1	1000	FALSE	FALSE	HHH_b2_05938_000000162_dldesign_0_cycle1_af2pred_0001
8428.1	inf	FALSE	FALSE	83014.5	inf	1	1000	FALSE	FALSE	HHH_b1_02714_000000055_dldesign_0_cycle1_af2pred_0001
8428.1	inf	FALSE	FALSE	56700	675761	1	1000	FALSE	FALSE	HHH_b1_04629_000000219_dldesign_0_cycle1_af2pred_0001
8428.1	inf	FALSE	FALSE	42599.6	inf	1	1000	FALSE	FALSE	HHH_b1_05707_000000083_dldesign_0_cycle1_af2pred_0001
8428.1	inf	FALSE	FALSE	121542	4.13289e+06	1	1000	FALSE	FALSE	HHH_b1_01311_000000106_dldesign_0_cycle1_af2pred_0001
8428.1	inf	FALSE	FALSE	75467.7	743337	1	1000	FALSE	FALSE	HHH_b1_02952_000000121_dldesign_0_cycle1_af2pred_0001
8428.1	inf	FALSE	FALSE	91316	1.59341e+06	1	1000	FALSE	FALSE	HHH_b1_03125_000000250_dldesign_0_cycle1_af2pred_0001
8428.1	inf	FALSE	FALSE	83014.5	675761	1	1000	FALSE	FALSE	HHH_b2_02319_000000185_dldesign_0_cycle1_af2pred_0001
8428.1	inf	FALSE	FALSE	62370	inf	1	1000	FALSE	FALSE	HHH_b1_05891_000000022_dldesign_0_cycle1_af2pred_0001
8428.1	inf	FALSE	FALSE	91316	3.1051e+06	1	1000	FALSE	FALSE	HHH_b2_05206_000000113_dldesign_0_cycle1_af2pred_0001
8428.1	inf	FALSE	FALSE	56700	743337	1	1000	FALSE	FALSE	HHH_b2_00352_000000261_dldesign_0_cycle1_af2pred_0001
8428.1	inf	FALSE	FALSE	91316	inf	1	1000	FALSE	FALSE	HHH_b1_04153_000000280_dldesign_0_cycle1_af2pred_0001
8428.1	inf	FALSE	FALSE	68607	1.19715e+06	1	1000	FALSE	FALSE	HHH_b2_03221_000000014_dldesign_0_cycle1_af2pred_0001
8428.1	inf	FALSE	FALSE	83014.5	817671	1	1000	FALSE	FALSE	HHH_b1_03096_000000132_dldesign_0_cycle1_af2pred_0001
8428.1	inf	FALSE	FALSE	51545.5	675761	1	1000	FALSE	FALSE	HHH_b1_03033_000000096_dldesign_0_cycle1_af2pred_0001
9270.91	16424	FALSE	FALSE	0	8428.1	1	1000	FALSE	FALSE	HHH_b1_00344_000000129_dldesign_0_cycle1_af2pred_0001
10198	inf	FALSE	FALSE	110492	inf	1	1000	FALSE	FALSE	HHH_b2_07134_000000121_dldesign_0_cycle1_af2pred_0001
10198	inf	FALSE	FALSE	133696	inf	1	1000	FALSE	FALSE	HHH_b2_00717_000000198_dldesign_0_cycle1_af2pred_0001
10198	inf	FALSE	FALSE	121542	3.1051e+06	1	1000	FALSE	FALSE	HHH_b1_03258_000000031_dldesign_0_cycle1_af2pred_0001
10198	inf	FALSE	FALSE	83014.5	4.13289e+06	1	1000	FALSE	FALSE	HHH_b1_08372_000000028_dldesign_0_cycle1_af2pred_0001
10198	inf	FALSE	FALSE	56700	614328	1	1000	FALSE	FALSE	HHH_b2_01930_000000021_dldesign_0_cycle1_af2pred_0001
10198	19873	FALSE	FALSE	0	9270.91	1	1000	FALSE	FALSE	HHH_b2_05308_000000234_dldesign_0_cycle1_af2pred_0001
10198	26451	FALSE	FALSE	0	6332.15	1	1000	FALSE	FALSE	0d703e27cee522efecfea81f24cf6490_0001_000000077_dldesign_0_cycle1_af2pred_0001
10198	inf	FALSE	FALSE	91316	1.44855e+06	1	1000	FALSE	FALSE	HHH_b1_05994_000000225_dldesign_0_cycle1_af2pred_0001
10198	inf	FALSE	FALSE	121542	inf	1	1000	FALSE	FALSE	HHH_b1_07374_000000291_dldesign_0_cycle1_af2pred_0001
10198	inf	FALSE	FALSE	100448	1.92802e+06	1	1000	FALSE	FALSE	HHH_b2_06050_000000085_dldesign_0_cycle1_af2pred_0001
10198	21860.3	FALSE	FALSE	0	3931.77	1	1000	FALSE	FALSE	HHH_b1_08197_000000060_dldesign_0_cycle1_af2pred_0001
10198	inf	FALSE	FALSE	38726.9	817671	1	1000	FALSE	FALSE	51cc31007119fa75359d0ea3f4aa2c22_0001_1_000000272_dldesign_0_cycle1_af2pred_0001
10198	26451	FALSE	FALSE	0	14930.9	1	1000	FALSE	FALSE	HHH_b2_05358_000000018_dldesign_0_cycle1_af2pred_0001
10198	inf	FALSE	FALSE	62370	675761	1	1000	FALSE	FALSE	HHH_b1_03511_000000097_dldesign_0_cycle1_af2pred_0001
10198	inf	FALSE	FALSE	110492	inf	1	1000	FALSE	FALSE	HHH_b2_02192_000000113_dldesign_0_cycle1_af2pred_0001
10198	inf	FALSE	FALSE	42599.6	558480	1	1000	FALSE	FALSE	HHH_b1_08306_000000218_dldesign_0_cycle1_af2pred_0001
10198	inf	FALSE	FALSE	38726.9	614328	1	1000	FALSE	FALSE	5d0551e3c4357af680d60aaa850e4cea_0001_1_000000151_dldesign_0_cycle1_af2pred_0001
10198	inf	FALSE	FALSE	83014.5	989382	1	1000	FALSE	FALSE	HHH_b1_04799_000000030_dldesign_0_cycle1_af2pred_0001
10198	inf	FALSE	FALSE	100448	7.32167e+06	1	1000	FALSE	FALSE	HHH_b2_03923_000000008_dldesign_0_cycle1_af2pred_0001
10198	inf	FALSE	FALSE	91316	1.08832e+06	1	1000	FALSE	FALSE	HHH_b1_06621_000000096_dldesign_0_cycle1_af2pred_0001
10198	21860.3	FALSE	FALSE	0	13573.5	1	1000	FALSE	FALSE	59fab20addf39e83a8e217f37d8c4291_0001_000000084_dldesign_0_cycle1_af2pred_0001
10198	inf	FALSE	FALSE	91316	899438	1	1000	FALSE	FALSE	HHH_b1_04434_000000141_dldesign_0_cycle1_af2pred_0001
10198	inf	FALSE	FALSE	46859.5	817671	1	1000	FALSE	FALSE	HHH_b1_04895_000000051_dldesign_0_cycle1_af2pred_0001
10198	inf	FALSE	FALSE	83014.5	1.19715e+06	1	1000	FALSE	FALSE	5ba91734c250141e91f729f6a7c3105f_0001_000000035_dldesign_0_cycle1_af2pred_0001
10198	inf	FALSE	FALSE	121542	inf	1	1000	FALSE	FALSE	HHH_b1_01171_000000175_dldesign_0_cycle1_af2pred_0001
10198	inf	FALSE	FALSE	83014.5	675761	1	1000	FALSE	FALSE	HHH_b1_00291_000000205_dldesign_0_cycle1_af2pred_0001
10198	inf	FALSE	FALSE	91316	4.13289e+06	1	1000	FALSE	FALSE	HHH_b2_02051_000000103_dldesign_0_cycle1_af2pred_0001
10198	inf	FALSE	FALSE	68607	3.75717e+06	1	1000	FALSE	FALSE	HHH_b1_03823_000000270_dldesign_0_cycle1_af2pred_0001
10198	inf	FALSE	FALSE	35206.3	989382	1	1000	FALSE	FALSE	HHH_b2_06696_000000088_dldesign_0_cycle1_af2pred_0001
10198	inf	FALSE	FALSE	100448	inf	1	1000	FALSE	FALSE	HHH_b2_04232_000000063_dldesign_0_cycle1_af2pred_0001
11217.8	inf	FALSE	FALSE	91316	1.31687e+06	1	1000	FALSE	FALSE	HHH_b1_04745_000000003_dldesign_0_cycle1_af2pred_0001
11217.8	inf	FALSE	FALSE	110492	2.5662e+06	1	1000	FALSE	FALSE	HHH_b2_01876_000000203_dldesign_0_cycle1_af2pred_0001
11217.8	inf	FALSE	FALSE	100448	2.12083e+06	1	1000	FALSE	FALSE	HHH_b2_02407_000000139_dldesign_0_cycle1_af2pred_0001
11217.8	inf	FALSE	FALSE	100448	8.85922e+06	1	1000	FALSE	FALSE	0d26af7ef9ec8727b40205fcf99d7e0f_0001_1_000000153_dldesign_0_cycle1_af2pred_0001
11217.8	inf	FALSE	FALSE	51545.5	675761	1	1000	FALSE	FALSE	HHH_b2_02300_000000072_dldesign_0_cycle1_af2pred_0001
11217.8	inf	FALSE	FALSE	110492	inf	1	1000	FALSE	FALSE	HHH_b1_00215_000000274_dldesign_0_cycle1_af2pred_0001
11217.8	inf	FALSE	FALSE	68607	1.75275e+06	1	1000	FALSE	FALSE	HHH_b1_05675_000000117_dldesign_0_cycle1_af2pred_0001
11217.8	inf	FALSE	FALSE	75467.7	1.08832e+06	1	1000	FALSE	FALSE	HHH_b2_02064_000000039_dldesign_0_cycle1_af2pred_0001
11217.8	inf	FALSE	FALSE	121542	inf	1	1000	FALSE	FALSE	HHH_b2_06309_000000162_dldesign_0_cycle1_af2pred_0001
11217.8	inf	FALSE	FALSE	68607	1.19715e+06	1	1000	FALSE	FALSE	HHH_b1_07353_000000113_dldesign_0_cycle1_af2pred_0001
11217.8	inf	FALSE	FALSE	91316	817671	1	1000	FALSE	FALSE	HHH_b2_00113_000000102_dldesign_0_cycle1_af2pred_0001
11217.8	inf	FALSE	FALSE	110492	1.92802e+06	1	1000	FALSE	FALSE	HHH_b1_07923_000000131_dldesign_0_cycle1_af2pred_0001
11217.8	inf	FALSE	FALSE	91316	inf	1	1000	FALSE	FALSE	HHH_b1_00396_000000254_dldesign_0_cycle1_af2pred_0001
11217.8	inf	FALSE	FALSE	56700	614328	1	1000	FALSE	FALSE	HHH_b2_01372_000000161_dldesign_0_cycle1_af2pred_0001
11217.8	inf	FALSE	FALSE	83014.5	2.33291e+06	1	1000	FALSE	FALSE	HHH_b1_00968_000000014_dldesign_0_cycle1_af2pred_0001
11217.8	inf	FALSE	FALSE	100448	inf	1	1000	FALSE	FALSE	HHH_b2_01234_000000250_dldesign_0_cycle1_af2pred_0001
11217.8	inf	FALSE	FALSE	110492	inf	1	1000	FALSE	FALSE	HHH_b2_03632_000000028_dldesign_0_cycle1_af2pred_0001
11217.8	inf	FALSE	FALSE	91316	1.92802e+06	1	1000	FALSE	FALSE	HHH_b1_04212_000000182_dldesign_0_cycle1_af2pred_0001
11217.8	inf	FALSE	FALSE	29096.1	381449	1	1000	FALSE	FALSE	HHH_b1_06090_000000032_dldesign_0_cycle1_af2pred_0001
11217.8	inf	FALSE	FALSE	100448	inf	1	1000	FALSE	FALSE	HHH_b2_03793_000000057_dldesign_0_cycle1_af2pred_0001
11217.8	inf	FALSE	FALSE	62370	614328	1	1000	FALSE	FALSE	HHH_b1_01311_000000297_dldesign_0_cycle1_af2pred_0001
11217.8	inf	FALSE	FALSE	83014.5	inf	1	1000	FALSE	FALSE	HHH_b1_04006_000000070_dldesign_0_cycle1_af2pred_0001
11217.8	inf	FALSE	FALSE	42599.6	inf	1	1000	FALSE	FALSE	HHH_b2_03087_000000247_dldesign_0_cycle1_af2pred_0001
11217.8	inf	FALSE	FALSE	42599.6	614328	1	1000	FALSE	FALSE	HHH_b1_04888_000000160_dldesign_0_cycle1_af2pred_0001
12339.6	inf	FALSE	FALSE	83014.5	1.59341e+06	1	1000	FALSE	FALSE	HHH_b1_03773_000000222_dldesign_0_cycle1_af2pred_0001
12339.6	inf	FALSE	FALSE	110492	inf	1	1000	FALSE	FALSE	HHH_b1_03879_000000074_dldesign_0_cycle1_af2pred_0001
12339.6	inf	FALSE	FALSE	83014.5	989382	1	1000	FALSE	FALSE	HHH_b1_00417_000000196_dldesign_0_cycle1_af2pred_0001
12339.6	inf	FALSE	FALSE	100448	inf	1	1000	FALSE	FALSE	HHH_b1_04161_000000217_dldesign_0_cycle1_af2pred_0001
12339.6	inf	FALSE	FALSE	100448	2.5662e+06	1	1000	FALSE	FALSE	HHH_b2_02391_000000174_dldesign_0_cycle1_af2pred_0001
12339.6	inf	FALSE	FALSE	24046.3	315247	1	1000	FALSE	FALSE	HHH_b1_01014_000000174_dldesign_0_cycle1_af2pred_0001
12339.6	inf	FALSE	FALSE	83014.5	989382	1	1000	FALSE	FALSE	HHH_b2_05178_000000196_dldesign_0_cycle1_af2pred_0001
12339.6	inf	FALSE	FALSE	56700	675761	1	1000	FALSE	FALSE	HHH_b2_08155_000000148_dldesign_0_cycle1_af2pred_0001
12339.6	inf	FALSE	FALSE	75467.7	675761	1	1000	FALSE	FALSE	HHH_b1_02174_000000141_dldesign_0_cycle1_af2pred_0001
12339.6	inf	FALSE	FALSE	42599.6	558480	1	1000	FALSE	FALSE	HHH_b1_00136_000000102_dldesign_0_cycle1_af2pred_0001
12339.6	inf	FALSE	FALSE	62370	899438	1	1000	FALSE	FALSE	HHH_b2_05661_000000265_dldesign_0_cycle1_af2pred_0001
12339.6	inf	FALSE	FALSE	42599.6	507709	1	1000	FALSE	FALSE	HHH_b2_07029_000000001_dldesign_0_cycle1_af2pred_0001
12339.6	inf	FALSE	FALSE	68607	743337	1	1000	FALSE	FALSE	HHH_b1_05922_000000174_dldesign_0_cycle1_af2pred_0001
12339.6	inf	FALSE	FALSE	83014.5	6.65606e+06	1	1000	FALSE	FALSE	HHH_b2_02764_000000210_dldesign_0_cycle1_af2pred_0001
12339.6	inf	FALSE	FALSE	46859.5	614328	1	1000	FALSE	FALSE	HHH_b1_04339_000000265_dldesign_0_cycle1_af2pred_0001
12339.6	32005.7	FALSE	FALSE	0	6965.37	1	1000	FALSE	FALSE	ems_4hM_4652_0002_000000149_dldesign_0_cycle1_af2pred_0001
12339.6	inf	FALSE	FALSE	51545.5	614328	1	1000	FALSE	FALSE	HHH_b1_08376_000000164_dldesign_0_cycle1_af2pred_0001
12339.6	inf	FALSE	FALSE	46859.5	507709	1	1000	FALSE	FALSE	HHH_b1_06408_000000080_dldesign_0_cycle1_af2pred_0001
12339.6	inf	FALSE	FALSE	51545.5	614328	1	1000	FALSE	FALSE	HHH_b2_04668_000000054_dldesign_0_cycle1_af2pred_0001
13573.5	inf	FALSE	FALSE	91316	2.82282e+06	1	1000	FALSE	FALSE	HHH_b1_05714_000000088_dldesign_0_cycle1_af2pred_0001
13573.5	inf	FALSE	FALSE	83014.5	1.19715e+06	1	1000	FALSE	FALSE	HHH_b1_03119_000000054_dldesign_0_cycle1_af2pred_0001
13573.5	inf	FALSE	FALSE	75467.7	817671	1	1000	FALSE	FALSE	HHH_b1_04977_000000222_dldesign_0_cycle1_af2pred_0001
13573.5	inf	FALSE	FALSE	100448	6.05097e+06	1	1000	FALSE	FALSE	HHH_b1_07816_000000121_dldesign_0_cycle1_af2pred_0001
13573.5	inf	FALSE	FALSE	100448	5.0008e+06	1	1000	FALSE	FALSE	HHH_b1_03032_000000261_dldesign_0_cycle1_af2pred_0001
13573.5	inf	FALSE	FALSE	100448	5.50088e+06	1	1000	FALSE	FALSE	HHH_b2_01535_000000239_dldesign_0_cycle1_af2pred_0001
13573.5	inf	FALSE	FALSE	121542	inf	1	1000	FALSE	FALSE	HHH_b1_01497_000000113_dldesign_0_cycle1_af2pred_0001
13573.5	inf	FALSE	FALSE	62370	899438	1	1000	FALSE	FALSE	HHH_b1_02480_000000220_dldesign_0_cycle1_af2pred_0001
13573.5	inf	FALSE	FALSE	51545.5	507709	1	1000	FALSE	FALSE	HHH_b1_05367_000000172_dldesign_0_cycle1_af2pred_0001
13573.5	inf	FALSE	FALSE	83014.5	899438	1	1000	FALSE	FALSE	HHH_b1_07353_000000232_dldesign_0_cycle1_af2pred_0001
13573.5	inf	FALSE	FALSE	110492	inf	1	1000	FALSE	FALSE	HHH_b2_05431_000000150_dldesign_0_cycle1_af2pred_0001
13573.5	35206.3	FALSE	FALSE	0	12339.6	1	1000	FALSE	FALSE	HHH_b1_04605_000000113_dldesign_0_cycle1_af2pred_0001
13573.5	inf	FALSE	FALSE	68607	614328	1	1000	FALSE	FALSE	HHH_b1_01694_000000051_dldesign_0_cycle1_af2pred_0001
13573.5	inf	FALSE	FALSE	83014.5	1.44855e+06	1	1000	FALSE	FALSE	HHH_b1_06048_000000276_dldesign_0_cycle1_af2pred_0001
13573.5	inf	FALSE	FALSE	42599.6	558480	1	1000	FALSE	FALSE	HHH_b1_05274_000000274_dldesign_0_cycle1_af2pred_0001
13573.5	inf	FALSE	FALSE	83014.5	899438	1	1000	FALSE	FALSE	HHH_b2_05846_000000136_dldesign_0_cycle1_af2pred_0001
13573.5	inf	FALSE	FALSE	62370	614328	1	1000	FALSE	FALSE	HHH_b2_03048_000000184_dldesign_0_cycle1_af2pred_0001
13573.5	inf	FALSE	FALSE	91316	5.0008e+06	1	1000	FALSE	FALSE	HHH_b2_00017_000000007_dldesign_0_cycle1_af2pred_0001
13573.5	inf	FALSE	FALSE	91316	inf	1	1000	FALSE	FALSE	78c1ff6f4f5beaa16bd9fde0711a7314_0001_000000036_dldesign_0_cycle1_af2pred_0001
13573.5	inf	FALSE	FALSE	51545.5	507709	1	1000	FALSE	FALSE	b9b1aa0f98829a21a591038753170461_0001_1_000000151_dldesign_0_cycle1_af2pred_0001
14930.9	inf	FALSE	FALSE	62370	743337	1	1000	FALSE	FALSE	HHH_b1_06010_000000016_dldesign_0_cycle1_af2pred_0001
14930.9	inf	FALSE	FALSE	100448	1.92802e+06	1	1000	FALSE	FALSE	HHH_b2_01117_000000025_dldesign_0_cycle1_af2pred_0001
14930.9	inf	FALSE	FALSE	56700	558480	1	1000	FALSE	FALSE	HHH_b2_03707_000000060_dldesign_0_cycle1_af2pred_0001
14930.9	inf	FALSE	FALSE	91316	3.75717e+06	1	1000	FALSE	FALSE	HHH_b2_08087_000000256_dldesign_0_cycle1_af2pred_0001
14930.9	inf	FALSE	FALSE	75467.7	899438	1	1000	FALSE	FALSE	HHH_b1_05813_000000096_dldesign_0_cycle1_af2pred_0001
14930.9	inf	FALSE	FALSE	46859.5	507709	1	1000	FALSE	FALSE	34f750a6eb6eb4e726be43fd2f10b6a7_0001_000000251_dldesign_0_cycle1_af2pred_0001
14930.9	inf	FALSE	FALSE	62370	558480	1	1000	FALSE	FALSE	HHH_b1_06235_000000036_dldesign_0_cycle1_af2pred_0001
14930.9	inf	FALSE	FALSE	56700	1.75275e+06	1	1000	FALSE	FALSE	HHH_b2_05358_000000093_dldesign_0_cycle1_af2pred_0001
14930.9	inf	FALSE	FALSE	75467.7	3.75717e+06	1	1000	FALSE	FALSE	HHH_b1_00955_000000041_dldesign_0_cycle1_af2pred_0001
14930.9	inf	FALSE	FALSE	46859.5	inf	1	1000	FALSE	FALSE	HHH_b2_05988_000000038_dldesign_0_cycle1_af2pred_0001
16424	inf	FALSE	FALSE	91316	3.41561e+06	1	1000	FALSE	FALSE	HHH_b1_06418_000000156_dldesign_0_cycle1_af2pred_0001
16424	inf	FALSE	FALSE	83014.5	6.65606e+06	1	1000	FALSE	FALSE	HHH_b1_00471_000000084_dldesign_0_cycle1_af2pred_0001
16424	inf	FALSE	FALSE	91316	2.33291e+06	1	1000	FALSE	FALSE	HHH_b1_07414_000000249_dldesign_0_cycle1_af2pred_0001
16424	inf	FALSE	FALSE	100448	inf	1	1000	FALSE	FALSE	HHH_b1_06249_000000271_dldesign_0_cycle1_af2pred_0001
16424	inf	FALSE	FALSE	62370	675761	1	1000	FALSE	FALSE	HHH_b1_05912_000000087_dldesign_0_cycle1_af2pred_0001
16424	inf	FALSE	FALSE	100448	inf	1	1000	FALSE	FALSE	HHH_b1_05998_000000145_dldesign_0_cycle1_af2pred_0001
16424	inf	FALSE	FALSE	91316	inf	1	1000	FALSE	FALSE	HHH_b1_06296_000000091_dldesign_0_cycle1_af2pred_0001
16424	inf	FALSE	FALSE	42599.6	461554	1	1000	FALSE	FALSE	HHH_b1_05832_000000252_dldesign_0_cycle1_af2pred_0001
16424	inf	FALSE	FALSE	68607	461554	1	1000	FALSE	FALSE	HHH_b1_03528_000000260_dldesign_0_cycle1_af2pred_0001
16424	inf	FALSE	FALSE	83014.5	1.19715e+06	1	1000	FALSE	FALSE	HHH_b2_04091_000000243_dldesign_0_cycle1_af2pred_0001
16424	inf	FALSE	FALSE	75467.7	inf	1	1000	FALSE	FALSE	HHH_b1_01661_000000112_dldesign_0_cycle1_af2pred_0001
16424	inf	FALSE	FALSE	83014.5	743337	1	1000	FALSE	FALSE	HHH_b1_06267_000000188_dldesign_0_cycle1_af2pred_0001
16424	inf	FALSE	FALSE	35206.3	inf	1	1000	FALSE	FALSE	HHH_b2_05528_000000123_dldesign_0_cycle1_af2pred_0001
16424	inf	FALSE	FALSE	75467.7	inf	1	1000	FALSE	FALSE	HHH_b1_02247_000000256_dldesign_0_cycle1_af2pred_0001
16424	inf	FALSE	FALSE	83014.5	989382	1	1000	FALSE	FALSE	HHH_b2_00515_000000017_dldesign_0_cycle1_af2pred_0001
16424	inf	FALSE	FALSE	62370	899438	1	1000	FALSE	FALSE	HHH_b2_02439_000000194_dldesign_0_cycle1_af2pred_0001
16424	inf	FALSE	FALSE	83014.5	1.92802e+06	1	1000	FALSE	FALSE	HHH_b2_03731_000000050_dldesign_0_cycle1_af2pred_0001
16424	inf	FALSE	FALSE	91316	inf	1	1000	FALSE	FALSE	HHH_b2_03493_000000161_dldesign_0_cycle1_af2pred_0001
16424	inf	FALSE	FALSE	75467.7	675761	1	1000	FALSE	FALSE	HHH_b1_04646_000000144_dldesign_0_cycle1_af2pred_0001
16424	inf	FALSE	FALSE	83014.5	inf	1	1000	FALSE	FALSE	HHH_b1_01428_000000049_dldesign_0_cycle1_af2pred_0001
16424	inf	FALSE	FALSE	83014.5	899438	1	1000	FALSE	FALSE	HHH_b2_03015_000000078_dldesign_0_cycle1_af2pred_0001
16424	inf	FALSE	FALSE	51545.5	461554	1	1000	FALSE	FALSE	HHH_b2_06109_000000019_dldesign_0_cycle1_af2pred_0001
16424	inf	FALSE	FALSE	83014.5	inf	1	1000	FALSE	FALSE	HHH_b2_06967_000000031_dldesign_0_cycle1_af2pred_0001
16424	inf	FALSE	FALSE	68607	558480	1	1000	FALSE	FALSE	HHH_b2_05832_000000035_dldesign_0_cycle1_af2pred_0001
16424	inf	FALSE	FALSE	62370	2.12083e+06	1	1000	FALSE	FALSE	HHH_b2_04642_000000214_dldesign_0_cycle1_af2pred_0001
16424	inf	FALSE	FALSE	10198	inf	1	1000	FALSE	FALSE	HHH_b2_05859_000000028_dldesign_0_cycle1_af2pred_0001
16424	inf	FALSE	FALSE	62370	507709	1	1000	FALSE	FALSE	HHH_b1_07353_000000060_dldesign_0_cycle1_af2pred_0001
16424	inf	FALSE	FALSE	56700	507709	1	1000	FALSE	FALSE	HHH_b2_05964_000000217_dldesign_0_cycle1_af2pred_0001
16424	inf	FALSE	FALSE	83014.5	899438	1	1000	FALSE	FALSE	HHH_b2_04757_000000227_dldesign_0_cycle1_af2pred_0001
16424	inf	FALSE	FALSE	68607	3.75717e+06	1	1000	FALSE	FALSE	HHH_b1_03421_000000274_dldesign_0_cycle1_af2pred_0001
16424	inf	FALSE	FALSE	42599.6	419594	1	1000	FALSE	FALSE	HHH_b2_04186_000000230_dldesign_0_cycle1_af2pred_0001
16424	inf	FALSE	FALSE	42599.6	507709	1	1000	FALSE	FALSE	a6da6b1d28267c76adfc7434ddeb9a43_0001_000000023_dldesign_0_cycle1_af2pred_0001
16424	inf	FALSE	FALSE	42599.6	461554	1	1000	FALSE	FALSE	HHH_b2_04043_000000259_dldesign_0_cycle1_af2pred_0001
18066.4	inf	FALSE	FALSE	100448	1.44855e+06	1	1000	FALSE	FALSE	HHH_b1_08001_000000029_dldesign_0_cycle1_af2pred_0001
18066.4	inf	FALSE	FALSE	75467.7	743337	1	1000	FALSE	FALSE	HHH_b2_01166_000000204_dldesign_0_cycle1_af2pred_0001
18066.4	inf	FALSE	FALSE	56700	675761	1	1000	FALSE	FALSE	HHH_b1_01860_000000117_dldesign_0_cycle1_af2pred_0001
18066.4	inf	FALSE	FALSE	62370	614328	1	1000	FALSE	FALSE	HHH_b2_07213_000000121_dldesign_0_cycle1_af2pred_0001
18066.4	inf	FALSE	FALSE	91316	inf	1	1000	FALSE	FALSE	HHH_b2_03385_000000197_dldesign_0_cycle1_af2pred_0001
18066.4	inf	FALSE	FALSE	68607	1.92802e+06	1	1000	FALSE	FALSE	HHH_b2_02062_000000249_dldesign_0_cycle1_af2pred_0001
18066.4	inf	FALSE	FALSE	68607	8.05384e+06	1	1000	FALSE	FALSE	HHH_b1_03953_000000006_dldesign_0_cycle1_af2pred_0001
18066.4	inf	FALSE	FALSE	91316	1.19715e+06	1	1000	FALSE	FALSE	HHH_b2_05995_000000036_dldesign_0_cycle1_af2pred_0001
18066.4	inf	FALSE	FALSE	46859.5	419594	1	1000	FALSE	FALSE	HHH_b1_05224_000000147_dldesign_0_cycle1_af2pred_0001
18066.4	inf	FALSE	FALSE	83014.5	2.82282e+06	1	1000	FALSE	FALSE	HHH_b2_03893_000000160_dldesign_0_cycle1_af2pred_0001
18066.4	56700	FALSE	FALSE	0	6965.37	1	1000	FALSE	FALSE	HHH_b2_03383_000000033_dldesign_0_cycle1_af2pred_0001
19873	inf	FALSE	FALSE	83014.5	1.75275e+06	1	1000	FALSE	FALSE	HHH_b1_01360_000000227_dldesign_0_cycle1_af2pred_0001
19873	inf	FALSE	FALSE	51545.5	675761	1	1000	FALSE	FALSE	HHH_b1_08379_000000154_dldesign_0_cycle1_af2pred_0001
19873	inf	FALSE	FALSE	83014.5	8.85922e+06	1	1000	FALSE	FALSE	HHH_b1_00518_000000103_dldesign_0_cycle1_af2pred_0001
19873	inf	FALSE	FALSE	110492	inf	1	1000	FALSE	FALSE	HHH_b1_06749_000000059_dldesign_0_cycle1_af2pred_0001
19873	inf	FALSE	FALSE	100448	inf	1	1000	FALSE	FALSE	HHH_b1_03645_000000051_dldesign_0_cycle1_af2pred_0001
19873	inf	FALSE	FALSE	75467.7	817671	1	1000	FALSE	FALSE	HHH_b2_05056_000000109_dldesign_0_cycle1_af2pred_0001
19873	inf	FALSE	FALSE	24046.3	315247	1	1000	FALSE	FALSE	HHH_b2_01263_000000053_dldesign_0_cycle1_af2pred_0001
19873	inf	FALSE	FALSE	83014.5	inf	1	1000	FALSE	FALSE	HHH_b1_03734_000000002_dldesign_0_cycle1_af2pred_0001
19873	inf	FALSE	FALSE	83014.5	4.54618e+06	1	1000	FALSE	FALSE	HHH_b1_07899_000000007_dldesign_0_cycle1_af2pred_0001
19873	inf	FALSE	FALSE	35206.3	315247	1	1000	FALSE	FALSE	HHH_b2_02124_000000043_dldesign_0_cycle1_af2pred_0001
19873	68607	FALSE	FALSE	0	14930.9	1	1000	FALSE	FALSE	HHH_b2_01044_000000260_dldesign_0_cycle1_af2pred_0001
19873	inf	FALSE	FALSE	75467.7	2.33291e+06	1	1000	FALSE	FALSE	HHH_b1_07923_000000052_dldesign_0_cycle1_af2pred_0001
19873	inf	FALSE	FALSE	62370	6.05097e+06	1	1000	FALSE	FALSE	HHH_b1_04828_000000004_dldesign_0_cycle1_af2pred_0001
19873	inf	FALSE	FALSE	46859.5	381449	1	1000	FALSE	FALSE	HHH_b2_05611_000000007_dldesign_0_cycle1_af2pred_0001
21860.3	inf	FALSE	FALSE	91316	2.12083e+06	1	1000	FALSE	FALSE	HHH_b2_05523_000000019_dldesign_0_cycle1_af2pred_0001
21860.3	inf	FALSE	FALSE	56700	346772	1	1000	FALSE	FALSE	HHH_b1_05590_000000095_dldesign_0_cycle1_af2pred_0001
21860.3	inf	FALSE	FALSE	68607	1.59341e+06	1	1000	FALSE	FALSE	HHH_b2_02296_000000149_dldesign_0_cycle1_af2pred_0001
21860.3	inf	FALSE	FALSE	75467.7	inf	1	1000	FALSE	FALSE	HHH_b1_02670_000000044_dldesign_0_cycle1_af2pred_0001
21860.3	inf	FALSE	FALSE	38726.9	inf	1	1000	FALSE	FALSE	HHH_b2_03897_000000162_dldesign_0_cycle1_af2pred_0001
24046.3	inf	FALSE	FALSE	75467.7	3.41561e+06	1	1000	FALSE	FALSE	HHH_b1_01108_000000131_dldesign_0_cycle1_af2pred_0001
24046.3	inf	FALSE	FALSE	38726.9	419594	1	1000	FALSE	FALSE	HHH_b1_04175_000000226_dldesign_0_cycle1_af2pred_0001
24046.3	inf	FALSE	FALSE	62370	614328	1	1000	FALSE	FALSE	HHH_b2_00874_000000032_dldesign_0_cycle1_af2pred_0001
24046.3	inf	FALSE	FALSE	51545.5	419594	1	1000	FALSE	FALSE	e8e657d202874249359ab82704da6cdb_0001_1_000000069_dldesign_0_cycle1_af2pred_0001
24046.3	inf	FALSE	FALSE	7661.91	75467.7	1	1000	FALSE	FALSE	HHH_b2_00880_000000043_dldesign_0_cycle1_af2pred_0001
24046.3	inf	FALSE	FALSE	68607	inf	1	1000	FALSE	FALSE	HHH_b2_07067_000000089_dldesign_0_cycle1_af2pred_0001
24046.3	inf	FALSE	FALSE	38726.9	315247	1	1000	FALSE	FALSE	HHH_b1_03416_000000253_dldesign_0_cycle1_af2pred_0001
26451	inf	FALSE	FALSE	110492	3.41561e+06	1	1000	FALSE	FALSE	HHH_b1_04104_000000222_dldesign_0_cycle1_af2pred_0001
26451	inf	FALSE	FALSE	75467.7	inf	1	1000	FALSE	FALSE	HHH_b1_01603_000000202_dldesign_0_cycle1_af2pred_0001
26451	inf	FALSE	FALSE	75467.7	inf	1	1000	FALSE	FALSE	HHH_b1_02449_000000039_dldesign_0_cycle1_af2pred_0001
26451	inf	FALSE	FALSE	38726.9	inf	1	1000	FALSE	FALSE	HHH_b2_00081_000000143_dldesign_0_cycle1_af2pred_0001
26451	inf	FALSE	FALSE	42599.6	215318	1	1000	FALSE	FALSE	HHH_b2_00648_000000014_dldesign_0_cycle1_af2pred_0001
26451	inf	FALSE	FALSE	75467.7	461554	1	1000	FALSE	FALSE	HHH_b1_07304_000000167_dldesign_0_cycle1_af2pred_0001
26451	91316	FALSE	FALSE	0	7661.91	1	1000	FALSE	FALSE	1cdf5118dc85af3c372083cb498ffdc5_0001_000000274_dldesign_0_cycle1_af2pred_0001
29096.1	inf	FALSE	FALSE	16424	inf	1	1000	FALSE	FALSE	HHH_b2_04225_000000065_dldesign_0_cycle1_af2pred_0001
29096.1	inf	FALSE	FALSE	6332.15	inf	1	1000	FALSE	FALSE	HHH_b1_03581_000000262_dldesign_0_cycle1_af2pred_0001
29096.1	inf	FALSE	FALSE	100448	1.44855e+06	1	1000	FALSE	FALSE	HHH_b2_03513_000000293_dldesign_0_cycle1_af2pred_0001
29096.1	inf	FALSE	FALSE	68607	2.12083e+06	1	1000	FALSE	FALSE	HHH_b2_04436_000000122_dldesign_0_cycle1_af2pred_0001
29096.1	inf	FALSE	FALSE	68607	7.32167e+06	1	1000	FALSE	FALSE	HHH_b2_06761_000000138_dldesign_0_cycle1_af2pred_0001
29096.1	inf	FALSE	FALSE	62370	236850	1	1000	FALSE	FALSE	HHH_b2_00743_000000080_dldesign_0_cycle1_af2pred_0001
29096.1	inf	FALSE	FALSE	35206.3	215318	1	1000	FALSE	FALSE	46c474bf043f35d75b14a0d042034582_0001_000000214_dldesign_0_cycle1_af2pred_0001
32005.7	133696	FALSE	FALSE	5233.19	24046.3	1	1000	FALSE	FALSE	HHH_b2_04588_000000283_dldesign_0_cycle1_af2pred_0001
32005.7	inf	FALSE	FALSE	62370	558480	1	1000	FALSE	FALSE	HHH_b2_02597_000000091_dldesign_0_cycle1_af2pred_0001
32005.7	inf	FALSE	FALSE	68607	315247	1	1000	FALSE	FALSE	HHH_b1_05166_000000122_dldesign_0_cycle1_af2pred_0001
35206.3	inf	FALSE	FALSE	46859.5	1.59341e+06	1	1000	FALSE	FALSE	HHH_b1_00169_000000162_dldesign_0_cycle1_af2pred_0001
35206.3	195744	FALSE	FALSE	4757.44	10198	1	1000	FALSE	FALSE	HHH_b2_07434_000000253_dldesign_0_cycle1_af2pred_0001
38726.9	inf	FALSE	FALSE	51545.5	inf	1	1000	FALSE	FALSE	HHH_b2_07325_000000019_dldesign_0_cycle1_af2pred_0001
38726.9	inf	FALSE	FALSE	42599.6	2.33291e+06	1	1000	FALSE	FALSE	cd66f5cefdcef76786f86471523878d9_0001_000000048_dldesign_0_cycle1_af2pred_0001
38726.9	195744	FALSE	FALSE	6332.15	12339.6	1	1000	FALSE	FALSE	87bccf00243209e7f763f401d09c0631_0001_000000222_dldesign_0_cycle1_af2pred_0001
42599.6	inf	FALSE	FALSE	10198	83014.5	1	1000	FALSE	FALSE	HHH_b1_06738_000000039_dldesign_0_cycle1_af2pred_0001
42599.6	inf	FALSE	FALSE	32005.7	2.5662e+06	1	1000	FALSE	FALSE	cf88cf85650e0ae85d215619de225a54_0001_000000151_dldesign_0_cycle1_af2pred_0001
46859.5	inf	FALSE	FALSE	7661.91	75467.7	1	1000	FALSE	FALSE	HHH_b2_01642_000000066_dldesign_0_cycle1_af2pred_0001
46859.5	inf	FALSE	FALSE	6965.37	1.59341e+06	1	1000	FALSE	FALSE	HHH_b1_01873_000000121_dldesign_0_cycle1_af2pred_0001
46859.5	inf	FALSE	FALSE	35206.3	899438	1	1000	FALSE	FALSE	HHH_b1_04148_000000036_dldesign_0_cycle1_af2pred_0001
46859.5	inf	FALSE	FALSE	21860.3	4.54618e+06	1	1000	FALSE	FALSE	HHH_b1_01368_000000179_dldesign_0_cycle1_af2pred_0001
51545.5	inf	FALSE	FALSE	9270.91	inf	1	1000	FALSE	FALSE	HHH_b1_01378_000000153_dldesign_0_cycle1_af2pred_0001
51545.5	507709	FALSE	FALSE	0	6965.37	1	1000	FALSE	FALSE	HHH_b1_05997_000000012_dldesign_0_cycle1_af2pred_0001
62370	1.44855e+06	FALSE	FALSE	0	13573.5	1	1000	FALSE	FALSE	HHH_b1_08268_000000126_dldesign_0_cycle1_af2pred_0001
62370	inf	FALSE	FALSE	0	24046.3	1	1000	FALSE	FALSE	HHH_b1_05862_000000007_dldesign_0_cycle1_af2pred_0001
62370	inf	FALSE	FALSE	19873	100448	1	1000	FALSE	FALSE	HHH_b2_02383_000000060_dldesign_0_cycle1_af2pred_0001
68607	1.19715e+06	FALSE	FALSE	0	11217.8	1	1000	FALSE	FALSE	HHH_b1_02076_000000219_dldesign_0_cycle1_af2pred_0001
68607	4.54618e+06	FALSE	FALSE	0	9270.91	1	1000	FALSE	FALSE	HHH_b2_01564_000000216_dldesign_0_cycle1_af2pred_0001
68607	inf	FALSE	FALSE	6332.15	inf	1	1000	FALSE	FALSE	HHH_b1_05987_000000120_dldesign_0_cycle1_af2pred_0001
68607	1.44855e+06	FALSE	FALSE	4324.95	8428.1	1	1000	FALSE	FALSE	c99aca03e39c869feccdbe17e9db10b1_0001_000000066_dldesign_0_cycle1_af2pred_0001
68607	inf	FALSE	FALSE	9270.91	62370	1	1000	FALSE	FALSE	c9a2ab3417b20a265d585fe9021d7523_0001_1_000000154_dldesign_0_cycle1_af2pred_0001
75467.7	3.75717e+06	FALSE	FALSE	4324.95	7661.91	1	1000	FALSE	FALSE	HHH_b1_04569_000000138_dldesign_0_cycle1_af2pred_0001
75467.7	1.92802e+06	FALSE	FALSE	0	16424	1	1000	FALSE	FALSE	HHH_b2_06244_000000033_dldesign_0_cycle1_af2pred_0001
75467.7	2.5662e+06	FALSE	FALSE	0	3931.77	1	1000	FALSE	FALSE	HHH_b1_01709_000000286_dldesign_0_cycle1_af2pred_0001
75467.7	inf	FALSE	FALSE	16424	121542	1	1000	FALSE	FALSE	HHH_b2_05977_000000064_dldesign_0_cycle1_af2pred_0001
75467.7	inf	FALSE	FALSE	10198	19873	1	1000	FALSE	FALSE	HHH_b2_07908_000000179_dldesign_0_cycle1_af2pred_0001
75467.7	2.82282e+06	FALSE	FALSE	4324.95	8428.1	1	1000	FALSE	FALSE	8763741964ab68ad7d4be3a6b7af3046_0001_000000148_dldesign_0_cycle1_af2pred_0001
75467.7	inf	FALSE	FALSE	0	5233.19	1	1000	FALSE	FALSE	HHH_b2_00411_000000161_dldesign_0_cycle1_af2pred_0001
83014.5	inf	FALSE	FALSE	0	6965.37	1	1000	FALSE	FALSE	HHH_b1_03752_000000055_dldesign_0_cycle1_af2pred_0001
83014.5	inf	FALSE	FALSE	0	6332.15	1	1000	FALSE	FALSE	HHH_b1_06978_000000184_dldesign_0_cycle1_af2pred_0001
83014.5	inf	FALSE	FALSE	0	46859.5	1	1000	FALSE	FALSE	87bccf00243209e7f763f401d09c0631_0001_000000248_dldesign_0_cycle1_af2pred_0001
83014.5	inf	FALSE	FALSE	0	14930.9	1	1000	FALSE	FALSE	HHH_b2_02923_000000231_dldesign_0_cycle1_af2pred_0001
83014.5	inf	FALSE	FALSE	5756.5	62370	1	1000	FALSE	FALSE	5ba91734c250141e91f729f6a7c3105f_0001_000000011_dldesign_0_cycle1_af2pred_0001
83014.5	inf	FALSE	FALSE	4324.95	9270.91	1	1000	FALSE	FALSE	5a9ba470ffdefe7bbe7d066b6a6aec3b_0001_000000190_dldesign_0_cycle1_af2pred_0001
83014.5	inf	FALSE	FALSE	0	18066.4	1	1000	FALSE	FALSE	HHH_b1_08670_000000053_dldesign_0_cycle1_af2pred_0001
83014.5	inf	FALSE	FALSE	5756.5	24046.3	1	1000	FALSE	FALSE	HHH_b1_01839_000000055_dldesign_0_cycle1_af2pred_0001
91316	inf	FALSE	FALSE	0	29096.1	1	1000	FALSE	FALSE	HHH_b2_02764_000000091_dldesign_0_cycle1_af2pred_0001
91316	9.74514e+06	FALSE	FALSE	0	19873	1	1000	FALSE	FALSE	HHH_b2_05924_000000157_dldesign_0_cycle1_af2pred_0001
91316	inf	FALSE	FALSE	0	19873	1	1000	FALSE	FALSE	HHH_b2_04187_000000172_dldesign_0_cycle1_af2pred_0001
91316	inf	FALSE	FALSE	0	11217.8	1	1000	FALSE	FALSE	HHH_b2_05358_000000072_dldesign_0_cycle1_af2pred_0001
91316	inf	FALSE	FALSE	0	16424	1	1000	FALSE	FALSE	HHH_b1_08268_000000040_dldesign_0_cycle1_af2pred_0001
91316	inf	FALSE	FALSE	0	21860.3	1	1000	FALSE	FALSE	HHH_b2_00687_000000057_dldesign_0_cycle1_af2pred_0001
91316	inf	FALSE	FALSE	8428.1	inf	1	1000	FALSE	FALSE	HHH_b1_01623_000000053_dldesign_0_cycle1_af2pred_0001
91316	inf	TRUE	FALSE	0	inf	1	1000	FALSE	FALSE	HHH_b1_03855_000000258_dldesign_0_cycle1_af2pred_0001
91316	inf	FALSE	FALSE	0	16424	1	1000	FALSE	FALSE	HHH_b2_03843_000000198_dldesign_0_cycle1_af2pred_0001
91316	inf	FALSE	FALSE	0	26451	1	1000	FALSE	FALSE	HHH_b2_07686_000000203_dldesign_0_cycle1_af2pred_0001
91316	inf	FALSE	FALSE	5233.19	32005.7	1	1000	FALSE	FALSE	HHH_b2_05200_000000208_dldesign_0_cycle1_af2pred_0001
91316	inf	FALSE	FALSE	0	10198	1	1000	FALSE	FALSE	HHH_b1_07612_000000238_dldesign_0_cycle1_af2pred_0001
91316	inf	FALSE	FALSE	0	11217.8	1	1000	FALSE	FALSE	cb30422a6ab91adc1f3d04a5d8d2ea43_0001_000000293_dldesign_0_cycle1_af2pred_0001
91316	inf	FALSE	FALSE	0	7661.91	1	1000	FALSE	FALSE	HHH_b1_03906_000000252_dldesign_0_cycle1_af2pred_0001
91316	inf	FALSE	FALSE	0	8428.1	1	1000	FALSE	FALSE	9ff4e3db16da0f380acd73cb14129ec0_0001_000000202_dldesign_0_cycle1_af2pred_0001
100448	inf	FALSE	FALSE	0	18066.4	1	1000	FALSE	FALSE	HHH_b2_01624_000000167_dldesign_0_cycle1_af2pred_0001
100448	inf	FALSE	FALSE	0	24046.3	1	1000	FALSE	FALSE	HHH_b1_03917_000000275_dldesign_0_cycle1_af2pred_0001
100448	inf	FALSE	FALSE	0	6965.37	1	1000	FALSE	FALSE	e8e657d202874249359ab82704da6cdb_0001_1_000000064_dldesign_0_cycle1_af2pred_0001
100448	inf	FALSE	FALSE	5233.19	7661.91	1	1000	FALSE	FALSE	HHH_b1_07612_000000288_dldesign_0_cycle1_af2pred_0001
100448	inf	FALSE	FALSE	0	18066.4	1	1000	FALSE	FALSE	HHH_b1_05088_000000157_dldesign_0_cycle1_af2pred_0001
100448	inf	FALSE	FALSE	0	26451	1	1000	FALSE	FALSE	6a6595227147898dc19718087d11f26f_0001_000000028_dldesign_0_cycle1_af2pred_0001
100448	inf	FALSE	FALSE	0	16424	1	1000	FALSE	FALSE	HHH_b2_08249_000000287_dldesign_0_cycle1_af2pred_0001
100448	inf	FALSE	FALSE	5756.5	51545.5	1	1000	FALSE	FALSE	ems_3hM_305_000000103_dldesign_0_cycle1_af2pred_0001
100448	inf	FALSE	FALSE	4324.95	24046.3	1	1000	FALSE	FALSE	HHH_b1_06595_000000029_dldesign_0_cycle1_af2pred_0001
100448	inf	FALSE	FALSE	0	14930.9	1	1000	FALSE	FALSE	HHH_b2_07469_000000162_dldesign_0_cycle1_af2pred_0001
100448	inf	FALSE	FALSE	0	19873	1	1000	FALSE	FALSE	HHH_b2_02000_000000267_dldesign_0_cycle1_af2pred_0001
100448	inf	FALSE	FALSE	0	32005.7	1	1000	FALSE	FALSE	HHH_b1_02170_000000136_dldesign_0_cycle1_af2pred_0001
100448	inf	FALSE	FALSE	0	10198	1	1000	FALSE	FALSE	d3e5e791db42274430e6ef9f54efc4f5_0001_000000060_dldesign_0_cycle1_af2pred_0001
110492	inf	FALSE	FALSE	4324.95	26451	1	1000	FALSE	FALSE	HHH_b1_02950_000000235_dldesign_0_cycle1_af2pred_0001
110492	inf	FALSE	FALSE	0	19873	1	1000	FALSE	FALSE	HHH_b1_06770_000000065_dldesign_0_cycle1_af2pred_0001
110492	inf	FALSE	FALSE	0	18066.4	1	1000	FALSE	FALSE	a73f0729c8406df99294b29867ff734f_0001_000000001_dldesign_0_cycle1_af2pred_0001
110492	inf	FALSE	FALSE	5756.5	62370	1	1000	FALSE	FALSE	HHH_b2_04549_000000089_dldesign_0_cycle1_af2pred_0001
110492	inf	FALSE	FALSE	6965.37	13573.5	1	1000	FALSE	FALSE	ec49256d0a76a2d41f5dd9f5c380ddc2_0001_1_000000114_dldesign_0_cycle1_af2pred_0001
110492	inf	FALSE	FALSE	5233.19	10198	1	1000	FALSE	FALSE	88fc943612ced423dcb009f6e7ca9834_0001_000000008_dldesign_0_cycle1_af2pred_0001
110492	inf	FALSE	FALSE	0	3931.77	1	1000	FALSE	FALSE	HHH_b2_04916_000000059_dldesign_0_cycle1_af2pred_0001
110492	inf	FALSE	FALSE	0	9270.91	1	1000	FALSE	FALSE	HHH_b1_07995_000000229_dldesign_0_cycle1_af2pred_0001
121542	inf	FALSE	FALSE	0	21860.3	1	1000	FALSE	FALSE	HHH_b1_07388_000000075_dldesign_0_cycle1_af2pred_0001
121542	inf	FALSE	FALSE	0	12339.6	1	1000	FALSE	FALSE	f78fdf3a6b1cc8a037b7c7477770e1ab_0001_000000143_dldesign_0_cycle1_af2pred_0001
121542	inf	FALSE	FALSE	8428.1	91316	1	1000	FALSE	FALSE	HHH_b1_02449_000000036_dldesign_0_cycle1_af2pred_0001
121542	inf	FALSE	FALSE	0	32005.7	1	1000	FALSE	FALSE	HHH_b2_04976_000000056_dldesign_0_cycle1_af2pred_0001
121542	inf	FALSE	FALSE	0	19873	1	1000	FALSE	FALSE	HHH_b1_00882_000000041_dldesign_0_cycle1_af2pred_0001
121542	inf	FALSE	FALSE	0	26451	1	1000	FALSE	FALSE	HHH_b1_02956_000000207_dldesign_0_cycle1_af2pred_0001
121542	inf	FALSE	FALSE	0	13573.5	1	1000	FALSE	FALSE	53f37c9a4356feac3b5fa2e6226959e6_0001_1_000000176_dldesign_0_cycle1_af2pred_0001
133696	inf	FALSE	FALSE	4757.44	46859.5	1	1000	FALSE	FALSE	HHH_b2_07892_000000204_dldesign_0_cycle1_af2pred_0001
133696	inf	FALSE	FALSE	4757.44	62370	1	1000	FALSE	FALSE	HHH_b1_06699_000000129_dldesign_0_cycle1_af2pred_0001
133696	inf	FALSE	FALSE	9270.91	68607	1	1000	FALSE	FALSE	HHH_b1_05098_000000033_dldesign_0_cycle1_af2pred_0001
133696	inf	FALSE	FALSE	5233.19	35206.3	1	1000	FALSE	FALSE	HHH_b1_08653_000000138_dldesign_0_cycle1_af2pred_0001
133696	inf	FALSE	FALSE	5233.19	32005.7	1	1000	FALSE	FALSE	HHH_b1_04081_000000035_dldesign_0_cycle1_af2pred_0001
133696	inf	FALSE	FALSE	4757.44	inf	1	1000	FALSE	FALSE	HHH_b2_01087_000000110_dldesign_0_cycle1_af2pred_0001
133696	inf	FALSE	FALSE	0	11217.8	1	1000	FALSE	FALSE	HHH_b2_03383_000000074_dldesign_0_cycle1_af2pred_0001
147065	inf	FALSE	FALSE	0	18066.4	1	1000	FALSE	FALSE	HHH_b2_05863_000000261_dldesign_0_cycle1_af2pred_0001
147065	inf	FALSE	FALSE	10198	100448	1	1000	FALSE	FALSE	HHH_b2_01809_000000297_dldesign_0_cycle1_af2pred_0001
inf	inf	FALSE	FALSE	147065	inf	1	1000	FALSE	FALSE	HHH_b1_02329_000000261_dldesign_0_cycle1_af2pred_0001
inf	inf	FALSE	FALSE	133696	inf	1	1000	FALSE	FALSE	HHH_b2_06397_000000173_dldesign_0_cycle1_af2pred_0001
inf	inf	FALSE	FALSE	161772	inf	1	1000	FALSE	FALSE	HHH_b1_04481_000000064_dldesign_0_cycle1_af2pred_0001
inf	inf	FALSE	FALSE	110492	inf	1	1000	FALSE	FALSE	HHH_b2_05084_000000186_dldesign_0_cycle1_af2pred_0001
inf	inf	FALSE	FALSE	161772	inf	1	1000	FALSE	FALSE	HHH_b1_08709_000000181_dldesign_0_cycle1_af2pred_0001
inf	inf	FALSE	FALSE	161772	inf	1	1000	FALSE	FALSE	HHH_b2_05213_000000049_dldesign_0_cycle1_af2pred_0001
inf	inf	FALSE	FALSE	133696	inf	1	1000	FALSE	FALSE	HHH_b1_07116_000000063_dldesign_0_cycle1_af2pred_0001
inf	inf	FALSE	FALSE	161772	inf	1	1000	FALSE	FALSE	HHH_b1_02464_000000073_dldesign_0_cycle1_af2pred_0001
inf	inf	FALSE	FALSE	121542	inf	1	1000	FALSE	FALSE	HHH_b1_04311_000000025_dldesign_0_cycle1_af2pred_0001
inf	inf	FALSE	FALSE	110492	inf	1	1000	FALSE	FALSE	HHH_b1_04549_000000154_dldesign_0_cycle1_af2pred_0001
inf	inf	FALSE	FALSE	147065	inf	1	1000	FALSE	FALSE	HHH_b1_04323_000000050_dldesign_0_cycle1_af2pred_0001
inf	inf	FALSE	FALSE	161772	inf	1	1000	FALSE	FALSE	HHH_b1_05233_000000112_dldesign_0_cycle1_af2pred_0001
inf	inf	FALSE	FALSE	161772	inf	1	1000	FALSE	FALSE	HHH_b1_00374_000000045_dldesign_0_cycle1_af2pred_0001
inf	inf	FALSE	FALSE	110492	inf	1	1000	FALSE	FALSE	HHH_b2_02064_000000088_dldesign_0_cycle1_af2pred_0001
inf	inf	FALSE	FALSE	147065	inf	1	1000	FALSE	FALSE	HHH_b1_00766_000000023_dldesign_0_cycle1_af2pred_0001
inf	inf	FALSE	FALSE	121542	inf	1	1000	FALSE	FALSE	HHH_b2_07281_000000177_dldesign_0_cycle1_af2pred_0001
inf	inf	FALSE	FALSE	147065	inf	1	1000	FALSE	FALSE	HHH_b2_06332_000000234_dldesign_0_cycle1_af2pred_0001
inf	inf	FALSE	FALSE	147065	inf	1	1000	FALSE	FALSE	HHH_b2_06316_000000041_dldesign_0_cycle1_af2pred_0001
inf	inf	FALSE	FALSE	121542	inf	1	1000	FALSE	FALSE	HHH_b1_07634_000000251_dldesign_0_cycle1_af2pred_0001
inf	inf	FALSE	FALSE	161772	inf	1	1000	FALSE	FALSE	HHH_b1_06523_000000234_dldesign_0_cycle1_af2pred_0001
inf	inf	FALSE	FALSE	161772	inf	1	1000	FALSE	FALSE	HHH_b1_07880_000000036_dldesign_0_cycle1_af2pred_0001
inf	inf	FALSE	FALSE	161772	inf	1	1000	FALSE	FALSE	HHH_b1_00974_000000223_dldesign_0_cycle1_af2pred_0001
inf	inf	FALSE	FALSE	161772	inf	1	1000	FALSE	FALSE	HHH_b2_04197_000000195_dldesign_0_cycle1_af2pred_0001
inf	inf	FALSE	FALSE	161772	inf	1	1000	FALSE	FALSE	HHH_b2_04107_000000171_dldesign_0_cycle1_af2pred_0001
inf	inf	FALSE	FALSE	161772	inf	1	1000	FALSE	FALSE	HHH_b2_07597_000000156_dldesign_0_cycle1_af2pred_0001
inf	inf	FALSE	FALSE	161772	inf	1	1000	FALSE	FALSE	HHH_b1_01241_000000209_dldesign_0_cycle1_af2pred_0001
inf	inf	FALSE	FALSE	161772	inf	1	1000	FALSE	FALSE	HHH_b1_07729_000000141_dldesign_0_cycle1_af2pred_0001
inf	inf	FALSE	FALSE	161772	inf	1	1000	FALSE	FALSE	HHH_b1_00850_000000175_dldesign_0_cycle1_af2pred_0001
inf	inf	FALSE	FALSE	133696	inf	1	1000	FALSE	FALSE	HHH_b1_05762_000000097_dldesign_0_cycle1_af2pred_0001
inf	inf	FALSE	FALSE	147065	inf	1	1000	FALSE	FALSE	HHH_b2_06523_000000094_dldesign_0_cycle1_af2pred_0001
inf	inf	FALSE	FALSE	161772	inf	1	1000	FALSE	FALSE	HHH_b1_03263_000000275_dldesign_0_cycle1_af2pred_0001
inf	inf	FALSE	FALSE	133696	inf	1	1000	FALSE	FALSE	HHH_b2_07117_000000053_dldesign_0_cycle1_af2pred_0001
inf	inf	FALSE	FALSE	161772	inf	1	1000	FALSE	FALSE	HHH_b2_05776_000000090_dldesign_0_cycle1_af2pred_0001
inf	inf	FALSE	FALSE	161772	inf	1	1000	FALSE	FALSE	HHH_b2_05753_000000253_dldesign_0_cycle1_af2pred_0001
inf	inf	FALSE	FALSE	161772	inf	1	1000	FALSE	FALSE	HHH_b1_00655_000000295_dldesign_0_cycle1_af2pred_0001
inf	inf	FALSE	FALSE	110492	inf	1	1000	FALSE	FALSE	HHH_b2_06095_000000125_dldesign_0_cycle1_af2pred_0001
inf	inf	FALSE	FALSE	161772	inf	1	1000	FALSE	FALSE	HHH_b1_03410_000000255_dldesign_0_cycle1_af2pred_0001
inf	inf	FALSE	FALSE	161772	inf	1	1000	FALSE	FALSE	HHH_b2_00624_000000218_dldesign_0_cycle1_af2pred_0001
inf	inf	FALSE	FALSE	147065	inf	1	1000	FALSE	FALSE	HHH_b2_05035_000000185_dldesign_0_cycle1_af2pred_0001
inf	inf	FALSE	FALSE	133696	inf	1	1000	FALSE	FALSE	HHH_b1_02369_000000003_dldesign_0_cycle1_af2pred_0001
inf	inf	FALSE	FALSE	177949	3.75717e+06	1	1000	FALSE	FALSE	HHH_b2_07531_000000152_dldesign_0_cycle1_af2pred_0001
inf	inf	FALSE	FALSE	161772	inf	1	1000	FALSE	FALSE	HHH_b2_05545_000000111_dldesign_0_cycle1_af2pred_0001
inf	inf	FALSE	FALSE	110492	inf	1	1000	FALSE	FALSE	HHH_b1_02287_000000191_dldesign_0_cycle1_af2pred_0001
inf	inf	FALSE	FALSE	75467.7	inf	1	1000	FALSE	FALSE	HHH_b1_04469_000000031_dldesign_0_cycle1_af2pred_0001
inf	inf	FALSE	FALSE	161772	inf	1	1000	FALSE	FALSE	HHH_b1_02185_000000116_dldesign_0_cycle1_af2pred_0001
inf	inf	FALSE	FALSE	147065	inf	1	1000	FALSE	FALSE	HHH_b1_01017_000000133_dldesign_0_cycle1_af2pred_0001
inf	inf	FALSE	FALSE	161772	inf	1	1000	FALSE	FALSE	HHH_b2_07918_000000075_dldesign_0_cycle1_af2pred_0001
inf	inf	FALSE	FALSE	161772	inf	1	1000	FALSE	FALSE	HHH_b1_08125_000000093_dldesign_0_cycle1_af2pred_0001
inf	inf	FALSE	FALSE	161772	inf	1	1000	FALSE	FALSE	HHH_b2_00737_000000185_dldesign_0_cycle1_af2pred_0001
inf	inf	FALSE	FALSE	161772	inf	1	1000	FALSE	FALSE	HHH_b1_00179_000000018_dldesign_0_cycle1_af2pred_0001
inf	inf	FALSE	FALSE	161772	inf	1	1000	FALSE	FALSE	HHH_b1_02451_000000233_dldesign_0_cycle1_af2pred_0001
inf	inf	FALSE	FALSE	161772	inf	1	1000	FALSE	FALSE	HHH_b1_03494_000000199_dldesign_0_cycle1_af2pred_0001
inf	inf	FALSE	FALSE	147065	inf	1	1000	FALSE	FALSE	HHH_b1_02515_000000149_dldesign_0_cycle1_af2pred_0001
inf	inf	FALSE	FALSE	100448	3.1051e+06	1	1000	FALSE	FALSE	HHH_b2_00972_000000264_dldesign_0_cycle1_af2pred_0001
inf	inf	FALSE	FALSE	147065	inf	1	1000	FALSE	FALSE	HHH_b1_00434_000000068_dldesign_0_cycle1_af2pred_0001
inf	inf	FALSE	FALSE	147065	inf	1	1000	FALSE	FALSE	HHH_b2_05963_000000141_dldesign_0_cycle1_af2pred_0001
inf	inf	FALSE	FALSE	91316	inf	1	1000	FALSE	FALSE	HHH_b2_01564_000000157_dldesign_0_cycle1_af2pred_0001
inf	inf	FALSE	FALSE	161772	inf	1	1000	FALSE	FALSE	HHH_b2_02318_000000002_dldesign_0_cycle1_af2pred_0001
inf	inf	FALSE	FALSE	62370	inf	1	1000	FALSE	FALSE	HHH_b2_02734_000000037_dldesign_0_cycle1_af2pred_0001
inf	inf	FALSE	FALSE	147065	inf	1	1000	FALSE	FALSE	HHH_b1_03452_000000201_dldesign_0_cycle1_af2pred_0001
inf	inf	FALSE	FALSE	161772	inf	1	1000	FALSE	FALSE	HHH_b2_07913_000000085_dldesign_0_cycle1_af2pred_0001
inf	inf	FALSE	FALSE	91316	inf	1	1000	FALSE	FALSE	HHH_b2_06991_000000118_dldesign_0_cycle1_af2pred_0001
inf	inf	FALSE	FALSE	147065	inf	1	1000	FALSE	FALSE	HHH_b1_00674_000000246_dldesign_0_cycle1_af2pred_0001
inf	inf	FALSE	FALSE	161772	inf	1	1000	FALSE	FALSE	HHH_b1_04644_000000059_dldesign_0_cycle1_af2pred_0001
inf	inf	FALSE	FALSE	161772	inf	1	1000	FALSE	FALSE	HHH_b2_06463_000000155_dldesign_0_cycle1_af2pred_0001
inf	inf	FALSE	FALSE	161772	inf	1	1000	FALSE	FALSE	HHH_b1_03291_000000252_dldesign_0_cycle1_af2pred_0001
inf	inf	FALSE	FALSE	161772	inf	1	1000	FALSE	FALSE	HHH_b2_00125_000000254_dldesign_0_cycle1_af2pred_0001
inf	inf	FALSE	FALSE	161772	inf	1	1000	FALSE	FALSE	HHH_b1_06226_000000168_dldesign_0_cycle1_af2pred_0001
inf	inf	FALSE	FALSE	161772	inf	1	1000	FALSE	FALSE	HHH_b1_01694_000000221_dldesign_0_cycle1_af2pred_0001
inf	inf	FALSE	FALSE	147065	inf	1	1000	FALSE	FALSE	HHH_b1_06004_000000046_dldesign_0_cycle1_af2pred_0001
inf	inf	FALSE	FALSE	147065	inf	1	1000	FALSE	FALSE	HHH_b2_06438_000000124_dldesign_0_cycle1_af2pred_0001
inf	inf	FALSE	FALSE	147065	inf	1	1000	FALSE	FALSE	HHH_b1_07172_000000181_dldesign_0_cycle1_af2pred_0001
inf	inf	FALSE	FALSE	161772	inf	1	1000	FALSE	FALSE	HHH_b1_06319_000000002_dldesign_0_cycle1_af2pred_0001
inf	inf	FALSE	FALSE	161772	inf	1	1000	FALSE	FALSE	HHH_b2_01073_000000294_dldesign_0_cycle1_af2pred_0001
inf	inf	FALSE	FALSE	161772	inf	1	1000	FALSE	FALSE	HHH_b1_03186_000000078_dldesign_0_cycle1_af2pred_0001
inf	inf	FALSE	FALSE	161772	inf	1	1000	FALSE	FALSE	HHH_b2_00109_000000275_dldesign_0_cycle1_af2pred_0001
inf	inf	FALSE	FALSE	147065	inf	1	1000	FALSE	FALSE	HHH_b1_02853_000000072_dldesign_0_cycle1_af2pred_0001
inf	inf	FALSE	FALSE	161772	inf	1	1000	FALSE	FALSE	HHH_b1_04470_000000069_dldesign_0_cycle1_af2pred_0001
inf	inf	FALSE	FALSE	161772	inf	1	1000	FALSE	FALSE	HHH_b1_07191_000000261_dldesign_0_cycle1_af2pred_0001
inf	inf	FALSE	FALSE	147065	inf	1	1000	FALSE	FALSE	HHH_b2_04339_000000050_dldesign_0_cycle1_af2pred_0001
inf	inf	FALSE	FALSE	91316	inf	1	1000	FALSE	FALSE	HHH_b2_03037_000000033_dldesign_0_cycle1_af2pred_0001
inf	inf	FALSE	FALSE	83014.5	inf	1	1000	FALSE	FALSE	HHH_b1_03045_000000057_dldesign_0_cycle1_af2pred_0001
inf	inf	FALSE	FALSE	161772	inf	1	1000	FALSE	FALSE	HHH_b2_03015_000000088_dldesign_0_cycle1_af2pred_0001
inf	inf	FALSE	FALSE	147065	inf	1	1000	FALSE	FALSE	e5c785e8f08cbe74e151d0ac49045077_0001_000000217_dldesign_0_cycle1_af2pred_0001
inf	inf	FALSE	FALSE	147065	inf	1	1000	FALSE	FALSE	HHH_b2_04421_000000201_dldesign_0_cycle1_af2pred_0001
inf	inf	FALSE	FALSE	161772	inf	1	1000	FALSE	FALSE	HHH_b1_08709_000000200_dldesign_0_cycle1_af2pred_0001
inf	inf	FALSE	FALSE	51545.5	inf	1	1000	FALSE	FALSE	HHH_b2_08384_000000154_dldesign_0_cycle1_af2pred_0001
inf	inf	FALSE	FALSE	161772	inf	1	1000	FALSE	FALSE	HHH_b1_07859_000000024_dldesign_0_cycle1_af2pred_0001
inf	inf	FALSE	FALSE	161772	inf	1	1000	FALSE	FALSE	HHH_b2_00421_000000040_dldesign_0_cycle1_af2pred_0001
inf	inf	FALSE	FALSE	161772	inf	1	1000	FALSE	FALSE	HHH_b2_03289_000000012_dldesign_0_cycle1_af2pred_0001
inf	inf	FALSE	FALSE	161772	inf	1	1000	FALSE	FALSE	HHH_b1_02932_000000055_dldesign_0_cycle1_af2pred_0001
inf	inf	FALSE	FALSE	161772	inf	1	1000	FALSE	FALSE	HHH_b2_06073_000000111_dldesign_0_cycle1_af2pred_0001
inf	inf	FALSE	FALSE	161772	inf	1	1000	FALSE	FALSE	HHH_b1_01276_000000062_dldesign_0_cycle1_af2pred_0001
inf	inf	FALSE	FALSE	147065	inf	1	1000	FALSE	FALSE	HHH_b2_08002_000000171_dldesign_0_cycle1_af2pred_0001
inf	inf	FALSE	FALSE	161772	inf	1	1000	FALSE	FALSE	HHH_b1_03403_000000107_dldesign_0_cycle1_af2pred_0001
inf	inf	FALSE	FALSE	161772	inf	1	1000	FALSE	FALSE	HHH_b2_07741_000000243_dldesign_0_cycle1_af2pred_0001
inf	inf	FALSE	FALSE	147065	inf	1	1000	FALSE	FALSE	ems_3hC_1598_0001_000000053_dldesign_0_cycle1_af2pred_0001
inf	inf	FALSE	FALSE	147065	inf	1	1000	FALSE	FALSE	HHH_b1_08067_000000264_dldesign_0_cycle1_af2pred_0001
inf	inf	FALSE	FALSE	110492	inf	1	1000	FALSE	FALSE	HHH_b1_01408_000000027_dldesign_0_cycle1_af2pred_0001
inf	inf	FALSE	FALSE	147065	inf	1	1000	FALSE	FALSE	HHH_b2_08085_000000192_dldesign_0_cycle1_af2pred_0001
inf	inf	FALSE	FALSE	147065	inf	1	1000	FALSE	FALSE	18c19572c89de9f88373bc8aac3483eb_0001_000000242_dldesign_0_cycle1_af2pred_0001
inf	inf	FALSE	FALSE	161772	inf	1	1000	FALSE	FALSE	HHH_b2_05888_000000077_dldesign_0_cycle1_af2pred_0001
inf	inf	FALSE	FALSE	147065	inf	1	1000	FALSE	FALSE	HHH_b2_03102_000000105_dldesign_0_cycle1_af2pred_0001
inf	inf	FALSE	FALSE	161772	inf	1	1000	FALSE	FALSE	HHH_b1_07120_000000113_dldesign_0_cycle1_af2pred_0001
inf	inf	FALSE	FALSE	147065	inf	1	1000	FALSE	FALSE	HHH_b1_06432_000000160_dldesign_0_cycle1_af2pred_0001
inf	inf	FALSE	FALSE	161772	inf	1	1000	FALSE	FALSE	HHH_b2_01182_000000091_dldesign_0_cycle1_af2pred_0001
inf	inf	FALSE	FALSE	110492	inf	1	1000	FALSE	FALSE	HHH_b2_00338_000000159_dldesign_0_cycle1_af2pred_0001
inf	inf	FALSE	FALSE	121542	inf	1	1000	FALSE	FALSE	HHH_b2_08246_000000132_dldesign_0_cycle1_af2pred_0001
inf	inf	FALSE	FALSE	83014.5	6.05097e+06	1	1000	FALSE	FALSE	HHH_b1_01301_000000138_dldesign_0_cycle1_af2pred_0001
inf	inf	FALSE	FALSE	161772	inf	1	1000	FALSE	FALSE	HHH_b1_00656_000000217_dldesign_0_cycle1_af2pred_0001
inf	inf	FALSE	FALSE	161772	inf	1	1000	FALSE	FALSE	HHH_b2_02499_000000019_dldesign_0_cycle1_af2pred_0001
inf	inf	FALSE	FALSE	147065	inf	1	1000	FALSE	FALSE	HHH_b1_07396_000000198_dldesign_0_cycle1_af2pred_0001
inf	inf	FALSE	FALSE	161772	inf	1	1000	FALSE	FALSE	HHH_b1_03854_000000218_dldesign_0_cycle1_af2pred_0001
inf	inf	FALSE	FALSE	161772	inf	1	1000	FALSE	FALSE	HHH_b2_02424_000000121_dldesign_0_cycle1_af2pred_0001
inf	inf	FALSE	FALSE	161772	inf	1	1000	FALSE	FALSE	HHH_b2_05632_000000056_dldesign_0_cycle1_af2pred_0001
inf	inf	FALSE	FALSE	161772	inf	1	1000	FALSE	FALSE	HHH_b2_02616_000000126_dldesign_0_cycle1_af2pred_0001
inf	inf	FALSE	FALSE	110492	inf	1	1000	FALSE	FALSE	HHH_b1_04762_000000010_dldesign_0_cycle1_af2pred_0001
inf	inf	FALSE	FALSE	161772	inf	1	1000	FALSE	FALSE	HHH_b1_02038_000000271_dldesign_0_cycle1_af2pred_0001
inf	inf	FALSE	FALSE	161772	inf	1	1000	FALSE	FALSE	HHH_b2_04493_000000127_dldesign_0_cycle1_af2pred_0001
inf	inf	FALSE	FALSE	161772	inf	1	1000	FALSE	FALSE	HHH_b1_07000_000000021_dldesign_0_cycle1_af2pred_0001
inf	inf	FALSE	FALSE	147065	inf	1	1000	FALSE	FALSE	HHH_b2_04050_000000009_dldesign_0_cycle1_af2pred_0001
inf	inf	FALSE	FALSE	121542	inf	1	1000	FALSE	FALSE	HHH_b2_05885_000000273_dldesign_0_cycle1_af2pred_0001
inf	inf	FALSE	FALSE	147065	inf	1	1000	FALSE	FALSE	HHH_b2_00358_000000077_dldesign_0_cycle1_af2pred_0001
inf	inf	FALSE	FALSE	161772	inf	1	1000	FALSE	FALSE	HHH_b1_07449_000000245_dldesign_0_cycle1_af2pred_0001
inf	inf	FALSE	FALSE	161772	inf	1	1000	FALSE	FALSE	HHH_b2_04638_000000171_dldesign_0_cycle1_af2pred_0001
inf	inf	FALSE	FALSE	161772	inf	1	1000	FALSE	FALSE	HHH_b1_06699_000000044_dldesign_0_cycle1_af2pred_0001
inf	inf	FALSE	FALSE	161772	inf	1	1000	FALSE	FALSE	104f9518c2e4434ea70fdb64017d7000_0001_000000228_dldesign_0_cycle1_af2pred_0001
inf	inf	FALSE	FALSE	161772	inf	1	1000	FALSE	FALSE	HHH_b1_06777_000000030_dldesign_0_cycle1_af2pred_0001
inf	inf	FALSE	FALSE	161772	inf	1	1000	FALSE	FALSE	HHH_b2_01956_000000035_dldesign_0_cycle1_af2pred_0001
inf	inf	FALSE	FALSE	133696	inf	1	1000	FALSE	FALSE	HHH_b1_00035_000000068_dldesign_0_cycle1_af2pred_0001
inf	inf	FALSE	FALSE	161772	inf	1	1000	FALSE	FALSE	ems_3hC_1598_0001_000000006_dldesign_0_cycle1_af2pred_0001
inf	inf	FALSE	FALSE	161772	inf	1	1000	FALSE	FALSE	HHH_b1_01274_000000196_dldesign_0_cycle1_af2pred_0001
inf	inf	FALSE	FALSE	161772	inf	1	1000	FALSE	FALSE	HHH_b1_02506_000000030_dldesign_0_cycle1_af2pred_0001
inf	inf	FALSE	FALSE	161772	inf	1	1000	FALSE	FALSE	HHH_b1_00047_000000089_dldesign_0_cycle1_af2pred_0001
inf	inf	FALSE	FALSE	161772	inf	1	1000	FALSE	FALSE	HHH_b1_06368_000000281_dldesign_0_cycle1_af2pred_0001
inf	inf	FALSE	FALSE	161772	inf	1	1000	FALSE	FALSE	HHH_b1_08531_000000014_dldesign_0_cycle1_af2pred_0001
inf	inf	FALSE	FALSE	35206.3	inf	1	1000	FALSE	FALSE	HHH_b1_00231_000000130_dldesign_0_cycle1_af2pred_0001
inf	inf	FALSE	FALSE	161772	inf	1	1000	FALSE	FALSE	HHH_b2_03108_000000171_dldesign_0_cycle1_af2pred_0001
inf	inf	FALSE	FALSE	161772	inf	1	1000	FALSE	FALSE	ems_3hM_1959_000000274_dldesign_0_cycle1_af2pred_0001
inf	inf	FALSE	FALSE	161772	inf	1	1000	FALSE	FALSE	HHH_b1_00387_000000288_dldesign_0_cycle1_af2pred_0001
inf	inf	FALSE	FALSE	161772	inf	1	1000	FALSE	FALSE	HHH_b2_04491_000000259_dldesign_0_cycle1_af2pred_0001
inf	inf	FALSE	FALSE	147065	inf	1	1000	FALSE	FALSE	HHH_b2_03913_000000297_dldesign_0_cycle1_af2pred_0001
inf	inf	FALSE	FALSE	161772	inf	1	1000	FALSE	FALSE	HHH_b2_00767_000000146_dldesign_0_cycle1_af2pred_0001
inf	inf	FALSE	FALSE	161772	inf	1	1000	FALSE	FALSE	HHH_b1_00028_000000033_dldesign_0_cycle1_af2pred_0001
inf	inf	FALSE	FALSE	161772	inf	1	1000	FALSE	FALSE	HHH_b2_03029_000000052_dldesign_0_cycle1_af2pred_0001
inf	inf	FALSE	FALSE	161772	inf	1	1000	FALSE	FALSE	HHH_b2_01332_000000176_dldesign_0_cycle1_af2pred_0001
inf	inf	FALSE	FALSE	161772	inf	1	1000	FALSE	FALSE	HHH_b2_08231_000000217_dldesign_0_cycle1_af2pred_0001
inf	inf	FALSE	FALSE	147065	inf	1	1000	FALSE	FALSE	HHH_b1_07882_000000195_dldesign_0_cycle1_af2pred_0001
inf	inf	FALSE	FALSE	147065	inf	1	1000	FALSE	FALSE	HHH_b2_05514_000000207_dldesign_0_cycle1_af2pred_0001
inf	inf	FALSE	FALSE	161772	inf	1	1000	FALSE	FALSE	HHH_b1_06349_000000027_dldesign_0_cycle1_af2pred_0001
inf	inf	FALSE	FALSE	161772	inf	1	1000	FALSE	FALSE	HHH_b1_04159_000000229_dldesign_0_cycle1_af2pred_0001
inf	inf	FALSE	FALSE	133696	inf	1	1000	FALSE	FALSE	c6d9ae31f47d2ec57c0dbc9f7b598965_0001_000000225_dldesign_0_cycle1_af2pred_0001
inf	inf	FALSE	FALSE	91316	inf	1	1000	FALSE	FALSE	HHH_b2_03467_000000035_dldesign_0_cycle1_af2pred_0001
inf	inf	FALSE	FALSE	161772	inf	1	1000	FALSE	FALSE	HHH_b1_03963_000000050_dldesign_0_cycle1_af2pred_0001
inf	inf	FALSE	FALSE	161772	inf	1	1000	FALSE	FALSE	HHH_b1_08464_000000225_dldesign_0_cycle1_af2pred_0001
inf	inf	FALSE	FALSE	161772	inf	1	1000	FALSE	FALSE	HHH_b1_03689_000000064_dldesign_0_cycle1_af2pred_0001
inf	inf	FALSE	FALSE	100448	inf	1	1000	FALSE	FALSE	HHH_b1_08455_000000222_dldesign_0_cycle1_af2pred_0001
inf	inf	FALSE	FALSE	161772	inf	1	1000	FALSE	FALSE	1b017ab5b1f76471a2d9d24e21eb02a8_0001_000000129_dldesign_0_cycle1_af2pred_0001
inf	inf	FALSE	FALSE	133696	inf	1	1000	FALSE	FALSE	HHH_b1_08480_000000005_dldesign_0_cycle1_af2pred_0001
inf	inf	FALSE	FALSE	147065	inf	1	1000	FALSE	FALSE	HHH_b1_01565_000000094_dldesign_0_cycle1_af2pred_0001
inf	inf	FALSE	FALSE	161772	inf	1	1000	FALSE	FALSE	HHH_b2_07655_000000097_dldesign_0_cycle1_af2pred_0001
inf	inf	FALSE	FALSE	161772	inf	1	1000	FALSE	FALSE	HHH_b2_02300_000000039_dldesign_0_cycle1_af2pred_0001
inf	inf	FALSE	FALSE	161772	inf	1	1000	FALSE	FALSE	HHH_b1_02783_000000027_dldesign_0_cycle1_af2pred_0001
inf	inf	FALSE	FALSE	147065	inf	1	1000	FALSE	FALSE	HHH_b2_06949_000000253_dldesign_0_cycle1_af2pred_0001
inf	inf	FALSE	FALSE	161772	inf	1	1000	FALSE	FALSE	HHH_b1_07351_000000103_dldesign_0_cycle1_af2pred_0001
inf	inf	FALSE	FALSE	161772	inf	1	1000	FALSE	FALSE	HHH_b1_08220_000000051_dldesign_0_cycle1_af2pred_0001
inf	inf	FALSE	FALSE	161772	inf	1	1000	FALSE	FALSE	HHH_b1_02548_000000047_dldesign_0_cycle1_af2pred_0001
inf	inf	FALSE	FALSE	161772	inf	1	1000	FALSE	FALSE	HHH_b1_06296_000000215_dldesign_0_cycle1_af2pred_0001
inf	inf	FALSE	FALSE	161772	inf	1	1000	FALSE	FALSE	HHH_b2_06882_000000224_dldesign_0_cycle1_af2pred_0001
inf	inf	FALSE	FALSE	147065	inf	1	1000	FALSE	FALSE	HHH_b1_00042_000000194_dldesign_0_cycle1_af2pred_0001
inf	inf	FALSE	FALSE	161772	inf	1	1000	FALSE	FALSE	HHH_b2_02296_000000090_dldesign_0_cycle1_af2pred_0001
inf	inf	FALSE	FALSE	147065	inf	1	1000	FALSE	FALSE	HHH_b1_02369_000000007_dldesign_0_cycle1_af2pred_0001
inf	inf	FALSE	FALSE	161772	inf	1	1000	FALSE	FALSE	HHH_b1_04444_000000286_dldesign_0_cycle1_af2pred_0001
inf	inf	FALSE	FALSE	161772	inf	1	1000	FALSE	FALSE	1e3fb1f6b76959533acebcb75105ce28_0001_000000247_dldesign_0_cycle1_af2pred_0001
inf	inf	FALSE	FALSE	147065	inf	1	1000	FALSE	FALSE	HHH_b1_08705_000000190_dldesign_0_cycle1_af2pred_0001
inf	inf	FALSE	FALSE	161772	inf	1	1000	FALSE	FALSE	6400538a2fa9ea74889f68393cb946f0_0001_1_000000006_dldesign_0_cycle1_af2pred_0001
inf	inf	FALSE	FALSE	147065	inf	1	1000	FALSE	FALSE	HHH_b1_06319_000000000_dldesign_0_cycle1_af2pred_0001
inf	inf	FALSE	FALSE	100448	inf	1	1000	FALSE	FALSE	HHH_b1_06829_000000171_dldesign_0_cycle1_af2pred_0001
inf	inf	FALSE	FALSE	161772	inf	1	1000	FALSE	FALSE	HHH_b2_07724_000000037_dldesign_0_cycle1_af2pred_0001
inf	inf	FALSE	FALSE	147065	inf	1	1000	FALSE	FALSE	HHH_b2_02144_000000078_dldesign_0_cycle1_af2pred_0001
inf	inf	FALSE	FALSE	161772	inf	1	1000	FALSE	FALSE	HHH_b1_08089_000000108_dldesign_0_cycle1_af2pred_0001
inf	inf	FALSE	FALSE	161772	inf	1	1000	FALSE	FALSE	HHH_b1_03022_000000154_dldesign_0_cycle1_af2pred_0001
inf	inf	FALSE	FALSE	161772	inf	1	1000	FALSE	FALSE	HHH_b1_00733_000000165_dldesign_0_cycle1_af2pred_0001
inf	inf	FALSE	FALSE	161772	inf	1	1000	FALSE	FALSE	HHH_b1_03443_000000243_dldesign_0_cycle1_af2pred_0001
inf	inf	FALSE	FALSE	110492	inf	1	1000	FALSE	FALSE	HHH_b2_03707_000000022_dldesign_0_cycle1_af2pred_0001
inf	inf	FALSE	FALSE	161772	inf	1	1000	FALSE	FALSE	HHH_b1_00946_000000094_dldesign_0_cycle1_af2pred_0001
inf	inf	FALSE	FALSE	62370	inf	1	1000	FALSE	FALSE	HHH_b2_05070_000000294_dldesign_0_cycle1_af2pred_0001
inf	inf	FALSE	FALSE	161772	inf	1	1000	FALSE	FALSE	HHH_b2_05215_000000060_dldesign_0_cycle1_af2pred_0001
inf	inf	FALSE	FALSE	68607	inf	1	1000	FALSE	FALSE	HHH_b1_00825_000000226_dldesign_0_cycle1_af2pred_0001
inf	inf	FALSE	FALSE	161772	inf	1	1000	FALSE	FALSE	HHH_b2_02505_000000087_dldesign_0_cycle1_af2pred_0001
inf	inf	FALSE	FALSE	161772	inf	1	1000	FALSE	FALSE	HHH_b2_02734_000000291_dldesign_0_cycle1_af2pred_0001
inf	inf	FALSE	FALSE	161772	inf	1	1000	FALSE	FALSE	HHH_b1_03016_000000093_dldesign_0_cycle1_af2pred_0001
inf	inf	FALSE	FALSE	68607	inf	1	1000	FALSE	FALSE	HHH_b2_00848_000000182_dldesign_0_cycle1_af2pred_0001
inf	inf	FALSE	FALSE	161772	inf	1	1000	FALSE	FALSE	HHH_b1_06597_000000287_dldesign_0_cycle1_af2pred_0001
inf	inf	FALSE	FALSE	161772	inf	1	1000	FALSE	FALSE	HHH_b1_00083_000000109_dldesign_0_cycle1_af2pred_0001
inf	inf	FALSE	FALSE	161772	inf	1	1000	FALSE	FALSE	HHH_b1_07926_000000285_dldesign_0_cycle1_af2pred_0001
inf	inf	FALSE	FALSE	121542	inf	1	1000	FALSE	FALSE	HHH_b1_05841_000000086_dldesign_0_cycle1_af2pred_0001
inf	inf	FALSE	FALSE	147065	inf	1	1000	FALSE	FALSE	HHH_b1_06931_000000206_dldesign_0_cycle1_af2pred_0001
inf	inf	FALSE	FALSE	161772	inf	1	1000	FALSE	FALSE	HHH_b1_07723_000000249_dldesign_0_cycle1_af2pred_0001
inf	inf	FALSE	FALSE	161772	inf	1	1000	FALSE	FALSE	HHH_b1_06988_000000217_dldesign_0_cycle1_af2pred_0001
inf	inf	FALSE	FALSE	161772	inf	1	1000	FALSE	FALSE	HHH_b1_01665_000000238_dldesign_0_cycle1_af2pred_0001
inf	inf	FALSE	FALSE	161772	inf	1	1000	FALSE	FALSE	HHH_b1_08291_000000230_dldesign_0_cycle1_af2pred_0001
inf	inf	FALSE	FALSE	161772	inf	1	1000	FALSE	FALSE	HHH_b1_05315_000000258_dldesign_0_cycle1_af2pred_0001
inf	inf	FALSE	FALSE	46859.5	inf	1	1000	FALSE	FALSE	HHH_b1_05726_000000074_dldesign_0_cycle1_af2pred_0001
inf	inf	FALSE	FALSE	161772	inf	1	1000	FALSE	FALSE	HHH_b1_03758_000000169_dldesign_0_cycle1_af2pred_0001
inf	inf	FALSE	FALSE	147065	inf	1	1000	FALSE	FALSE	HHH_b1_00355_000000283_dldesign_0_cycle1_af2pred_0001
inf	inf	FALSE	FALSE	147065	inf	1	1000	FALSE	FALSE	HHH_b2_00441_000000093_dldesign_0_cycle1_af2pred_0001
inf	inf	FALSE	FALSE	121542	inf	1	1000	FALSE	FALSE	HHH_b1_05367_000000043_dldesign_0_cycle1_af2pred_0001
inf	inf	FALSE	FALSE	161772	inf	1	1000	FALSE	FALSE	HHH_b2_07660_000000268_dldesign_0_cycle1_af2pred_0001
inf	inf	FALSE	FALSE	161772	inf	1	1000	FALSE	FALSE	HHH_b1_01159_000000013_dldesign_0_cycle1_af2pred_0001
inf	inf	FALSE	FALSE	100448	inf	1	1000	FALSE	FALSE	HHH_b1_02607_000000220_dldesign_0_cycle1_af2pred_0001
inf	inf	FALSE	FALSE	91316	inf	1	1000	FALSE	FALSE	HHH_b2_03953_000000274_dldesign_0_cycle1_af2pred_0001
inf	inf	FALSE	FALSE	147065	inf	1	1000	FALSE	FALSE	HHH_b1_06903_000000249_dldesign_0_cycle1_af2pred_0001
inf	inf	FALSE	FALSE	161772	inf	1	1000	FALSE	FALSE	HHH_b2_00540_000000015_dldesign_0_cycle1_af2pred_0001
inf	inf	FALSE	FALSE	147065	inf	1	1000	FALSE	FALSE	HHH_b1_04582_000000031_dldesign_0_cycle1_af2pred_0001
inf	inf	FALSE	FALSE	161772	inf	1	1000	FALSE	FALSE	HHH_b2_01957_000000286_dldesign_0_cycle1_af2pred_0001
inf	inf	FALSE	FALSE	147065	inf	1	1000	FALSE	FALSE	HHH_b1_07304_000000119_dldesign_0_cycle1_af2pred_0001
inf	inf	FALSE	FALSE	161772	inf	1	1000	FALSE	FALSE	HHH_b1_03916_000000083_dldesign_0_cycle1_af2pred_0001
inf	inf	FALSE	FALSE	147065	inf	1	1000	FALSE	FALSE	HHH_b1_06226_000000085_dldesign_0_cycle1_af2pred_0001
inf	inf	FALSE	FALSE	161772	inf	1	1000	FALSE	FALSE	HHH_b1_07945_000000248_dldesign_0_cycle1_af2pred_0001
inf	inf	FALSE	FALSE	161772	inf	1	1000	FALSE	FALSE	519c824b24a8e0f55f3146261da48675_0001_000000243_dldesign_0_cycle1_af2pred_0001
inf	inf	FALSE	FALSE	56700	inf	1	1000	FALSE	FALSE	HHH_b2_07972_000000175_dldesign_0_cycle1_af2pred_0001
inf	inf	FALSE	FALSE	161772	inf	1	1000	FALSE	FALSE	HHH_b1_04461_000000186_dldesign_0_cycle1_af2pred_0001
inf	inf	FALSE	FALSE	161772	inf	1	1000	FALSE	FALSE	HHH_b1_06606_000000064_dldesign_0_cycle1_af2pred_0001
inf	inf	FALSE	FALSE	147065	inf	1	1000	FALSE	FALSE	HHH_b1_03689_000000164_dldesign_0_cycle1_af2pred_0001
inf	inf	FALSE	FALSE	161772	inf	1	1000	FALSE	FALSE	HHH_b2_01109_000000065_dldesign_0_cycle1_af2pred_0001
inf	inf	FALSE	FALSE	161772	inf	1	1000	FALSE	FALSE	HHH_b2_01938_000000125_dldesign_0_cycle1_af2pred_0001
inf	inf	FALSE	FALSE	75467.7	inf	1	1000	FALSE	FALSE	HHH_b1_00006_000000085_dldesign_0_cycle1_af2pred_0001
inf	inf	FALSE	FALSE	161772	inf	1	1000	FALSE	FALSE	HHH_b1_00588_000000151_dldesign_0_cycle1_af2pred_0001
inf	inf	FALSE	FALSE	161772	inf	1	1000	FALSE	FALSE	HHH_b2_00325_000000033_dldesign_0_cycle1_af2pred_0001
inf	inf	FALSE	FALSE	161772	inf	1	1000	FALSE	FALSE	HHH_b1_04613_000000090_dldesign_0_cycle1_af2pred_0001
inf	inf	FALSE	FALSE	161772	inf	1	1000	FALSE	FALSE	HHH_b2_05134_000000045_dldesign_0_cycle1_af2pred_0001
inf	inf	FALSE	FALSE	161772	inf	1	1000	FALSE	FALSE	HHH_b1_08010_000000078_dldesign_0_cycle1_af2pred_0001
inf	inf	FALSE	FALSE	161772	inf	1	1000	FALSE	FALSE	HHH_b1_04052_000000143_dldesign_0_cycle1_af2pred_0001
inf	inf	FALSE	FALSE	147065	inf	1	1000	FALSE	FALSE	HHH_b2_05035_000000088_dldesign_0_cycle1_af2pred_0001
inf	inf	FALSE	FALSE	161772	inf	1	1000	FALSE	FALSE	HHH_b2_06940_000000285_dldesign_0_cycle1_af2pred_0001
inf	inf	FALSE	FALSE	133696	inf	1	1000	FALSE	FALSE	HHH_b1_04887_000000164_dldesign_0_cycle1_af2pred_0001
inf	inf	FALSE	FALSE	161772	inf	1	1000	FALSE	FALSE	HHH_b2_00481_000000134_dldesign_0_cycle1_af2pred_0001
inf	inf	FALSE	FALSE	161772	inf	1	1000	FALSE	FALSE	HHH_b1_04711_000000008_dldesign_0_cycle1_af2pred_0001
inf	inf	FALSE	FALSE	147065	inf	1	1000	FALSE	FALSE	HHH_b2_03781_000000061_dldesign_0_cycle1_af2pred_0001
inf	inf	FALSE	FALSE	147065	inf	1	1000	FALSE	FALSE	HHH_b2_07144_000000005_dldesign_0_cycle1_af2pred_0001
inf	inf	FALSE	FALSE	133696	1.08832e+06	1	1000	FALSE	FALSE	HHH_b1_03495_000000185_dldesign_0_cycle1_af2pred_0001
inf	inf	FALSE	FALSE	161772	inf	1	1000	FALSE	FALSE	HHH_b2_07213_000000115_dldesign_0_cycle1_af2pred_0001
inf	inf	FALSE	FALSE	161772	inf	1	1000	FALSE	FALSE	HHH_b2_05323_000000022_dldesign_0_cycle1_af2pred_0001
inf	inf	FALSE	FALSE	161772	inf	1	1000	FALSE	FALSE	HHH_b1_01557_000000194_dldesign_0_cycle1_af2pred_0001
inf	inf	FALSE	FALSE	147065	inf	1	1000	FALSE	FALSE	HHH_b1_05848_000000185_dldesign_0_cycle1_af2pred_0001
inf	inf	FALSE	FALSE	83014.5	inf	1	1000	FALSE	FALSE	HHH_b1_04944_000000057_dldesign_0_cycle1_af2pred_0001
inf	inf	FALSE	FALSE	121542	inf	1	1000	FALSE	FALSE	d4ec5713c7705e1f8a0011a08be57498_0001_1_000000238_dldesign_0_cycle1_af2pred_0001
inf	inf	FALSE	FALSE	147065	inf	1	1000	FALSE	FALSE	HHH_b1_06187_000000162_dldesign_0_cycle1_af2pred_0001
inf	inf	FALSE	FALSE	147065	inf	1	1000	FALSE	FALSE	HHH_b1_07204_000000186_dldesign_0_cycle1_af2pred_0001
inf	inf	FALSE	FALSE	110492	inf	1	1000	FALSE	FALSE	HHH_b2_00174_000000013_dldesign_0_cycle1_af2pred_0001
inf	inf	FALSE	FALSE	91316	inf	1	1000	FALSE	FALSE	HHH_b2_04621_000000133_dldesign_0_cycle1_af2pred_0001
inf	inf	FALSE	FALSE	147065	inf	1	1000	FALSE	FALSE	HHH_b1_03927_000000070_dldesign_0_cycle1_af2pred_0001
inf	inf	FALSE	FALSE	161772	inf	1	1000	FALSE	FALSE	HHH_b2_01298_000000136_dldesign_0_cycle1_af2pred_0001
inf	inf	FALSE	FALSE	147065	inf	1	1000	FALSE	FALSE	HHH_b1_02492_000000055_dldesign_0_cycle1_af2pred_0001
inf	inf	FALSE	FALSE	161772	inf	1	1000	FALSE	FALSE	HHH_b2_06316_000000075_dldesign_0_cycle1_af2pred_0001
inf	inf	FALSE	FALSE	161772	inf	1	1000	FALSE	FALSE	HHH_b2_00315_000000225_dldesign_0_cycle1_af2pred_0001
inf	inf	FALSE	FALSE	161772	inf	1	1000	FALSE	FALSE	HHH_b1_06385_000000057_dldesign_0_cycle1_af2pred_0001
inf	inf	FALSE	FALSE	161772	inf	1	1000	FALSE	FALSE	b12ac57940160eefdcee16aa1365bc3d_0001_1_000000170_dldesign_0_cycle1_af2pred_0001
inf	inf	FALSE	FALSE	161772	inf	1	1000	FALSE	FALSE	HHH_b2_08298_000000246_dldesign_0_cycle1_af2pred_0001
inf	inf	FALSE	FALSE	161772	inf	1	1000	FALSE	FALSE	HHH_b1_04813_000000006_dldesign_0_cycle1_af2pred_0001
inf	inf	FALSE	FALSE	161772	inf	1	1000	FALSE	FALSE	HHH_b2_00947_000000193_dldesign_0_cycle1_af2pred_0001
inf	inf	FALSE	FALSE	83014.5	inf	1	1000	FALSE	FALSE	HHH_eva_0265_000000082_dldesign_0_cycle1_af2pred_0001
inf	inf	FALSE	FALSE	161772	inf	1	1000	FALSE	FALSE	HHH_b2_00784_000000286_dldesign_0_cycle1_af2pred_0001
inf	inf	FALSE	FALSE	161772	inf	1	1000	FALSE	FALSE	HHH_b2_03908_000000165_dldesign_0_cycle1_af2pred_0001
inf	inf	FALSE	FALSE	161772	inf	1	1000	FALSE	FALSE	19575f61f2a2353f0759b7c246165dd0_0001_000000216_dldesign_0_cycle1_af2pred_0001
inf	inf	FALSE	FALSE	147065	inf	1	1000	FALSE	FALSE	HHH_b2_01922_000000112_dldesign_0_cycle1_af2pred_0001
inf	inf	FALSE	FALSE	161772	inf	1	1000	FALSE	FALSE	HHH_b2_04204_000000142_dldesign_0_cycle1_af2pred_0001
inf	inf	FALSE	FALSE	121542	inf	1	1000	FALSE	FALSE	HHH_b1_06126_000000200_dldesign_0_cycle1_af2pred_0001
inf	inf	FALSE	FALSE	161772	inf	1	1000	FALSE	FALSE	9b44c3e9b952b6d61ce10cc97a5c0d90_0001_000000025_dldesign_0_cycle1_af2pred_0001
inf	inf	FALSE	FALSE	147065	inf	1	1000	FALSE	FALSE	HHH_b1_06521_000000027_dldesign_0_cycle1_af2pred_0001
inf	inf	FALSE	FALSE	161772	inf	1	1000	FALSE	FALSE	HHH_b1_05808_000000265_dldesign_0_cycle1_af2pred_0001
inf	inf	FALSE	FALSE	147065	inf	1	1000	FALSE	FALSE	HHH_b1_02045_000000086_dldesign_0_cycle1_af2pred_0001
inf	inf	FALSE	FALSE	161772	inf	1	1000	FALSE	FALSE	HHH_b2_04516_000000173_dldesign_0_cycle1_af2pred_0001
inf	inf	FALSE	FALSE	161772	inf	1	1000	FALSE	FALSE	HHH_b2_04999_000000064_dldesign_0_cycle1_af2pred_0001
inf	inf	FALSE	FALSE	83014.5	inf	1	1000	FALSE	FALSE	HHH_b1_06543_000000133_dldesign_0_cycle1_af2pred_0001
inf	inf	FALSE	FALSE	51545.5	inf	1	1000	FALSE	FALSE	HHH_b1_07849_000000235_dldesign_0_cycle1_af2pred_0001
inf	inf	FALSE	FALSE	161772	inf	1	1000	FALSE	FALSE	HHH_b2_05194_000000012_dldesign_0_cycle1_af2pred_0001
inf	inf	FALSE	FALSE	161772	inf	1	1000	FALSE	FALSE	HHH_b2_00012_000000024_dldesign_0_cycle1_af2pred_0001
inf	inf	FALSE	FALSE	161772	inf	1	1000	FALSE	FALSE	2daa0ab399cde90e5737052229a9f2a7_0001_1_000000255_dldesign_0_cycle1_af2pred_0001
inf	inf	FALSE	FALSE	161772	inf	1	1000	FALSE	FALSE	HHH_b2_00740_000000127_dldesign_0_cycle1_af2pred_0001
inf	inf	FALSE	FALSE	147065	inf	1	1000	FALSE	FALSE	HHH_b2_02375_000000268_dldesign_0_cycle1_af2pred_0001
inf	inf	FALSE	FALSE	161772	inf	1	1000	FALSE	FALSE	HHH_b2_05511_000000189_dldesign_0_cycle1_af2pred_0001
inf	inf	FALSE	FALSE	161772	inf	1	1000	FALSE	FALSE	HHH_b2_04951_000000084_dldesign_0_cycle1_af2pred_0001
inf	inf	FALSE	FALSE	161772	inf	1	1000	FALSE	FALSE	HHH_b2_00630_000000039_dldesign_0_cycle1_af2pred_0001
inf	inf	FALSE	FALSE	161772	inf	1	1000	FALSE	FALSE	HHH_b1_01057_000000273_dldesign_0_cycle1_af2pred_0001
inf	inf	FALSE	FALSE	161772	inf	1	1000	FALSE	FALSE	HHH_b1_02225_000000001_dldesign_0_cycle1_af2pred_0001
inf	inf	FALSE	FALSE	147065	inf	1	1000	FALSE	FALSE	HHH_b2_03696_000000052_dldesign_0_cycle1_af2pred_0001
inf	inf	FALSE	FALSE	147065	inf	1	1000	FALSE	FALSE	HHH_b2_02652_000000098_dldesign_0_cycle1_af2pred_0001
inf	inf	FALSE	FALSE	147065	inf	1	1000	FALSE	FALSE	HHH_b1_00593_000000193_dldesign_0_cycle1_af2pred_0001
inf	inf	FALSE	FALSE	110492	inf	1	1000	FALSE	FALSE	HHH_b2_06103_000000288_dldesign_0_cycle1_af2pred_0001
inf	inf	FALSE	FALSE	121542	inf	1	1000	FALSE	FALSE	HHH_b1_07325_000000270_dldesign_0_cycle1_af2pred_0001
inf	inf	FALSE	FALSE	42599.6	inf	1	1000	FALSE	FALSE	HHH_b1_08520_000000044_dldesign_0_cycle1_af2pred_0001
inf	inf	FALSE	FALSE	161772	inf	1	1000	FALSE	FALSE	HHH_b2_00536_000000135_dldesign_0_cycle1_af2pred_0001
inf	inf	FALSE	FALSE	147065	inf	1	1000	FALSE	FALSE	5782aedae99852249f653a26fa796404_0001_000000240_dldesign_0_cycle1_af2pred_0001
inf	inf	FALSE	FALSE	147065	inf	1	1000	FALSE	FALSE	HHH_b2_07350_000000031_dldesign_0_cycle1_af2pred_0001
inf	inf	FALSE	FALSE	161772	inf	1	1000	FALSE	FALSE	HHH_b1_03772_000000187_dldesign_0_cycle1_af2pred_0001
inf	inf	FALSE	FALSE	161772	inf	1	1000	FALSE	FALSE	935633bd4505cff969c2fcf8ab3e90bd_0001_000000134_dldesign_0_cycle1_af2pred_0001
inf	inf	FALSE	FALSE	161772	inf	1	1000	FALSE	FALSE	HHH_b1_01480_000000028_dldesign_0_cycle1_af2pred_0001
inf	inf	FALSE	FALSE	147065	inf	1	1000	FALSE	FALSE	HHH_b1_03388_000000210_dldesign_0_cycle1_af2pred_0001
inf	inf	FALSE	FALSE	133696	inf	1	1000	FALSE	FALSE	HHH_b2_03273_000000032_dldesign_0_cycle1_af2pred_0001
inf	inf	FALSE	FALSE	161772	inf	1	1000	FALSE	FALSE	HHH_b1_07115_000000063_dldesign_0_cycle1_af2pred_0001
inf	inf	FALSE	FALSE	147065	inf	1	1000	FALSE	FALSE	ems_3hM_235_000000075_dldesign_0_cycle1_af2pred_0001
inf	inf	FALSE	FALSE	161772	inf	1	1000	FALSE	FALSE	HHH_b1_03537_000000072_dldesign_0_cycle1_af2pred_0001
inf	inf	FALSE	FALSE	161772	inf	1	1000	FALSE	FALSE	25e4e8523bb898988f824d7176892a6f_0001_000000195_dldesign_0_cycle1_af2pred_0001
inf	inf	FALSE	FALSE	161772	inf	1	1000	FALSE	FALSE	HHH_b2_03114_000000253_dldesign_0_cycle1_af2pred_0001
inf	inf	FALSE	FALSE	161772	inf	1	1000	FALSE	FALSE	HHH_b2_08039_000000087_dldesign_0_cycle1_af2pred_0001
inf	inf	FALSE	FALSE	147065	inf	1	1000	FALSE	FALSE	HHH_b1_06701_000000042_dldesign_0_cycle1_af2pred_0001
inf	inf	FALSE	FALSE	161772	inf	1	1000	FALSE	FALSE	23dc06e6c95d67f282490cb27e47116d_0001_000000134_dldesign_0_cycle1_af2pred_0001
inf	inf	FALSE	FALSE	83014.5	inf	1	1000	FALSE	FALSE	HHH_b1_03055_000000215_dldesign_0_cycle1_af2pred_0001
inf	inf	FALSE	FALSE	161772	inf	1	1000	FALSE	FALSE	HHH_b2_04999_000000083_dldesign_0_cycle1_af2pred_0001
inf	inf	FALSE	FALSE	147065	inf	1	1000	FALSE	FALSE	HHH_b2_02502_000000144_dldesign_0_cycle1_af2pred_0001
inf	inf	FALSE	FALSE	161772	inf	1	1000	FALSE	FALSE	HHH_b2_02034_000000004_dldesign_0_cycle1_af2pred_0001
inf	inf	FALSE	FALSE	161772	inf	1	1000	FALSE	FALSE	HHH_b1_05578_000000071_dldesign_0_cycle1_af2pred_0001
inf	inf	FALSE	FALSE	161772	inf	1	1000	FALSE	FALSE	ec5fd73691b6872a0dd65f4fb8198062_0001_1_000000269_dldesign_0_cycle1_af2pred_0001
inf	inf	FALSE	FALSE	161772	inf	1	1000	FALSE	FALSE	HHH_b1_05806_000000004_dldesign_0_cycle1_af2pred_0001
inf	inf	FALSE	FALSE	121542	inf	1	1000	FALSE	FALSE	HHH_b2_06693_000000089_dldesign_0_cycle1_af2pred_0001
inf	inf	FALSE	FALSE	161772	inf	1	1000	FALSE	FALSE	HHH_b2_05160_000000071_dldesign_0_cycle1_af2pred_0001
inf	inf	FALSE	FALSE	147065	inf	1	1000	FALSE	FALSE	HHH_b1_08314_000000075_dldesign_0_cycle1_af2pred_0001
inf	inf	FALSE	FALSE	161772	inf	1	1000	FALSE	FALSE	2397641225b066a6338d56319df47ff6_0001_1_000000010_dldesign_0_cycle1_af2pred_0001
inf	inf	FALSE	FALSE	147065	inf	1	1000	FALSE	FALSE	HHH_b2_06354_000000047_dldesign_0_cycle1_af2pred_0001
inf	inf	FALSE	FALSE	62370	inf	1	1000	FALSE	FALSE	HHH_b2_07106_000000176_dldesign_0_cycle1_af2pred_0001
inf	inf	FALSE	FALSE	161772	inf	1	1000	FALSE	FALSE	HHH_b1_08716_000000022_dldesign_0_cycle1_af2pred_0001
inf	inf	FALSE	FALSE	161772	inf	1	1000	FALSE	FALSE	HHH_b2_03964_000000117_dldesign_0_cycle1_af2pred_0001
inf	inf	FALSE	FALSE	161772	inf	1	1000	FALSE	FALSE	HHH_b2_08266_000000157_dldesign_0_cycle1_af2pred_0001
inf	inf	FALSE	FALSE	121542	inf	1	1000	FALSE	FALSE	HHH_b1_00931_000000044_dldesign_0_cycle1_af2pred_0001
inf	inf	FALSE	FALSE	147065	inf	1	1000	FALSE	FALSE	HHH_b2_03844_000000163_dldesign_0_cycle1_af2pred_0001
inf	inf	FALSE	FALSE	161772	inf	1	1000	FALSE	FALSE	HHH_b1_08559_000000233_dldesign_0_cycle1_af2pred_0001
inf	inf	FALSE	FALSE	161772	inf	1	1000	FALSE	FALSE	2c6c2747f1f8fe5c7ef4b47f1d748f10_0001_000000197_dldesign_0_cycle1_af2pred_0001
inf	inf	FALSE	FALSE	68607	inf	1	1000	FALSE	FALSE	HHH_b2_01249_000000298_dldesign_0_cycle1_af2pred_0001
inf	inf	FALSE	FALSE	147065	inf	1	1000	FALSE	FALSE	HHH_b2_03111_000000185_dldesign_0_cycle1_af2pred_0001
inf	inf	FALSE	FALSE	161772	inf	1	1000	FALSE	FALSE	HHH_b2_01790_000000009_dldesign_0_cycle1_af2pred_0001
inf	inf	FALSE	FALSE	161772	inf	1	1000	FALSE	FALSE	HHH_b1_03365_000000208_dldesign_0_cycle1_af2pred_0001
inf	inf	FALSE	FALSE	161772	inf	1	1000	FALSE	FALSE	HHH_b2_06841_000000011_dldesign_0_cycle1_af2pred_0001
inf	inf	FALSE	FALSE	161772	inf	1	1000	FALSE	FALSE	HHH_b1_06770_000000048_dldesign_0_cycle1_af2pred_0001
inf	inf	FALSE	FALSE	147065	inf	1	1000	FALSE	FALSE	HHH_b2_02916_000000256_dldesign_0_cycle1_af2pred_0001
inf	inf	FALSE	FALSE	147065	inf	1	1000	FALSE	FALSE	HHH_b1_08282_000000014_dldesign_0_cycle1_af2pred_0001
inf	inf	FALSE	FALSE	161772	inf	1	1000	FALSE	FALSE	HHH_b1_02740_000000047_dldesign_0_cycle1_af2pred_0001
inf	inf	FALSE	FALSE	161772	inf	1	1000	FALSE	FALSE	HHH_b1_06326_000000167_dldesign_0_cycle1_af2pred_0001
inf	inf	FALSE	FALSE	161772	inf	1	1000	FALSE	FALSE	HHH_b1_03476_000000148_dldesign_0_cycle1_af2pred_0001
inf	inf	FALSE	FALSE	133696	inf	1	1000	FALSE	FALSE	HHH_b1_05189_000000012_dldesign_0_cycle1_af2pred_0001
inf	inf	FALSE	FALSE	161772	inf	1	1000	FALSE	FALSE	HHH_b1_01276_000000081_dldesign_0_cycle1_af2pred_0001
inf	inf	FALSE	FALSE	161772	inf	1	1000	FALSE	FALSE	HHH_b1_08381_000000003_dldesign_0_cycle1_af2pred_0001
inf	inf	FALSE	FALSE	147065	inf	1	1000	FALSE	FALSE	HHH_b1_00959_000000056_dldesign_0_cycle1_af2pred_0001
inf	inf	FALSE	FALSE	161772	inf	1	1000	FALSE	FALSE	HHH_b2_07748_000000091_dldesign_0_cycle1_af2pred_0001
inf	inf	FALSE	FALSE	161772	inf	1	1000	FALSE	FALSE	HHH_b1_02966_000000117_dldesign_0_cycle1_af2pred_0001
inf	inf	FALSE	FALSE	161772	inf	1	1000	FALSE	FALSE	HHH_b2_03596_000000080_dldesign_0_cycle1_af2pred_0001
inf	inf	FALSE	FALSE	161772	inf	1	1000	FALSE	FALSE	HHH_b2_05421_000000068_dldesign_0_cycle1_af2pred_0001
inf	inf	FALSE	FALSE	83014.5	inf	1	1000	FALSE	FALSE	HHH_b2_06794_000000029_dldesign_0_cycle1_af2pred_0001
inf	inf	FALSE	FALSE	161772	inf	1	1000	FALSE	FALSE	HHH_b1_04873_000000034_dldesign_0_cycle1_af2pred_0001
inf	inf	FALSE	FALSE	161772	inf	1	1000	FALSE	FALSE	8e257ee7c168324b0daa1e7d19ed2966_0001_000000222_dldesign_0_cycle1_af2pred_0001
inf	inf	FALSE	FALSE	161772	inf	1	1000	FALSE	FALSE	HHH_b2_00008_000000112_dldesign_0_cycle1_af2pred_0001
inf	inf	FALSE	FALSE	161772	inf	1	1000	FALSE	FALSE	HHH_b1_00102_000000237_dldesign_0_cycle1_af2pred_0001
inf	inf	FALSE	FALSE	147065	inf	1	1000	FALSE	FALSE	HHH_b1_02247_000000083_dldesign_0_cycle1_af2pred_0001
inf	inf	FALSE	FALSE	161772	inf	1	1000	FALSE	FALSE	HHH_b1_07925_000000137_dldesign_0_cycle1_af2pred_0001
inf	inf	FALSE	FALSE	161772	inf	1	1000	FALSE	FALSE	HHH_b1_06803_000000007_dldesign_0_cycle1_af2pred_0001
inf	inf	FALSE	FALSE	161772	inf	1	1000	FALSE	FALSE	HHH_b1_02073_000000016_dldesign_0_cycle1_af2pred_0001
inf	inf	FALSE	FALSE	161772	inf	1	1000	FALSE	FALSE	HHH_b2_03874_000000128_dldesign_0_cycle1_af2pred_0001
inf	inf	FALSE	FALSE	161772	inf	1	1000	FALSE	FALSE	HHH_b1_06975_000000143_dldesign_0_cycle1_af2pred_0001
inf	inf	FALSE	FALSE	147065	inf	1	1000	FALSE	FALSE	27b82da20421fe348ad9c35659cb87e3_0001_1_000000181_dldesign_0_cycle1_af2pred_0001
inf	inf	FALSE	FALSE	161772	inf	1	1000	FALSE	FALSE	HHH_b2_00955_000000078_dldesign_0_cycle1_af2pred_0001
inf	inf	FALSE	FALSE	161772	inf	1	1000	FALSE	FALSE	HHH_b1_03789_000000230_dldesign_0_cycle1_af2pred_0001
inf	inf	FALSE	FALSE	161772	inf	1	1000	FALSE	FALSE	HHH_b2_00925_000000177_dldesign_0_cycle1_af2pred_0001
inf	inf	FALSE	FALSE	161772	inf	1	1000	FALSE	FALSE	HHH_b1_07945_000000253_dldesign_0_cycle1_af2pred_0001
inf	inf	FALSE	FALSE	147065	inf	1	1000	FALSE	FALSE	HHH_b1_00211_000000050_dldesign_0_cycle1_af2pred_0001
inf	inf	FALSE	FALSE	147065	inf	1	1000	FALSE	FALSE	HHH_b2_02357_000000109_dldesign_0_cycle1_af2pred_0001
inf	inf	FALSE	FALSE	161772	inf	1	1000	FALSE	FALSE	HHH_b1_07998_000000087_dldesign_0_cycle1_af2pred_0001
inf	inf	FALSE	FALSE	161772	inf	1	1000	FALSE	FALSE	HHH_b1_02643_000000045_dldesign_0_cycle1_af2pred_0001
inf	inf	FALSE	FALSE	147065	inf	1	1000	FALSE	FALSE	HHH_b1_02355_000000208_dldesign_0_cycle1_af2pred_0001
inf	inf	FALSE	FALSE	121542	inf	1	1000	FALSE	FALSE	HHH_b2_06299_000000126_dldesign_0_cycle1_af2pred_0001
inf	inf	FALSE	FALSE	147065	inf	1	1000	FALSE	FALSE	HHH_b1_05469_000000055_dldesign_0_cycle1_af2pred_0001
inf	inf	FALSE	FALSE	147065	inf	1	1000	FALSE	FALSE	HHH_b1_02057_000000142_dldesign_0_cycle1_af2pred_0001
inf	inf	FALSE	FALSE	161772	inf	1	1000	FALSE	FALSE	HHH_b1_04789_000000044_dldesign_0_cycle1_af2pred_0001
inf	inf	FALSE	FALSE	161772	inf	1	1000	FALSE	FALSE	HHH_b2_03496_000000119_dldesign_0_cycle1_af2pred_0001
inf	inf	FALSE	FALSE	161772	inf	1	1000	FALSE	FALSE	HHH_b2_02802_000000028_dldesign_0_cycle1_af2pred_0001
inf	inf	FALSE	FALSE	147065	inf	1	1000	FALSE	FALSE	14a3c6ff0786e09c206482efc1d36193_0001_000000011_dldesign_0_cycle1_af2pred_0001
inf	inf	FALSE	FALSE	147065	inf	1	1000	FALSE	FALSE	HHH_b1_02799_000000051_dldesign_0_cycle1_af2pred_0001
inf	inf	FALSE	FALSE	62370	inf	1	1000	FALSE	FALSE	a73f0729c8406df99294b29867ff734f_0001_000000088_dldesign_0_cycle1_af2pred_0001
inf	inf	FALSE	FALSE	161772	inf	1	1000	FALSE	FALSE	8e257ee7c168324b0daa1e7d19ed2966_0001_000000122_dldesign_0_cycle1_af2pred_0001
inf	inf	FALSE	FALSE	161772	inf	1	1000	FALSE	FALSE	HHH_b1_04439_000000288_dldesign_0_cycle1_af2pred_0001
inf	inf	FALSE	FALSE	100448	inf	1	1000	FALSE	FALSE	HHH_b2_03891_000000004_dldesign_0_cycle1_af2pred_0001
inf	inf	FALSE	FALSE	110492	inf	1	1000	FALSE	FALSE	HHH_b2_04613_000000113_dldesign_0_cycle1_af2pred_0001
inf	inf	FALSE	FALSE	161772	inf	1	1000	FALSE	FALSE	HHH_b2_05598_000000034_dldesign_0_cycle1_af2pred_0001
inf	inf	FALSE	FALSE	161772	inf	1	1000	FALSE	FALSE	HHH_b2_06504_000000157_dldesign_0_cycle1_af2pred_0001
inf	inf	FALSE	FALSE	161772	inf	1	1000	FALSE	FALSE	HHH_b2_07937_000000135_dldesign_0_cycle1_af2pred_0001
inf	inf	FALSE	FALSE	147065	inf	1	1000	FALSE	FALSE	HHH_b1_03501_000000222_dldesign_0_cycle1_af2pred_0001
inf	inf	FALSE	FALSE	161772	inf	1	1000	FALSE	FALSE	HHH_b1_05212_000000258_dldesign_0_cycle1_af2pred_0001
inf	inf	FALSE	FALSE	161772	inf	1	1000	FALSE	FALSE	HHH_b1_07846_000000142_dldesign_0_cycle1_af2pred_0001
inf	inf	FALSE	FALSE	68607	inf	1	1000	FALSE	FALSE	HHH_b1_04127_000000011_dldesign_0_cycle1_af2pred_0001
inf	inf	FALSE	FALSE	133696	inf	1	1000	FALSE	FALSE	HHH_b1_08314_000000003_dldesign_0_cycle1_af2pred_0001
inf	inf	FALSE	FALSE	161772	inf	1	1000	FALSE	FALSE	HHH_b1_07761_000000231_dldesign_0_cycle1_af2pred_0001
inf	inf	FALSE	FALSE	161772	inf	1	1000	FALSE	FALSE	HHH_b1_08357_000000241_dldesign_0_cycle1_af2pred_0001
inf	inf	FALSE	FALSE	133696	inf	1	1000	FALSE	FALSE	HHH_b2_04985_000000002_dldesign_0_cycle1_af2pred_0001
inf	inf	FALSE	FALSE	161772	inf	1	1000	FALSE	FALSE	HHH_b2_01342_000000026_dldesign_0_cycle1_af2pred_0001
inf	inf	FALSE	FALSE	147065	inf	1	1000	FALSE	FALSE	HHH_b2_00579_000000094_dldesign_0_cycle1_af2pred_0001
inf	inf	FALSE	FALSE	161772	inf	1	1000	FALSE	FALSE	HHH_b2_03281_000000180_dldesign_0_cycle1_af2pred_0001
inf	inf	FALSE	FALSE	161772	inf	1	1000	FALSE	FALSE	6cec01a4c26685625e84f9416b5e6419_0001_000000221_dldesign_0_cycle1_af2pred_0001
inf	inf	FALSE	FALSE	100448	inf	1	1000	FALSE	FALSE	HHH_b2_05238_000000200_dldesign_0_cycle1_af2pred_0001
inf	inf	FALSE	FALSE	161772	inf	1	1000	FALSE	FALSE	HHH_b2_07593_000000040_dldesign_0_cycle1_af2pred_0001
inf	inf	FALSE	FALSE	161772	inf	1	1000	FALSE	FALSE	HHH_b1_04088_000000170_dldesign_0_cycle1_af2pred_0001
inf	inf	FALSE	FALSE	161772	inf	1	1000	FALSE	FALSE	HHH_b2_05841_000000190_dldesign_0_cycle1_af2pred_0001
inf	inf	FALSE	FALSE	133696	inf	1	1000	FALSE	FALSE	HHH_b2_03998_000000023_dldesign_0_cycle1_af2pred_0001
inf	inf	FALSE	FALSE	110492	inf	1	1000	FALSE	FALSE	HHH_b2_03513_000000269_dldesign_0_cycle1_af2pred_0001
inf	inf	FALSE	FALSE	161772	inf	1	1000	FALSE	FALSE	HHH_b2_03985_000000087_dldesign_0_cycle1_af2pred_0001
inf	inf	FALSE	FALSE	147065	inf	1	1000	FALSE	FALSE	HHH_b2_00710_000000236_dldesign_0_cycle1_af2pred_0001
inf	inf	FALSE	FALSE	161772	inf	1	1000	FALSE	FALSE	HHH_b1_05415_000000167_dldesign_0_cycle1_af2pred_0001
inf	inf	FALSE	FALSE	147065	inf	1	1000	FALSE	FALSE	HHH_b2_05785_000000041_dldesign_0_cycle1_af2pred_0001
inf	inf	FALSE	FALSE	161772	inf	1	1000	FALSE	FALSE	47d56e87ad4cbc8bf8ab2c92d1745ff9_0001_1_000000124_dldesign_0_cycle1_af2pred_0001
inf	inf	FALSE	FALSE	161772	inf	1	1000	FALSE	FALSE	HHH_b1_05029_000000239_dldesign_0_cycle1_af2pred_0001
inf	inf	FALSE	FALSE	83014.5	inf	1	1000	FALSE	FALSE	HHH_b1_06079_000000064_dldesign_0_cycle1_af2pred_0001
inf	inf	FALSE	FALSE	161772	inf	1	1000	FALSE	FALSE	HHH_b2_03206_000000285_dldesign_0_cycle1_af2pred_0001
inf	inf	FALSE	FALSE	161772	inf	1	1000	FALSE	FALSE	HHH_b2_06050_000000044_dldesign_0_cycle1_af2pred_0001
inf	inf	FALSE	FALSE	161772	inf	1	1000	FALSE	FALSE	HHH_b1_00099_000000095_dldesign_0_cycle1_af2pred_0001
inf	inf	FALSE	FALSE	161772	inf	1	1000	FALSE	FALSE	HHH_b1_00300_000000277_dldesign_0_cycle1_af2pred_0001
inf	inf	FALSE	FALSE	147065	inf	1	1000	FALSE	FALSE	HHH_b2_06810_000000028_dldesign_0_cycle1_af2pred_0001
inf	inf	FALSE	FALSE	147065	inf	1	1000	FALSE	FALSE	HHH_b1_02532_000000239_dldesign_0_cycle1_af2pred_0001
inf	inf	FALSE	FALSE	110492	inf	1	1000	FALSE	FALSE	HHH_b1_08681_000000192_dldesign_0_cycle1_af2pred_0001
inf	inf	FALSE	FALSE	147065	inf	1	1000	FALSE	FALSE	HHH_b2_07242_000000117_dldesign_0_cycle1_af2pred_0001
inf	inf	FALSE	FALSE	161772	inf	1	1000	FALSE	FALSE	HHH_b1_06187_000000176_dldesign_0_cycle1_af2pred_0001
inf	inf	FALSE	FALSE	110492	inf	1	1000	FALSE	FALSE	HHH_b1_00719_000000184_dldesign_0_cycle1_af2pred_0001
inf	inf	FALSE	FALSE	38726.9	inf	1	1000	FALSE	FALSE	HHH_b2_00935_000000150_dldesign_0_cycle1_af2pred_0001
inf	inf	FALSE	FALSE	83014.5	inf	1	1000	FALSE	FALSE	HHH_b1_00419_000000024_dldesign_0_cycle1_af2pred_0001
inf	inf	FALSE	FALSE	75467.7	2.82282e+06	1	1000	FALSE	FALSE	HHH_b2_06253_000000036_dldesign_0_cycle1_af2pred_0001
inf	inf	FALSE	FALSE	161772	inf	1	1000	FALSE	FALSE	HHH_b1_07680_000000174_dldesign_0_cycle1_af2pred_0001
inf	inf	FALSE	FALSE	147065	inf	1	1000	FALSE	FALSE	HHH_b1_06931_000000143_dldesign_0_cycle1_af2pred_0001
inf	inf	FALSE	FALSE	147065	inf	1	1000	FALSE	FALSE	2d802945e8072b187679eb5bbf22c474_0001_000000166_dldesign_0_cycle1_af2pred_0001
inf	inf	FALSE	FALSE	147065	inf	1	1000	FALSE	FALSE	HHH_b1_00117_000000012_dldesign_0_cycle1_af2pred_0001
inf	inf	FALSE	FALSE	161772	inf	1	1000	FALSE	FALSE	HHH_b2_03015_000000282_dldesign_0_cycle1_af2pred_0001
inf	inf	FALSE	FALSE	161772	inf	1	1000	FALSE	FALSE	HHH_b2_05655_000000234_dldesign_0_cycle1_af2pred_0001
inf	inf	FALSE	FALSE	161772	inf	1	1000	FALSE	FALSE	HHH_b2_06196_000000205_dldesign_0_cycle1_af2pred_0001
inf	inf	FALSE	FALSE	161772	inf	1	1000	FALSE	FALSE	HHH_b2_01041_000000040_dldesign_0_cycle1_af2pred_0001
inf	inf	FALSE	FALSE	161772	inf	1	1000	FALSE	FALSE	HHH_b1_02449_000000040_dldesign_0_cycle1_af2pred_0001
inf	inf	FALSE	FALSE	161772	inf	1	1000	FALSE	FALSE	HHH_b1_01823_000000146_dldesign_0_cycle1_af2pred_0001
inf	inf	FALSE	FALSE	121542	inf	1	1000	FALSE	FALSE	HHH_b1_06345_000000209_dldesign_0_cycle1_af2pred_0001
inf	inf	FALSE	FALSE	100448	inf	1	1000	FALSE	FALSE	HHH_b1_07725_000000019_dldesign_0_cycle1_af2pred_0001
inf	inf	FALSE	FALSE	121542	inf	1	1000	FALSE	FALSE	HHH_b2_03143_000000062_dldesign_0_cycle1_af2pred_0001
inf	inf	FALSE	FALSE	161772	inf	1	1000	FALSE	FALSE	HHH_b1_00374_000000124_dldesign_0_cycle1_af2pred_0001
inf	inf	FALSE	FALSE	161772	inf	1	1000	FALSE	FALSE	HHH_b2_03314_000000134_dldesign_0_cycle1_af2pred_0001
inf	inf	FALSE	FALSE	161772	inf	1	1000	FALSE	FALSE	HHH_b2_07861_000000003_dldesign_0_cycle1_af2pred_0001
inf	inf	FALSE	FALSE	161772	inf	1	1000	FALSE	FALSE	HHH_b1_07452_000000120_dldesign_0_cycle1_af2pred_0001
inf	inf	FALSE	FALSE	161772	inf	1	1000	FALSE	FALSE	HHH_b1_02816_000000105_dldesign_0_cycle1_af2pred_0001
inf	inf	FALSE	FALSE	147065	inf	1	1000	FALSE	FALSE	05afbb9f204b58045f25af15c542ced4_0001_000000270_dldesign_0_cycle1_af2pred_0001
inf	inf	FALSE	FALSE	161772	inf	1	1000	FALSE	FALSE	HHH_b2_00385_000000032_dldesign_0_cycle1_af2pred_0001
inf	inf	FALSE	FALSE	147065	inf	1	1000	FALSE	FALSE	HHH_b1_00918_000000006_dldesign_0_cycle1_af2pred_0001
inf	inf	FALSE	FALSE	147065	inf	1	1000	FALSE	FALSE	HHH_b1_07321_000000245_dldesign_0_cycle1_af2pred_0001
inf	inf	FALSE	FALSE	161772	inf	1	1000	FALSE	FALSE	HHH_b2_05441_000000233_dldesign_0_cycle1_af2pred_0001
inf	inf	FALSE	FALSE	161772	inf	1	1000	FALSE	FALSE	HHH_b1_08381_000000049_dldesign_0_cycle1_af2pred_0001
inf	inf	FALSE	FALSE	161772	inf	1	1000	FALSE	FALSE	HHH_b1_05998_000000250_dldesign_0_cycle1_af2pred_0001
inf	inf	FALSE	FALSE	161772	inf	1	1000	FALSE	FALSE	HHH_b1_04294_000000242_dldesign_0_cycle1_af2pred_0001
inf	inf	FALSE	FALSE	161772	inf	1	1000	FALSE	FALSE	HHH_b1_04921_000000134_dldesign_0_cycle1_af2pred_0001
inf	inf	FALSE	FALSE	91316	inf	1	1000	FALSE	FALSE	HHH_b1_06850_000000123_dldesign_0_cycle1_af2pred_0001
inf	inf	FALSE	FALSE	147065	inf	1	1000	FALSE	FALSE	HHH_b2_05269_000000035_dldesign_0_cycle1_af2pred_0001
inf	inf	FALSE	FALSE	161772	inf	1	1000	FALSE	FALSE	HHH_b1_07146_000000080_dldesign_0_cycle1_af2pred_0001
inf	inf	FALSE	FALSE	147065	inf	1	1000	FALSE	FALSE	HHH_b1_03314_000000076_dldesign_0_cycle1_af2pred_0001
inf	inf	FALSE	FALSE	161772	inf	1	1000	FALSE	FALSE	HHH_b2_00601_000000082_dldesign_0_cycle1_af2pred_0001
inf	inf	FALSE	FALSE	110492	inf	1	1000	FALSE	FALSE	HHH_b1_03122_000000283_dldesign_0_cycle1_af2pred_0001
inf	inf	FALSE	FALSE	161772	inf	1	1000	FALSE	FALSE	HHH_b2_08266_000000067_dldesign_0_cycle1_af2pred_0001
inf	inf	FALSE	FALSE	147065	inf	1	1000	FALSE	FALSE	HHH_b2_00125_000000110_dldesign_0_cycle1_af2pred_0001
inf	inf	FALSE	FALSE	161772	inf	1	1000	FALSE	FALSE	HHH_b1_05790_000000011_dldesign_0_cycle1_af2pred_0001
inf	inf	FALSE	FALSE	147065	inf	1	1000	FALSE	FALSE	HHH_b1_01356_000000099_dldesign_0_cycle1_af2pred_0001
inf	inf	FALSE	FALSE	161772	inf	1	1000	FALSE	FALSE	HHH_b1_07805_000000273_dldesign_0_cycle1_af2pred_0001
inf	inf	FALSE	FALSE	161772	inf	1	1000	FALSE	FALSE	HHH_b1_00585_000000088_dldesign_0_cycle1_af2pred_0001
inf	inf	FALSE	FALSE	161772	inf	1	1000	FALSE	FALSE	HHH_b1_00145_000000197_dldesign_0_cycle1_af2pred_0001
inf	inf	FALSE	FALSE	161772	inf	1	1000	FALSE	FALSE	HHH_b1_06218_000000197_dldesign_0_cycle1_af2pred_0001
inf	inf	FALSE	FALSE	161772	inf	1	1000	FALSE	FALSE	HHH_b2_00757_000000023_dldesign_0_cycle1_af2pred_0001
inf	inf	FALSE	FALSE	161772	inf	1	1000	FALSE	FALSE	HHH_b1_06006_000000174_dldesign_0_cycle1_af2pred_0001
inf	inf	FALSE	FALSE	147065	inf	1	1000	FALSE	FALSE	92e0ede9c415b62b59da53b560a71311_0001_1_000000297_dldesign_0_cycle1_af2pred_0001
inf	inf	FALSE	FALSE	147065	inf	1	1000	FALSE	FALSE	b1158c9e12d71b10408b80d584274c6b_0001_000000136_dldesign_0_cycle1_af2pred_0001
inf	inf	FALSE	FALSE	161772	inf	1	1000	FALSE	FALSE	4b6a48755f2fba020c8971aea658fc29_0001_1_000000076_dldesign_0_cycle1_af2pred_0001
inf	inf	FALSE	FALSE	161772	inf	1	1000	FALSE	FALSE	HHH_b2_04178_000000270_dldesign_0_cycle1_af2pred_0001
inf	inf	FALSE	FALSE	161772	inf	1	1000	FALSE	FALSE	HHH_b1_08531_000000068_dldesign_0_cycle1_af2pred_0001
inf	inf	FALSE	FALSE	110492	inf	1	1000	FALSE	FALSE	HHH_b2_08020_000000140_dldesign_0_cycle1_af2pred_0001
inf	inf	FALSE	FALSE	68607	inf	1	1000	FALSE	FALSE	2d802945e8072b187679eb5bbf22c474_0001_000000219_dldesign_0_cycle1_af2pred_0001
inf	inf	FALSE	FALSE	161772	inf	1	1000	FALSE	FALSE	HHH_b1_08504_000000153_dldesign_0_cycle1_af2pred_0001
inf	inf	FALSE	FALSE	161772	inf	1	1000	FALSE	FALSE	HHH_b2_05381_000000038_dldesign_0_cycle1_af2pred_0001
inf	inf	FALSE	FALSE	161772	inf	1	1000	FALSE	FALSE	HHH_b1_02327_000000054_dldesign_0_cycle1_af2pred_0001
inf	inf	FALSE	FALSE	161772	inf	1	1000	FALSE	FALSE	HHH_b1_07632_000000014_dldesign_0_cycle1_af2pred_0001
inf	inf	FALSE	FALSE	161772	inf	1	1000	FALSE	FALSE	HHH_b2_01810_000000049_dldesign_0_cycle1_af2pred_0001
inf	inf	FALSE	FALSE	161772	inf	1	1000	FALSE	FALSE	HHH_b2_04940_000000040_dldesign_0_cycle1_af2pred_0001
inf	inf	FALSE	FALSE	133696	inf	1	1000	FALSE	FALSE	HHH_b2_01942_000000098_dldesign_0_cycle1_af2pred_0001
inf	inf	FALSE	FALSE	161772	inf	1	1000	FALSE	FALSE	HHH_b1_05385_000000063_dldesign_0_cycle1_af2pred_0001
inf	inf	FALSE	FALSE	161772	inf	1	1000	FALSE	FALSE	HHH_b1_00519_000000167_dldesign_0_cycle1_af2pred_0001
inf	inf	FALSE	FALSE	161772	inf	1	1000	FALSE	FALSE	3c0bf5cfbbd8e8a5fc1cbabefe5f89f2_0001_000000151_dldesign_0_cycle1_af2pred_0001
inf	inf	FALSE	FALSE	147065	inf	1	1000	FALSE	FALSE	HHH_b1_05348_000000105_dldesign_0_cycle1_af2pred_0001
inf	inf	FALSE	FALSE	161772	inf	1	1000	FALSE	FALSE	HHH_b2_03496_000000094_dldesign_0_cycle1_af2pred_0001
inf	inf	FALSE	FALSE	161772	inf	1	1000	FALSE	FALSE	HHH_b1_02379_000000003_dldesign_0_cycle1_af2pred_0001
inf	inf	FALSE	FALSE	110492	inf	1	1000	FALSE	FALSE	HHH_b2_08127_000000077_dldesign_0_cycle1_af2pred_0001
inf	inf	FALSE	FALSE	161772	inf	1	1000	FALSE	FALSE	HHH_b1_06849_000000094_dldesign_0_cycle1_af2pred_0001
inf	inf	FALSE	FALSE	161772	inf	1	1000	FALSE	FALSE	HHH_b1_00792_000000138_dldesign_0_cycle1_af2pred_0001
inf	inf	FALSE	FALSE	161772	inf	1	1000	FALSE	FALSE	HHH_b1_06853_000000047_dldesign_0_cycle1_af2pred_0001
inf	inf	FALSE	FALSE	161772	inf	1	1000	FALSE	FALSE	HHH_b1_04711_000000196_dldesign_0_cycle1_af2pred_0001
inf	inf	FALSE	FALSE	161772	inf	1	1000	FALSE	FALSE	HHH_b1_01387_000000143_dldesign_0_cycle1_af2pred_0001
inf	inf	FALSE	FALSE	161772	inf	1	1000	FALSE	FALSE	HHH_b2_03152_000000080_dldesign_0_cycle1_af2pred_0001
inf	inf	FALSE	FALSE	161772	inf	1	1000	FALSE	FALSE	HHH_b1_01938_000000114_dldesign_0_cycle1_af2pred_0001
inf	inf	FALSE	FALSE	147065	inf	1	1000	FALSE	FALSE	HHH_b2_06836_000000006_dldesign_0_cycle1_af2pred_0001
inf	inf	FALSE	FALSE	161772	inf	1	1000	FALSE	FALSE	HHH_b1_04450_000000196_dldesign_0_cycle1_af2pred_0001
inf	inf	FALSE	FALSE	161772	inf	1	1000	FALSE	FALSE	HHH_b1_06191_000000274_dldesign_0_cycle1_af2pred_0001
inf	inf	FALSE	FALSE	161772	inf	1	1000	FALSE	FALSE	HHH_b2_01999_000000002_dldesign_0_cycle1_af2pred_0001
inf	inf	FALSE	FALSE	161772	inf	1	1000	FALSE	FALSE	HHH_b2_06400_000000148_dldesign_0_cycle1_af2pred_0001
inf	inf	FALSE	FALSE	161772	inf	1	1000	FALSE	FALSE	HHH_b1_02799_000000022_dldesign_0_cycle1_af2pred_0001
inf	inf	FALSE	FALSE	147065	inf	1	1000	FALSE	FALSE	HHH_b2_02821_000000265_dldesign_0_cycle1_af2pred_0001
inf	inf	FALSE	FALSE	161772	inf	1	1000	FALSE	FALSE	00b619cf849f74cec39b9f35bcb7e89c_0001_000000098_dldesign_0_cycle1_af2pred_0001
inf	inf	FALSE	FALSE	147065	inf	1	1000	FALSE	FALSE	HHH_b1_04859_000000120_dldesign_0_cycle1_af2pred_0001
inf	inf	FALSE	FALSE	147065	inf	1	1000	FALSE	FALSE	ems_3hM_446_000000075_dldesign_0_cycle1_af2pred_0001
inf	inf	FALSE	FALSE	161772	inf	1	1000	FALSE	FALSE	HHH_b1_02633_000000245_dldesign_0_cycle1_af2pred_0001
inf	inf	FALSE	FALSE	147065	inf	1	1000	FALSE	FALSE	HHH_b1_07711_000000260_dldesign_0_cycle1_af2pred_0001
inf	inf	FALSE	FALSE	161772	inf	1	1000	FALSE	FALSE	HHH_b1_06492_000000068_dldesign_0_cycle1_af2pred_0001
inf	inf	FALSE	FALSE	147065	inf	1	1000	FALSE	FALSE	HHH_b1_08531_000000078_dldesign_0_cycle1_af2pred_0001
inf	inf	FALSE	FALSE	147065	inf	1	1000	FALSE	FALSE	HHH_b1_07247_000000240_dldesign_0_cycle1_af2pred_0001
inf	inf	FALSE	FALSE	161772	inf	1	1000	FALSE	FALSE	HHH_b2_06435_000000271_dldesign_0_cycle1_af2pred_0001
inf	inf	FALSE	FALSE	121542	inf	1	1000	FALSE	FALSE	HHH_b2_00874_000000245_dldesign_0_cycle1_af2pred_0001
inf	inf	FALSE	FALSE	161772	inf	1	1000	FALSE	FALSE	HHH_b1_00717_000000235_dldesign_0_cycle1_af2pred_0001
inf	inf	FALSE	FALSE	91316	inf	1	1000	FALSE	FALSE	HHH_b1_03879_000000083_dldesign_0_cycle1_af2pred_0001
inf	inf	FALSE	FALSE	161772	inf	1	1000	FALSE	FALSE	HHH_b1_01990_000000075_dldesign_0_cycle1_af2pred_0001
inf	inf	FALSE	FALSE	161772	inf	1	1000	FALSE	FALSE	HHH_b1_04111_000000061_dldesign_0_cycle1_af2pred_0001
inf	inf	FALSE	FALSE	133696	inf	1	1000	FALSE	FALSE	HHH_b2_00165_000000126_dldesign_0_cycle1_af2pred_0001
inf	inf	FALSE	FALSE	161772	inf	1	1000	FALSE	FALSE	HHH_b1_01739_000000203_dldesign_0_cycle1_af2pred_0001
inf	inf	FALSE	FALSE	161772	inf	1	1000	FALSE	FALSE	HHH_b1_02792_000000198_dldesign_0_cycle1_af2pred_0001
inf	inf	FALSE	FALSE	91316	inf	1	1000	FALSE	FALSE	HHH_b2_04019_000000156_dldesign_0_cycle1_af2pred_0001
inf	inf	FALSE	FALSE	147065	inf	1	1000	FALSE	FALSE	HHH_b1_07411_000000231_dldesign_0_cycle1_af2pred_0001
inf	inf	FALSE	FALSE	161772	inf	1	1000	FALSE	FALSE	HHH_b1_01862_000000221_dldesign_0_cycle1_af2pred_0001
inf	inf	FALSE	FALSE	161772	inf	1	1000	FALSE	FALSE	8c5f9a2dfccdb4cb7998294fcbbf5e8a_0001_000000212_dldesign_0_cycle1_af2pred_0001
inf	inf	FALSE	FALSE	161772	inf	1	1000	FALSE	FALSE	HHH_b1_03411_000000005_dldesign_0_cycle1_af2pred_0001
inf	inf	FALSE	FALSE	133696	inf	1	1000	FALSE	FALSE	HHH_b1_05003_000000142_dldesign_0_cycle1_af2pred_0001
inf	inf	FALSE	FALSE	161772	inf	1	1000	FALSE	FALSE	HHH_b1_00447_000000138_dldesign_0_cycle1_af2pred_0001
inf	inf	FALSE	FALSE	91316	inf	1	1000	FALSE	FALSE	HHH_b2_00495_000000182_dldesign_0_cycle1_af2pred_0001
inf	inf	FALSE	FALSE	147065	inf	1	1000	FALSE	FALSE	HHH_b1_02238_000000175_dldesign_0_cycle1_af2pred_0001
inf	inf	FALSE	FALSE	147065	inf	1	1000	FALSE	FALSE	HHH_b2_07492_000000101_dldesign_0_cycle1_af2pred_0001
inf	inf	FALSE	FALSE	161772	inf	1	1000	FALSE	FALSE	HHH_b2_04225_000000120_dldesign_0_cycle1_af2pred_0001
inf	inf	FALSE	FALSE	147065	inf	1	1000	FALSE	FALSE	HHH_b1_07146_000000044_dldesign_0_cycle1_af2pred_0001
inf	inf	FALSE	FALSE	133696	1.08832e+06	1	1000	FALSE	FALSE	HHH_b2_01957_000000202_dldesign_0_cycle1_af2pred_0001
inf	inf	FALSE	FALSE	147065	inf	1	1000	FALSE	FALSE	HHH_b1_01294_000000223_dldesign_0_cycle1_af2pred_0001
inf	inf	FALSE	FALSE	121542	inf	1	1000	FALSE	FALSE	HHH_b2_03405_000000243_dldesign_0_cycle1_af2pred_0001
inf	inf	FALSE	FALSE	161772	inf	1	1000	FALSE	FALSE	HHH_b2_05240_000000281_dldesign_0_cycle1_af2pred_0001
inf	inf	FALSE	FALSE	161772	inf	1	1000	FALSE	FALSE	HHH_b1_08712_000000217_dldesign_0_cycle1_af2pred_0001
inf	inf	FALSE	FALSE	161772	inf	1	1000	FALSE	FALSE	HHH_b1_02214_000000118_dldesign_0_cycle1_af2pred_0001
inf	inf	FALSE	FALSE	161772	inf	1	1000	FALSE	FALSE	HHH_b2_00173_000000000_dldesign_0_cycle1_af2pred_0001
inf	inf	FALSE	FALSE	161772	inf	1	1000	FALSE	FALSE	HHH_b2_07217_000000008_dldesign_0_cycle1_af2pred_0001
inf	inf	FALSE	FALSE	147065	inf	1	1000	FALSE	FALSE	HHH_b1_04057_000000027_dldesign_0_cycle1_af2pred_0001
inf	inf	FALSE	FALSE	147065	inf	1	1000	FALSE	FALSE	HHH_b1_03039_000000277_dldesign_0_cycle1_af2pred_0001
inf	inf	FALSE	FALSE	147065	inf	1	1000	FALSE	FALSE	HHH_b1_02639_000000159_dldesign_0_cycle1_af2pred_0001
inf	inf	FALSE	FALSE	147065	inf	1	1000	FALSE	FALSE	HHH_b2_05739_000000079_dldesign_0_cycle1_af2pred_0001
inf	inf	FALSE	FALSE	161772	inf	1	1000	FALSE	FALSE	HHH_b1_00957_000000021_dldesign_0_cycle1_af2pred_0001
inf	inf	FALSE	FALSE	161772	inf	1	1000	FALSE	FALSE	76ac4eab7cc9a0b615a4d3e84633f487_0001_000000262_dldesign_0_cycle1_af2pred_0001
inf	inf	FALSE	FALSE	161772	inf	1	1000	FALSE	FALSE	f7a042c7356e20c3fbc41ae864c56207_0001_1_000000156_dldesign_0_cycle1_af2pred_0001
inf	inf	FALSE	FALSE	147065	inf	1	1000	FALSE	FALSE	HHH_b2_04638_000000022_dldesign_0_cycle1_af2pred_0001
inf	inf	FALSE	FALSE	161772	inf	1	1000	FALSE	FALSE	HHH_b1_02025_000000144_dldesign_0_cycle1_af2pred_0001
inf	inf	FALSE	FALSE	161772	inf	1	1000	FALSE	FALSE	HHH_b2_06214_000000013_dldesign_0_cycle1_af2pred_0001
inf	inf	FALSE	FALSE	161772	inf	1	1000	FALSE	FALSE	HHH_b1_01297_000000010_dldesign_0_cycle1_af2pred_0001
inf	inf	FALSE	FALSE	161772	inf	1	1000	FALSE	FALSE	HHH_b1_02244_000000096_dldesign_0_cycle1_af2pred_0001
inf	inf	FALSE	FALSE	147065	inf	1	1000	FALSE	FALSE	HHH_b1_02882_000000210_dldesign_0_cycle1_af2pred_0001
inf	inf	FALSE	FALSE	161772	inf	1	1000	FALSE	FALSE	HHH_b1_00470_000000042_dldesign_0_cycle1_af2pred_0001
inf	inf	FALSE	FALSE	100448	inf	1	1000	FALSE	FALSE	HHH_b1_06933_000000118_dldesign_0_cycle1_af2pred_0001
inf	inf	FALSE	FALSE	147065	inf	1	1000	FALSE	FALSE	HHH_eva_0271_000000201_dldesign_0_cycle1_af2pred_0001
inf	inf	FALSE	FALSE	147065	inf	1	1000	FALSE	FALSE	800f5fcb5df13244721001de41e268df_0001_1_000000109_dldesign_0_cycle1_af2pred_0001
inf	inf	FALSE	FALSE	161772	inf	1	1000	FALSE	FALSE	HHH_b2_05868_000000173_dldesign_0_cycle1_af2pred_0001
inf	inf	FALSE	FALSE	121542	inf	1	1000	FALSE	FALSE	HHH_b2_02217_000000107_dldesign_0_cycle1_af2pred_0001
inf	inf	FALSE	FALSE	161772	inf	1	1000	FALSE	FALSE	HHH_b1_01044_000000165_dldesign_0_cycle1_af2pred_0001
inf	inf	FALSE	FALSE	147065	inf	1	1000	FALSE	FALSE	HHH_b1_05042_000000076_dldesign_0_cycle1_af2pred_0001
inf	inf	FALSE	FALSE	161772	inf	1	1000	FALSE	FALSE	HHH_b2_03195_000000016_dldesign_0_cycle1_af2pred_0001
inf	inf	FALSE	FALSE	133696	inf	1	1000	FALSE	FALSE	7cd89dab5b62e5f24f006fa0224c177d_0001_1_000000209_dldesign_0_cycle1_af2pred_0001
inf	inf	FALSE	FALSE	110492	inf	1	1000	FALSE	FALSE	HHH_b2_06357_000000164_dldesign_0_cycle1_af2pred_0001
inf	inf	FALSE	FALSE	161772	inf	1	1000	FALSE	FALSE	HHH_b1_04589_000000108_dldesign_0_cycle1_af2pred_0001
inf	inf	FALSE	FALSE	161772	inf	1	1000	FALSE	FALSE	HHH_b1_03601_000000263_dldesign_0_cycle1_af2pred_0001
inf	inf	FALSE	FALSE	121542	inf	1	1000	FALSE	FALSE	HHH_b2_06986_000000135_dldesign_0_cycle1_af2pred_0001
inf	inf	FALSE	FALSE	161772	inf	1	1000	FALSE	FALSE	HHH_b1_05322_000000108_dldesign_0_cycle1_af2pred_0001
inf	inf	FALSE	FALSE	161772	inf	1	1000	FALSE	FALSE	HHH_b1_00413_000000018_dldesign_0_cycle1_af2pred_0001
inf	inf	FALSE	FALSE	161772	inf	1	1000	FALSE	FALSE	HHH_b1_05632_000000013_dldesign_0_cycle1_af2pred_0001
inf	inf	FALSE	FALSE	161772	inf	1	1000	FALSE	FALSE	HHH_b2_07222_000000196_dldesign_0_cycle1_af2pred_0001
inf	inf	FALSE	FALSE	161772	inf	1	1000	FALSE	FALSE	HHH_b1_02586_000000039_dldesign_0_cycle1_af2pred_0001
inf	inf	FALSE	FALSE	133696	inf	1	1000	FALSE	FALSE	HHH_b1_07172_000000298_dldesign_0_cycle1_af2pred_0001
inf	inf	FALSE	FALSE	161772	inf	1	1000	FALSE	FALSE	HHH_b1_00255_000000064_dldesign_0_cycle1_af2pred_0001
inf	inf	FALSE	FALSE	161772	inf	1	1000	FALSE	FALSE	HHH_b1_00906_000000272_dldesign_0_cycle1_af2pred_0001
inf	inf	FALSE	FALSE	161772	inf	1	1000	FALSE	FALSE	HHH_b1_06958_000000014_dldesign_0_cycle1_af2pred_0001
inf	inf	FALSE	FALSE	161772	inf	1	1000	FALSE	FALSE	HHH_b1_02019_000000104_dldesign_0_cycle1_af2pred_0001
inf	inf	FALSE	FALSE	100448	inf	1	1000	FALSE	FALSE	HHH_b2_08058_000000060_dldesign_0_cycle1_af2pred_0001
inf	inf	FALSE	FALSE	161772	inf	1	1000	FALSE	FALSE	HHH_b2_06051_000000056_dldesign_0_cycle1_af2pred_0001
inf	inf	FALSE	FALSE	147065	inf	1	1000	FALSE	FALSE	HHH_b2_01865_000000115_dldesign_0_cycle1_af2pred_0001
inf	inf	FALSE	FALSE	56700	inf	1	1000	FALSE	FALSE	HHH_b1_05821_000000004_dldesign_0_cycle1_af2pred_0001
inf	inf	FALSE	FALSE	161772	inf	1	1000	FALSE	FALSE	HHH_b1_00420_000000034_dldesign_0_cycle1_af2pred_0001
inf	inf	FALSE	FALSE	161772	inf	1	1000	FALSE	FALSE	HHH_b2_07535_000000008_dldesign_0_cycle1_af2pred_0001
inf	inf	FALSE	FALSE	161772	inf	1	1000	FALSE	FALSE	HHH_b1_05722_000000184_dldesign_0_cycle1_af2pred_0001
inf	inf	FALSE	FALSE	147065	inf	1	1000	FALSE	FALSE	HHH_b1_02027_000000050_dldesign_0_cycle1_af2pred_0001
inf	inf	FALSE	FALSE	161772	inf	1	1000	FALSE	FALSE	HHH_b1_02715_000000007_dldesign_0_cycle1_af2pred_0001
inf	inf	FALSE	FALSE	91316	inf	1	1000	FALSE	FALSE	HHH_b2_07430_000000216_dldesign_0_cycle1_af2pred_0001
inf	inf	FALSE	FALSE	161772	inf	1	1000	FALSE	FALSE	HHH_b2_01859_000000177_dldesign_0_cycle1_af2pred_0001
inf	inf	FALSE	FALSE	110492	inf	1	1000	FALSE	FALSE	HHH_b1_00494_000000066_dldesign_0_cycle1_af2pred_0001
inf	inf	FALSE	FALSE	161772	inf	1	1000	FALSE	FALSE	HHH_b1_05806_000000046_dldesign_0_cycle1_af2pred_0001
inf	inf	FALSE	FALSE	121542	inf	1	1000	FALSE	FALSE	HHH_b2_08065_000000002_dldesign_0_cycle1_af2pred_0001
inf	inf	FALSE	FALSE	147065	inf	1	1000	FALSE	FALSE	HHH_b1_00812_000000061_dldesign_0_cycle1_af2pred_0001
inf	inf	FALSE	FALSE	121542	inf	1	1000	FALSE	FALSE	ems_p1-15H-GBL-16H-GABBL-16H_0062_0001_0001_0002_000000113_dldesign_0_cycle1_af2pred_0001
inf	inf	FALSE	FALSE	161772	inf	1	1000	FALSE	FALSE	HHH_b1_04549_000000032_dldesign_0_cycle1_af2pred_0001
inf	inf	FALSE	FALSE	161772	inf	1	1000	FALSE	FALSE	HHH_b2_04752_000000291_dldesign_0_cycle1_af2pred_0001
inf	inf	FALSE	FALSE	75467.7	inf	1	1000	FALSE	FALSE	HHH_b1_06203_000000183_dldesign_0_cycle1_af2pred_0001
inf	inf	FALSE	FALSE	161772	inf	1	1000	FALSE	FALSE	HHH_b1_02419_000000114_dldesign_0_cycle1_af2pred_0001
inf	inf	FALSE	FALSE	161772	inf	1	1000	FALSE	FALSE	HHH_b1_03008_000000032_dldesign_0_cycle1_af2pred_0001
inf	inf	FALSE	FALSE	161772	inf	1	1000	FALSE	FALSE	HHH_b2_03115_000000199_dldesign_0_cycle1_af2pred_0001
inf	inf	FALSE	FALSE	161772	inf	1	1000	FALSE	FALSE	HHH_b1_02643_000000004_dldesign_0_cycle1_af2pred_0001
inf	inf	FALSE	FALSE	161772	inf	1	1000	FALSE	FALSE	HHH_b2_03528_000000044_dldesign_0_cycle1_af2pred_0001
inf	inf	FALSE	FALSE	161772	inf	1	1000	FALSE	FALSE	HHH_b2_06746_000000015_dldesign_0_cycle1_af2pred_0001
inf	inf	FALSE	FALSE	161772	inf	1	1000	FALSE	FALSE	771ab15f4002a0e2f35aee833e94db22_0001_000000142_dldesign_0_cycle1_af2pred_0001
inf	inf	FALSE	FALSE	100448	inf	1	1000	FALSE	FALSE	HHH_b2_07700_000000038_dldesign_0_cycle1_af2pred_0001
inf	inf	FALSE	FALSE	133696	inf	1	1000	FALSE	FALSE	HHH_b2_04691_000000245_dldesign_0_cycle1_af2pred_0001
inf	inf	FALSE	FALSE	161772	inf	1	1000	FALSE	FALSE	HHH_b1_07248_000000071_dldesign_0_cycle1_af2pred_0001
inf	inf	FALSE	FALSE	121542	inf	1	1000	FALSE	FALSE	HHH_b2_06882_000000018_dldesign_0_cycle1_af2pred_0001
inf	inf	FALSE	FALSE	161772	inf	1	1000	FALSE	FALSE	HHH_b1_00252_000000169_dldesign_0_cycle1_af2pred_0001
inf	inf	FALSE	FALSE	161772	inf	1	1000	FALSE	FALSE	HHH_b2_07882_000000182_dldesign_0_cycle1_af2pred_0001
inf	inf	FALSE	FALSE	161772	inf	1	1000	FALSE	FALSE	HHH_b2_01392_000000049_dldesign_0_cycle1_af2pred_0001
inf	inf	FALSE	FALSE	161772	inf	1	1000	FALSE	FALSE	HHH_b2_08059_000000002_dldesign_0_cycle1_af2pred_0001
inf	inf	FALSE	FALSE	161772	inf	1	1000	FALSE	FALSE	HHH_b2_03663_000000106_dldesign_0_cycle1_af2pred_0001
inf	inf	FALSE	FALSE	147065	inf	1	1000	FALSE	FALSE	HHH_b1_00968_000000102_dldesign_0_cycle1_af2pred_0001
inf	inf	FALSE	FALSE	147065	inf	1	1000	FALSE	FALSE	HHH_eva_0415_000000207_dldesign_0_cycle1_af2pred_0001
inf	inf	FALSE	FALSE	133696	inf	1	1000	FALSE	FALSE	HHH_b1_04698_000000041_dldesign_0_cycle1_af2pred_0001
inf	inf	FALSE	FALSE	147065	inf	1	1000	FALSE	FALSE	HHH_b2_06400_000000137_dldesign_0_cycle1_af2pred_0001
inf	inf	FALSE	FALSE	91316	inf	1	1000	FALSE	FALSE	HHH_b2_07508_000000030_dldesign_0_cycle1_af2pred_0001
inf	inf	FALSE	FALSE	46859.5	inf	1	1000	FALSE	FALSE	HHH_b2_02685_000000283_dldesign_0_cycle1_af2pred_0001
inf	inf	FALSE	FALSE	161772	inf	1	1000	FALSE	FALSE	HHH_b1_07156_000000264_dldesign_0_cycle1_af2pred_0001
inf	inf	FALSE	FALSE	147065	inf	1	1000	FALSE	FALSE	HHH_b2_08020_000000131_dldesign_0_cycle1_af2pred_0001
inf	inf	FALSE	FALSE	161772	inf	1	1000	FALSE	FALSE	HHH_b2_04236_000000220_dldesign_0_cycle1_af2pred_0001
inf	inf	FALSE	FALSE	161772	inf	1	1000	FALSE	FALSE	HHH_b1_02572_000000085_dldesign_0_cycle1_af2pred_0001
inf	inf	FALSE	FALSE	91316	inf	1	1000	FALSE	FALSE	bf00e57ebfc9273397624095c19d4471_0001_1_000000019_dldesign_0_cycle1_af2pred_0001
inf	inf	FALSE	FALSE	147065	inf	1	1000	FALSE	FALSE	534440c4a62a810395c6828ba3ee708e_0001_1_000000131_dldesign_0_cycle1_af2pred_0001
inf	inf	FALSE	FALSE	121542	inf	1	1000	FALSE	FALSE	HHH_b1_03927_000000186_dldesign_0_cycle1_af2pred_0001
inf	inf	FALSE	FALSE	147065	inf	1	1000	FALSE	FALSE	HHH_b2_06198_000000021_dldesign_0_cycle1_af2pred_0001
inf	inf	FALSE	FALSE	161772	inf	1	1000	FALSE	FALSE	HHH_b1_06890_000000059_dldesign_0_cycle1_af2pred_0001
inf	inf	FALSE	FALSE	161772	inf	1	1000	FALSE	FALSE	HHH_b2_01143_000000036_dldesign_0_cycle1_af2pred_0001
inf	inf	FALSE	FALSE	161772	inf	1	1000	FALSE	FALSE	HHH_b1_02603_000000032_dldesign_0_cycle1_af2pred_0001
inf	inf	FALSE	FALSE	121542	inf	1	1000	FALSE	FALSE	HHH_b1_08069_000000196_dldesign_0_cycle1_af2pred_0001
inf	inf	FALSE	FALSE	161772	inf	1	1000	FALSE	FALSE	HHH_b1_08762_000000124_dldesign_0_cycle1_af2pred_0001
inf	inf	FALSE	FALSE	133696	inf	1	1000	FALSE	FALSE	HHH_b2_05840_000000290_dldesign_0_cycle1_af2pred_0001
inf	inf	FALSE	FALSE	161772	inf	1	1000	FALSE	FALSE	HHH_b2_04422_000000157_dldesign_0_cycle1_af2pred_0001
inf	inf	FALSE	FALSE	161772	inf	1	1000	FALSE	FALSE	HHH_b1_06166_000000033_dldesign_0_cycle1_af2pred_0001
inf	inf	FALSE	FALSE	133696	inf	1	1000	FALSE	FALSE	HHH_b1_02799_000000028_dldesign_0_cycle1_af2pred_0001
inf	inf	FALSE	FALSE	161772	inf	1	1000	FALSE	FALSE	d987f8ba87b99348fa03080ec4625bf4_0001_1_000000060_dldesign_0_cycle1_af2pred_0001
inf	inf	FALSE	FALSE	133696	inf	1	1000	FALSE	FALSE	HHH_b2_05704_000000116_dldesign_0_cycle1_af2pred_0001
inf	inf	FALSE	FALSE	147065	inf	1	1000	FALSE	FALSE	HHH_b2_07570_000000292_dldesign_0_cycle1_af2pred_0001
inf	inf	FALSE	FALSE	147065	inf	1	1000	FALSE	FALSE	HHH_b2_05006_000000030_dldesign_0_cycle1_af2pred_0001
inf	inf	FALSE	FALSE	46859.5	inf	1	1000	FALSE	FALSE	HHH_b1_04384_000000131_dldesign_0_cycle1_af2pred_0001
inf	inf	FALSE	FALSE	68607	inf	1	1000	FALSE	FALSE	HHH_b1_02460_000000214_dldesign_0_cycle1_af2pred_0001
inf	inf	FALSE	FALSE	161772	inf	1	1000	FALSE	FALSE	HHH_b2_03966_000000019_dldesign_0_cycle1_af2pred_0001
inf	inf	FALSE	FALSE	161772	inf	1	1000	FALSE	FALSE	HHH_b1_05043_000000095_dldesign_0_cycle1_af2pred_0001
inf	inf	FALSE	FALSE	161772	inf	1	1000	FALSE	FALSE	HHH_b1_04454_000000255_dldesign_0_cycle1_af2pred_0001
inf	inf	FALSE	FALSE	161772	inf	1	1000	FALSE	FALSE	8dc8e935950a1f8e5bdf62a2e89caa87_0001_000000116_dldesign_0_cycle1_af2pred_0001
inf	inf	FALSE	FALSE	161772	inf	1	1000	FALSE	FALSE	HHH_b1_07300_000000252_dldesign_0_cycle1_af2pred_0001
inf	inf	FALSE	FALSE	161772	inf	1	1000	FALSE	FALSE	HHH_b2_00088_000000126_dldesign_0_cycle1_af2pred_0001
inf	inf	FALSE	FALSE	133696	inf	1	1000	FALSE	FALSE	HHH_b2_05945_000000059_dldesign_0_cycle1_af2pred_0001
inf	inf	FALSE	FALSE	161772	inf	1	1000	FALSE	FALSE	HHH_b2_01202_000000117_dldesign_0_cycle1_af2pred_0001
inf	inf	FALSE	FALSE	110492	inf	1	1000	FALSE	FALSE	HHH_b2_07179_000000117_dldesign_0_cycle1_af2pred_0001
inf	inf	FALSE	FALSE	161772	inf	1	1000	FALSE	FALSE	HHH_b1_01205_000000091_dldesign_0_cycle1_af2pred_0001
inf	inf	FALSE	FALSE	161772	inf	1	1000	FALSE	FALSE	HHH_b2_05318_000000064_dldesign_0_cycle1_af2pred_0001
inf	inf	FALSE	FALSE	110492	inf	1	1000	FALSE	FALSE	HHH_b1_04677_000000130_dldesign_0_cycle1_af2pred_0001
inf	inf	FALSE	FALSE	147065	inf	1	1000	FALSE	FALSE	HHH_b2_03213_000000003_dldesign_0_cycle1_af2pred_0001
inf	inf	FALSE	FALSE	161772	inf	1	1000	FALSE	FALSE	HHH_b1_04076_000000014_dldesign_0_cycle1_af2pred_0001
inf	inf	FALSE	FALSE	161772	inf	1	1000	FALSE	FALSE	HHH_b2_02934_000000112_dldesign_0_cycle1_af2pred_0001
inf	inf	FALSE	FALSE	147065	inf	1	1000	FALSE	FALSE	HHH_b1_05070_000000211_dldesign_0_cycle1_af2pred_0001
inf	inf	FALSE	FALSE	147065	inf	1	1000	FALSE	FALSE	HHH_b1_01587_000000057_dldesign_0_cycle1_af2pred_0001
inf	inf	FALSE	FALSE	161772	inf	1	1000	FALSE	FALSE	HHH_b1_08551_000000293_dldesign_0_cycle1_af2pred_0001
inf	inf	FALSE	FALSE	133696	inf	1	1000	FALSE	FALSE	HHH_b2_07559_000000134_dldesign_0_cycle1_af2pred_0001
inf	inf	FALSE	FALSE	161772	inf	1	1000	FALSE	FALSE	HHH_b2_06295_000000071_dldesign_0_cycle1_af2pred_0001
inf	inf	FALSE	FALSE	161772	inf	1	1000	FALSE	FALSE	HHH_b1_04711_000000003_dldesign_0_cycle1_af2pred_0001
inf	inf	FALSE	FALSE	161772	inf	1	1000	FALSE	FALSE	HHH_b1_03479_000000032_dldesign_0_cycle1_af2pred_0001
inf	inf	FALSE	FALSE	161772	inf	1	1000	FALSE	FALSE	HHH_b1_07578_000000237_dldesign_0_cycle1_af2pred_0001
inf	inf	FALSE	FALSE	161772	inf	1	1000	FALSE	FALSE	HHH_b2_01730_000000286_dldesign_0_cycle1_af2pred_0001
inf	inf	FALSE	FALSE	161772	inf	1	1000	FALSE	FALSE	00b619cf849f74cec39b9f35bcb7e89c_0001_000000274_dldesign_0_cycle1_af2pred_0001
inf	inf	FALSE	FALSE	161772	inf	1	1000	FALSE	FALSE	HHH_b2_04718_000000012_dldesign_0_cycle1_af2pred_0001
inf	inf	FALSE	FALSE	161772	inf	1	1000	FALSE	FALSE	HHH_b2_01865_000000025_dldesign_0_cycle1_af2pred_0001
inf	inf	FALSE	FALSE	161772	inf	1	1000	FALSE	FALSE	HHH_b2_05848_000000059_dldesign_0_cycle1_af2pred_0001
inf	inf	FALSE	FALSE	110492	inf	1	1000	FALSE	FALSE	HHH_b1_08332_000000077_dldesign_0_cycle1_af2pred_0001
inf	inf	FALSE	FALSE	161772	inf	1	1000	FALSE	FALSE	HHH_b1_04695_000000032_dldesign_0_cycle1_af2pred_0001
inf	inf	FALSE	FALSE	147065	inf	1	1000	FALSE	FALSE	HHH_b1_00948_000000009_dldesign_0_cycle1_af2pred_0001
inf	inf	FALSE	FALSE	161772	inf	1	1000	FALSE	FALSE	56185001338b7b27c0c45751793fbbc2_0001_000000101_dldesign_0_cycle1_af2pred_0001
inf	inf	FALSE	FALSE	161772	inf	1	1000	FALSE	FALSE	HHH_b1_04303_000000226_dldesign_0_cycle1_af2pred_0001
inf	inf	FALSE	FALSE	161772	inf	1	1000	FALSE	FALSE	HHH_b1_05469_000000190_dldesign_0_cycle1_af2pred_0001
inf	inf	FALSE	FALSE	91316	inf	1	1000	FALSE	FALSE	HHH_b1_01332_000000252_dldesign_0_cycle1_af2pred_0001
inf	inf	FALSE	FALSE	147065	1.31687e+06	1	1000	FALSE	FALSE	9532b59eeea650bdbf7f8dc2be7dd44d_0001_000000223_dldesign_0_cycle1_af2pred_0001
inf	inf	FALSE	FALSE	147065	inf	1	1000	FALSE	FALSE	HHH_b2_06411_000000092_dldesign_0_cycle1_af2pred_0001
inf	inf	FALSE	FALSE	161772	inf	1	1000	FALSE	FALSE	HHH_b1_03970_000000168_dldesign_0_cycle1_af2pred_0001
inf	inf	FALSE	FALSE	161772	inf	1	1000	FALSE	FALSE	HHH_b1_02369_000000009_dldesign_0_cycle1_af2pred_0001
inf	inf	FALSE	FALSE	161772	inf	1	1000	FALSE	FALSE	HHH_b2_07963_000000236_dldesign_0_cycle1_af2pred_0001
inf	inf	FALSE	FALSE	161772	inf	1	1000	FALSE	FALSE	HHH_b1_00094_000000053_dldesign_0_cycle1_af2pred_0001
inf	inf	FALSE	FALSE	161772	inf	1	1000	FALSE	FALSE	HHH_b2_06760_000000196_dldesign_0_cycle1_af2pred_0001
inf	inf	FALSE	FALSE	161772	inf	1	1000	FALSE	FALSE	HHH_b1_02502_000000092_dldesign_0_cycle1_af2pred_0001
inf	inf	FALSE	FALSE	147065	inf	1	1000	FALSE	FALSE	HHH_b1_00165_000000263_dldesign_0_cycle1_af2pred_0001
inf	inf	FALSE	FALSE	161772	inf	1	1000	FALSE	FALSE	HHH_b2_00823_000000026_dldesign_0_cycle1_af2pred_0001
inf	inf	FALSE	FALSE	91316	inf	1	1000	FALSE	FALSE	HHH_b1_01889_000000133_dldesign_0_cycle1_af2pred_0001
inf	inf	FALSE	FALSE	161772	inf	1	1000	FALSE	FALSE	HHH_b2_06055_000000298_dldesign_0_cycle1_af2pred_0001
inf	inf	FALSE	FALSE	161772	inf	1	1000	FALSE	FALSE	HHH_b1_02212_000000018_dldesign_0_cycle1_af2pred_0001
inf	inf	FALSE	FALSE	147065	inf	1	1000	FALSE	FALSE	HHH_b1_01873_000000172_dldesign_0_cycle1_af2pred_0001
inf	inf	FALSE	FALSE	161772	inf	1	1000	FALSE	FALSE	HHH_b1_03684_000000257_dldesign_0_cycle1_af2pred_0001
inf	inf	FALSE	FALSE	121542	inf	1	1000	FALSE	FALSE	HHH_b2_02449_000000006_dldesign_0_cycle1_af2pred_0001
inf	inf	FALSE	FALSE	161772	inf	1	1000	FALSE	FALSE	HHH_b2_04347_000000035_dldesign_0_cycle1_af2pred_0001
inf	inf	FALSE	FALSE	161772	inf	1	1000	FALSE	FALSE	HHH_b2_03891_000000151_dldesign_0_cycle1_af2pred_0001
inf	inf	FALSE	FALSE	161772	inf	1	1000	FALSE	FALSE	HHH_b2_01366_000000158_dldesign_0_cycle1_af2pred_0001
inf	inf	FALSE	FALSE	161772	inf	1	1000	FALSE	FALSE	HHH_b1_07814_000000002_dldesign_0_cycle1_af2pred_0001
inf	inf	FALSE	FALSE	161772	inf	1	1000	FALSE	FALSE	HHH_b1_05052_000000019_dldesign_0_cycle1_af2pred_0001
inf	inf	FALSE	FALSE	161772	inf	1	1000	FALSE	FALSE	HHH_b1_08702_000000033_dldesign_0_cycle1_af2pred_0001
inf	inf	FALSE	FALSE	110492	inf	1	1000	FALSE	FALSE	HHH_b1_07325_000000038_dldesign_0_cycle1_af2pred_0001
inf	inf	FALSE	FALSE	147065	inf	1	1000	FALSE	FALSE	27eeb2ee9f38c94cd86841c6d6b97ee9_0001_1_000000135_dldesign_0_cycle1_af2pred_0001
inf	inf	FALSE	FALSE	161772	inf	1	1000	FALSE	FALSE	HHH_b1_04448_000000023_dldesign_0_cycle1_af2pred_0001
inf	inf	FALSE	FALSE	91316	inf	1	1000	FALSE	FALSE	HHH_b2_01034_000000053_dldesign_0_cycle1_af2pred_0001
inf	inf	FALSE	FALSE	147065	inf	1	1000	FALSE	FALSE	HHH_b1_02671_000000038_dldesign_0_cycle1_af2pred_0001
inf	inf	FALSE	FALSE	161772	inf	1	1000	FALSE	FALSE	HHH_b2_06291_000000181_dldesign_0_cycle1_af2pred_0001
inf	inf	FALSE	FALSE	147065	inf	1	1000	FALSE	FALSE	HHH_b1_01797_000000088_dldesign_0_cycle1_af2pred_0001
inf	inf	FALSE	FALSE	147065	inf	1	1000	FALSE	FALSE	HHH_b2_04594_000000123_dldesign_0_cycle1_af2pred_0001
inf	inf	FALSE	FALSE	161772	inf	1	1000	FALSE	FALSE	HHH_b1_08125_000000051_dldesign_0_cycle1_af2pred_0001
inf	inf	FALSE	FALSE	121542	4.54618e+06	1	1000	FALSE	FALSE	HHH_b1_03189_000000097_dldesign_0_cycle1_af2pred_0001
inf	inf	FALSE	FALSE	161772	inf	1	1000	FALSE	FALSE	HHH_b2_04881_000000103_dldesign_0_cycle1_af2pred_0001
inf	inf	FALSE	FALSE	161772	inf	1	1000	FALSE	FALSE	HHH_b1_00267_000000181_dldesign_0_cycle1_af2pred_0001
inf	inf	FALSE	FALSE	161772	inf	1	1000	FALSE	FALSE	771ab15f4002a0e2f35aee833e94db22_0001_000000006_dldesign_0_cycle1_af2pred_0001
inf	inf	FALSE	FALSE	110492	inf	1	1000	FALSE	FALSE	HHH_b1_01260_000000073_dldesign_0_cycle1_af2pred_0001
inf	inf	FALSE	FALSE	147065	inf	1	1000	FALSE	FALSE	HHH_b2_04038_000000165_dldesign_0_cycle1_af2pred_0001
inf	inf	FALSE	FALSE	147065	inf	1	1000	FALSE	FALSE	HHH_b2_03863_000000139_dldesign_0_cycle1_af2pred_0001
inf	inf	FALSE	FALSE	110492	inf	1	1000	FALSE	FALSE	HHH_b1_02998_000000286_dldesign_0_cycle1_af2pred_0001
inf	inf	FALSE	FALSE	161772	inf	1	1000	FALSE	FALSE	HHH_b1_00271_000000041_dldesign_0_cycle1_af2pred_0001
inf	inf	FALSE	FALSE	133696	inf	1	1000	FALSE	FALSE	HHH_b1_06408_000000122_dldesign_0_cycle1_af2pred_0001
inf	inf	FALSE	FALSE	161772	inf	1	1000	FALSE	FALSE	HHH_b2_02106_000000153_dldesign_0_cycle1_af2pred_0001
inf	inf	FALSE	FALSE	161772	inf	1	1000	FALSE	FALSE	HHH_b2_07755_000000014_dldesign_0_cycle1_af2pred_0001
inf	inf	FALSE	FALSE	161772	inf	1	1000	FALSE	FALSE	HHH_b1_05068_000000022_dldesign_0_cycle1_af2pred_0001
inf	inf	FALSE	FALSE	161772	inf	1	1000	FALSE	FALSE	HHH_b1_05813_000000067_dldesign_0_cycle1_af2pred_0001
inf	inf	FALSE	FALSE	161772	inf	1	1000	FALSE	FALSE	HHH_b2_08345_000000077_dldesign_0_cycle1_af2pred_0001
inf	inf	FALSE	FALSE	161772	inf	1	1000	FALSE	FALSE	HHH_b2_04887_000000178_dldesign_0_cycle1_af2pred_0001
inf	inf	FALSE	FALSE	147065	inf	1	1000	FALSE	FALSE	HHH_b2_03998_000000019_dldesign_0_cycle1_af2pred_0001
inf	inf	FALSE	FALSE	100448	inf	1	1000	FALSE	FALSE	HHH_b1_02251_000000056_dldesign_0_cycle1_af2pred_0001
inf	inf	FALSE	FALSE	161772	inf	1	1000	FALSE	FALSE	HHH_b1_05316_000000080_dldesign_0_cycle1_af2pred_0001
inf	inf	FALSE	FALSE	147065	inf	1	1000	FALSE	FALSE	HHH_b2_08246_000000146_dldesign_0_cycle1_af2pred_0001
inf	inf	FALSE	FALSE	161772	inf	1	1000	FALSE	FALSE	HHH_b1_08547_000000237_dldesign_0_cycle1_af2pred_0001
inf	inf	FALSE	FALSE	161772	inf	1	1000	FALSE	FALSE	4f9e0de763a4793ac30c6fff3163fdbf_0001_000000215_dldesign_0_cycle1_af2pred_0001
inf	inf	FALSE	FALSE	161772	inf	1	1000	FALSE	FALSE	HHH_b2_05140_000000184_dldesign_0_cycle1_af2pred_0001
inf	inf	FALSE	FALSE	133696	inf	1	1000	FALSE	FALSE	HHH_b1_00415_000000025_dldesign_0_cycle1_af2pred_0001
inf	inf	FALSE	FALSE	161772	inf	1	1000	FALSE	FALSE	HHH_b1_01292_000000155_dldesign_0_cycle1_af2pred_0001
inf	inf	FALSE	FALSE	161772	inf	1	1000	FALSE	FALSE	HHH_b2_04811_000000205_dldesign_0_cycle1_af2pred_0001
inf	inf	FALSE	FALSE	147065	inf	1	1000	FALSE	FALSE	HHH_b2_04074_000000150_dldesign_0_cycle1_af2pred_0001
inf	inf	FALSE	FALSE	161772	inf	1	1000	FALSE	FALSE	HHH_b1_04320_000000219_dldesign_0_cycle1_af2pred_0001
inf	inf	FALSE	FALSE	161772	inf	1	1000	FALSE	FALSE	HHH_b2_01205_000000237_dldesign_0_cycle1_af2pred_0001
inf	inf	FALSE	FALSE	161772	inf	1	1000	FALSE	FALSE	HHH_b2_05520_000000237_dldesign_0_cycle1_af2pred_0001
inf	inf	FALSE	FALSE	161772	inf	1	1000	FALSE	FALSE	HHH_b1_05308_000000111_dldesign_0_cycle1_af2pred_0001
inf	inf	FALSE	FALSE	75467.7	1.08832e+06	1	1000	FALSE	FALSE	HHH_b1_07947_000000071_dldesign_0_cycle1_af2pred_0001
inf	inf	FALSE	FALSE	147065	inf	1	1000	FALSE	FALSE	HHH_b2_00125_000000156_dldesign_0_cycle1_af2pred_0001
inf	inf	FALSE	FALSE	161772	inf	1	1000	FALSE	FALSE	HHH_b2_03781_000000102_dldesign_0_cycle1_af2pred_0001
inf	inf	FALSE	FALSE	161772	inf	1	1000	FALSE	FALSE	HHH_b2_01914_000000255_dldesign_0_cycle1_af2pred_0001
inf	inf	FALSE	FALSE	161772	inf	1	1000	FALSE	FALSE	e8e657d202874249359ab82704da6cdb_0001_1_000000047_dldesign_0_cycle1_af2pred_0001
inf	inf	FALSE	FALSE	161772	inf	1	1000	FALSE	FALSE	HHH_b2_06023_000000254_dldesign_0_cycle1_af2pred_0001
inf	inf	FALSE	FALSE	161772	inf	1	1000	FALSE	FALSE	HHH_b1_06558_000000146_dldesign_0_cycle1_af2pred_0001
inf	inf	FALSE	FALSE	161772	inf	1	1000	FALSE	FALSE	HHH_b1_05671_000000122_dldesign_0_cycle1_af2pred_0001
inf	inf	FALSE	FALSE	91316	inf	1	1000	FALSE	FALSE	HHH_b2_05789_000000276_dldesign_0_cycle1_af2pred_0001
inf	inf	FALSE	FALSE	161772	inf	1	1000	FALSE	FALSE	HHH_b1_05133_000000273_dldesign_0_cycle1_af2pred_0001
inf	inf	FALSE	FALSE	161772	inf	1	1000	FALSE	FALSE	HHH_b2_02042_000000128_dldesign_0_cycle1_af2pred_0001
inf	inf	FALSE	FALSE	161772	inf	1	1000	FALSE	FALSE	HHH_b2_02643_000000059_dldesign_0_cycle1_af2pred_0001
inf	inf	FALSE	FALSE	133696	inf	1	1000	FALSE	FALSE	HHH_b1_03568_000000091_dldesign_0_cycle1_af2pred_0001
inf	inf	FALSE	FALSE	75467.7	inf	1	1000	FALSE	FALSE	HHH_b2_05614_000000001_dldesign_0_cycle1_af2pred_0001
inf	inf	FALSE	FALSE	161772	inf	1	1000	FALSE	FALSE	HHH_b1_07000_000000006_dldesign_0_cycle1_af2pred_0001
inf	inf	FALSE	FALSE	161772	inf	1	1000	FALSE	FALSE	HHH_b1_06521_000000100_dldesign_0_cycle1_af2pred_0001
inf	inf	FALSE	FALSE	147065	inf	1	1000	FALSE	FALSE	HHH_b1_06308_000000060_dldesign_0_cycle1_af2pred_0001
inf	inf	FALSE	FALSE	147065	inf	1	1000	FALSE	FALSE	HHH_b1_05331_000000075_dldesign_0_cycle1_af2pred_0001
inf	inf	FALSE	FALSE	161772	inf	1	1000	FALSE	FALSE	HHH_b1_04730_000000083_dldesign_0_cycle1_af2pred_0001
inf	inf	FALSE	FALSE	161772	inf	1	1000	FALSE	FALSE	HHH_b1_02183_000000057_dldesign_0_cycle1_af2pred_0001
inf	inf	FALSE	FALSE	161772	inf	1	1000	FALSE	FALSE	HHH_b1_00781_000000260_dldesign_0_cycle1_af2pred_0001
inf	inf	FALSE	FALSE	161772	inf	1	1000	FALSE	FALSE	HHH_b1_06416_000000225_dldesign_0_cycle1_af2pred_0001
inf	inf	FALSE	FALSE	68607	inf	1	1000	FALSE	FALSE	96c7e440892da23db0abcf4069eccd30_0001_1_000000136_dldesign_0_cycle1_af2pred_0001
inf	inf	FALSE	FALSE	147065	inf	1	1000	FALSE	FALSE	HHH_b2_05358_000000036_dldesign_0_cycle1_af2pred_0001
inf	inf	FALSE	FALSE	161772	inf	1	1000	FALSE	FALSE	HHH_b1_01527_000000078_dldesign_0_cycle1_af2pred_0001
inf	inf	FALSE	FALSE	161772	inf	1	1000	FALSE	FALSE	HHH_b1_03521_000000088_dldesign_0_cycle1_af2pred_0001
inf	inf	FALSE	FALSE	147065	inf	1	1000	FALSE	FALSE	HHH_b1_06916_000000199_dldesign_0_cycle1_af2pred_0001
inf	inf	FALSE	FALSE	147065	inf	1	1000	FALSE	FALSE	HHH_b1_06640_000000079_dldesign_0_cycle1_af2pred_0001
inf	inf	FALSE	FALSE	147065	inf	1	1000	FALSE	FALSE	HHH_b1_01962_000000278_dldesign_0_cycle1_af2pred_0001
inf	inf	FALSE	FALSE	161772	inf	1	1000	FALSE	FALSE	HHH_b1_02864_000000144_dldesign_0_cycle1_af2pred_0001
inf	inf	FALSE	FALSE	147065	inf	1	1000	FALSE	FALSE	HHH_b1_07584_000000299_dldesign_0_cycle1_af2pred_0001
inf	inf	FALSE	FALSE	161772	inf	1	1000	FALSE	FALSE	HHH_b2_01030_000000073_dldesign_0_cycle1_af2pred_0001
inf	inf	FALSE	FALSE	147065	inf	1	1000	FALSE	FALSE	ems_3hC_243_0001_000000256_dldesign_0_cycle1_af2pred_0001
inf	inf	FALSE	FALSE	161772	inf	1	1000	FALSE	FALSE	HHH_b1_04693_000000014_dldesign_0_cycle1_af2pred_0001
inf	inf	FALSE	FALSE	133696	inf	1	1000	FALSE	FALSE	HHH_b1_02607_000000130_dldesign_0_cycle1_af2pred_0001
inf	inf	FALSE	FALSE	147065	inf	1	1000	FALSE	FALSE	HHH_b2_07724_000000020_dldesign_0_cycle1_af2pred_0001
inf	inf	FALSE	FALSE	177949	inf	1	1000	FALSE	FALSE	HHH_b1_08125_000000084_dldesign_0_cycle1_af2pred_0001
inf	inf	FALSE	FALSE	161772	inf	1	1000	FALSE	FALSE	1f8b761ca86cd746b2cfece001fd8b2b_0001_1_000000038_dldesign_0_cycle1_af2pred_0001
inf	inf	FALSE	FALSE	161772	inf	1	1000	FALSE	FALSE	HHH_b1_04727_000000057_dldesign_0_cycle1_af2pred_0001
inf	inf	FALSE	FALSE	161772	inf	1	1000	FALSE	FALSE	HHH_b1_04684_000000019_dldesign_0_cycle1_af2pred_0001
inf	inf	FALSE	FALSE	161772	inf	1	1000	FALSE	FALSE	HHH_b2_00108_000000206_dldesign_0_cycle1_af2pred_0001
inf	inf	FALSE	FALSE	161772	inf	1	1000	FALSE	FALSE	HHH_b1_04410_000000164_dldesign_0_cycle1_af2pred_0001
inf	inf	FALSE	FALSE	161772	inf	1	1000	FALSE	FALSE	HHH_b2_07114_000000093_dldesign_0_cycle1_af2pred_0001
inf	inf	FALSE	FALSE	133696	inf	1	1000	FALSE	FALSE	HHH_b1_04146_000000149_dldesign_0_cycle1_af2pred_0001
inf	inf	FALSE	FALSE	147065	inf	1	1000	FALSE	FALSE	HHH_b1_00513_000000070_dldesign_0_cycle1_af2pred_0001
inf	inf	FALSE	FALSE	161772	inf	1	1000	FALSE	FALSE	HHH_b2_08384_000000148_dldesign_0_cycle1_af2pred_0001
inf	inf	FALSE	FALSE	133696	inf	1	1000	FALSE	FALSE	HHH_b1_08245_000000270_dldesign_0_cycle1_af2pred_0001
inf	inf	FALSE	FALSE	147065	inf	1	1000	FALSE	FALSE	HHH_b1_02832_000000022_dldesign_0_cycle1_af2pred_0001
inf	inf	FALSE	FALSE	133696	inf	1	1000	FALSE	FALSE	HHH_b2_01876_000000140_dldesign_0_cycle1_af2pred_0001
inf	inf	FALSE	FALSE	161772	inf	1	1000	FALSE	FALSE	fe81d80d3306c668fbfff18d91497429_0001_1_000000080_dldesign_0_cycle1_af2pred_0001
inf	inf	FALSE	FALSE	161772	inf	1	1000	FALSE	FALSE	HHH_b1_05406_000000151_dldesign_0_cycle1_af2pred_0001
inf	inf	FALSE	FALSE	161772	inf	1	1000	FALSE	FALSE	HHH_b1_02368_000000001_dldesign_0_cycle1_af2pred_0001
inf	inf	FALSE	FALSE	161772	inf	1	1000	FALSE	FALSE	HHH_b2_07223_000000038_dldesign_0_cycle1_af2pred_0001
inf	inf	FALSE	FALSE	161772	inf	1	1000	FALSE	FALSE	HHH_b2_02297_000000036_dldesign_0_cycle1_af2pred_0001
inf	inf	FALSE	FALSE	161772	inf	1	1000	FALSE	FALSE	HHH_b2_01163_000000183_dldesign_0_cycle1_af2pred_0001
inf	inf	FALSE	FALSE	147065	inf	1	1000	FALSE	FALSE	HHH_b2_08027_000000000_dldesign_0_cycle1_af2pred_0001
inf	inf	FALSE	FALSE	161772	inf	1	1000	FALSE	FALSE	HHH_b2_06741_000000206_dldesign_0_cycle1_af2pred_0001
inf	inf	FALSE	FALSE	147065	inf	1	1000	FALSE	FALSE	HHH_b2_04940_000000167_dldesign_0_cycle1_af2pred_0001
inf	inf	FALSE	FALSE	161772	inf	1	1000	FALSE	FALSE	HHH_b1_05042_000000029_dldesign_0_cycle1_af2pred_0001
inf	inf	FALSE	FALSE	121542	inf	1	1000	FALSE	FALSE	HHH_b1_04717_000000126_dldesign_0_cycle1_af2pred_0001
inf	inf	FALSE	FALSE	161772	inf	1	1000	FALSE	FALSE	HHH_b2_03692_000000076_dldesign_0_cycle1_af2pred_0001
inf	inf	FALSE	FALSE	161772	inf	1	1000	FALSE	FALSE	HHH_b1_02448_000000090_dldesign_0_cycle1_af2pred_0001
inf	inf	FALSE	FALSE	161772	inf	1	1000	FALSE	FALSE	9c17c99d686b0f0ea0e7abe89d26f87c_0001_000000227_dldesign_0_cycle1_af2pred_0001
inf	inf	FALSE	FALSE	161772	inf	1	1000	FALSE	FALSE	HHH_b1_01709_000000137_dldesign_0_cycle1_af2pred_0001
inf	inf	FALSE	FALSE	161772	inf	1	1000	FALSE	FALSE	HHH_b2_06236_000000053_dldesign_0_cycle1_af2pred_0001
inf	inf	FALSE	FALSE	147065	inf	1	1000	FALSE	FALSE	HHH_b2_08281_000000119_dldesign_0_cycle1_af2pred_0001
inf	inf	FALSE	FALSE	161772	inf	1	1000	FALSE	FALSE	HHH_b2_02833_000000059_dldesign_0_cycle1_af2pred_0001
inf	inf	FALSE	FALSE	147065	inf	1	1000	FALSE	FALSE	HHH_b2_01306_000000023_dldesign_0_cycle1_af2pred_0001
inf	inf	FALSE	FALSE	110492	inf	1	1000	FALSE	FALSE	HHH_b1_08416_000000007_dldesign_0_cycle1_af2pred_0001
inf	inf	FALSE	FALSE	147065	inf	1	1000	FALSE	FALSE	HHH_b1_06593_000000069_dldesign_0_cycle1_af2pred_0001
inf	inf	FALSE	FALSE	161772	inf	1	1000	FALSE	FALSE	HHH_b1_03494_000000209_dldesign_0_cycle1_af2pred_0001
inf	inf	FALSE	FALSE	161772	inf	1	1000	FALSE	FALSE	HHH_b1_01077_000000261_dldesign_0_cycle1_af2pred_0001
inf	inf	FALSE	FALSE	110492	inf	1	1000	FALSE	FALSE	HHH_b1_06770_000000196_dldesign_0_cycle1_af2pred_0001
inf	inf	FALSE	FALSE	161772	inf	1	1000	FALSE	FALSE	HHH_b1_03557_000000043_dldesign_0_cycle1_af2pred_0001
inf	inf	FALSE	FALSE	161772	inf	1	1000	FALSE	FALSE	HHH_b1_02244_000000212_dldesign_0_cycle1_af2pred_0001
inf	inf	FALSE	FALSE	147065	inf	1	1000	FALSE	FALSE	HHH_b2_05381_000000022_dldesign_0_cycle1_af2pred_0001
inf	inf	FALSE	FALSE	161772	inf	1	1000	FALSE	FALSE	HHH_b2_01893_000000179_dldesign_0_cycle1_af2pred_0001
inf	inf	FALSE	FALSE	161772	inf	1	1000	FALSE	FALSE	117d6f7dcd102ae3dc3af1f0eaee2732_0001_1_000000167_dldesign_0_cycle1_af2pred_0001
inf	inf	FALSE	FALSE	91316	inf	1	1000	FALSE	FALSE	3256ae9693b2801a05cbc112b312001f_0001_1_000000033_dldesign_0_cycle1_af2pred_0001
inf	inf	FALSE	FALSE	147065	inf	1	1000	FALSE	FALSE	HHH_b1_02137_000000087_dldesign_0_cycle1_af2pred_0001
inf	inf	FALSE	FALSE	121542	inf	1	1000	FALSE	FALSE	HHH_b1_07950_000000209_dldesign_0_cycle1_af2pred_0001
inf	inf	FALSE	FALSE	161772	inf	1	1000	FALSE	FALSE	HHH_b1_08504_000000073_dldesign_0_cycle1_af2pred_0001
inf	inf	FALSE	FALSE	91316	inf	1	1000	FALSE	FALSE	HHH_b2_02104_000000105_dldesign_0_cycle1_af2pred_0001
inf	inf	FALSE	FALSE	110492	inf	1	1000	FALSE	FALSE	HHH_b1_07679_000000197_dldesign_0_cycle1_af2pred_0001
inf	inf	FALSE	FALSE	147065	inf	1	1000	FALSE	FALSE	800f5fcb5df13244721001de41e268df_0001_1_000000243_dldesign_0_cycle1_af2pred_0001
inf	inf	FALSE	FALSE	161772	inf	1	1000	FALSE	FALSE	HHH_b1_00574_000000198_dldesign_0_cycle1_af2pred_0001
inf	inf	FALSE	FALSE	161772	inf	1	1000	FALSE	FALSE	HHH_b1_04942_000000054_dldesign_0_cycle1_af2pred_0001
inf	inf	FALSE	FALSE	147065	inf	1	1000	FALSE	FALSE	a1f3007063c4d73f5bed6f7fdb575dfb_0001_000000269_dldesign_0_cycle1_af2pred_0001
inf	inf	FALSE	FALSE	161772	inf	1	1000	FALSE	FALSE	HHH_b1_03238_000000266_dldesign_0_cycle1_af2pred_0001
inf	inf	FALSE	FALSE	161772	inf	1	1000	FALSE	FALSE	HHH_b2_05947_000000278_dldesign_0_cycle1_af2pred_0001
inf	inf	FALSE	FALSE	147065	inf	1	1000	FALSE	FALSE	02b71fea2eef9e58e5c196267b961f78_0001_000000214_dldesign_0_cycle1_af2pred_0001
inf	inf	FALSE	FALSE	161772	inf	1	1000	FALSE	FALSE	HHH_b2_01196_000000145_dldesign_0_cycle1_af2pred_0001
inf	inf	FALSE	FALSE	161772	inf	1	1000	FALSE	FALSE	HHH_b1_01784_000000055_dldesign_0_cycle1_af2pred_0001
inf	inf	FALSE	FALSE	161772	inf	1	1000	FALSE	FALSE	HHH_b2_00132_000000029_dldesign_0_cycle1_af2pred_0001
inf	inf	FALSE	FALSE	161772	inf	1	1000	FALSE	FALSE	HHH_b1_01074_000000060_dldesign_0_cycle1_af2pred_0001
inf	inf	FALSE	FALSE	100448	inf	1	1000	FALSE	FALSE	HHH_b1_07292_000000116_dldesign_0_cycle1_af2pred_0001
inf	inf	FALSE	FALSE	161772	inf	1	1000	FALSE	FALSE	HHH_b2_00986_000000281_dldesign_0_cycle1_af2pred_0001
inf	inf	FALSE	FALSE	161772	inf	1	1000	FALSE	FALSE	HHH_b1_07241_000000121_dldesign_0_cycle1_af2pred_0001
inf	inf	FALSE	FALSE	161772	inf	1	1000	FALSE	FALSE	HHH_b2_03467_000000172_dldesign_0_cycle1_af2pred_0001
inf	inf	FALSE	FALSE	121542	inf	1	1000	FALSE	FALSE	HHH_b1_02099_000000060_dldesign_0_cycle1_af2pred_0001
inf	inf	FALSE	FALSE	161772	inf	1	1000	FALSE	FALSE	HHH_b2_01312_000000296_dldesign_0_cycle1_af2pred_0001
inf	inf	FALSE	FALSE	161772	inf	1	1000	FALSE	FALSE	HHH_b2_05118_000000266_dldesign_0_cycle1_af2pred_0001
inf	inf	FALSE	FALSE	110492	inf	1	1000	FALSE	FALSE	c99aca03e39c869feccdbe17e9db10b1_0001_000000041_dldesign_0_cycle1_af2pred_0001
inf	inf	FALSE	FALSE	161772	inf	1	1000	FALSE	FALSE	HHH_b1_05227_000000026_dldesign_0_cycle1_af2pred_0001
inf	inf	FALSE	FALSE	147065	inf	1	1000	FALSE	FALSE	HHH_b2_05256_000000116_dldesign_0_cycle1_af2pred_0001
inf	inf	FALSE	FALSE	147065	inf	1	1000	FALSE	FALSE	HHH_b2_02992_000000074_dldesign_0_cycle1_af2pred_0001
inf	inf	FALSE	FALSE	161772	inf	1	1000	FALSE	FALSE	HHH_b1_03593_000000025_dldesign_0_cycle1_af2pred_0001
inf	inf	FALSE	FALSE	161772	inf	1	1000	FALSE	FALSE	HHH_b1_00970_000000179_dldesign_0_cycle1_af2pred_0001
inf	inf	FALSE	FALSE	161772	inf	1	1000	FALSE	FALSE	HHH_b1_01852_000000087_dldesign_0_cycle1_af2pred_0001
inf	inf	FALSE	FALSE	75467.7	inf	1	1000	FALSE	FALSE	HHH_b2_07041_000000130_dldesign_0_cycle1_af2pred_0001
inf	inf	FALSE	FALSE	161772	inf	1	1000	FALSE	FALSE	HHH_b2_03322_000000129_dldesign_0_cycle1_af2pred_0001
inf	inf	FALSE	FALSE	68607	inf	1	1000	FALSE	FALSE	HHH_b1_07017_000000043_dldesign_0_cycle1_af2pred_0001
inf	inf	FALSE	FALSE	147065	inf	1	1000	FALSE	FALSE	HHH_b1_08354_000000235_dldesign_0_cycle1_af2pred_0001
inf	inf	FALSE	FALSE	161772	inf	1	1000	FALSE	FALSE	HHH_b1_06816_000000111_dldesign_0_cycle1_af2pred_0001
inf	inf	FALSE	FALSE	147065	inf	1	1000	FALSE	FALSE	HHH_b2_05422_000000215_dldesign_0_cycle1_af2pred_0001
inf	inf	FALSE	FALSE	161772	inf	1	1000	FALSE	FALSE	HHH_b2_03869_000000169_dldesign_0_cycle1_af2pred_0001
inf	inf	FALSE	FALSE	161772	inf	1	1000	FALSE	FALSE	HHH_b1_04799_000000076_dldesign_0_cycle1_af2pred_0001
inf	inf	FALSE	FALSE	161772	inf	1	1000	FALSE	FALSE	ferr_buw_17156_000000094_dldesign_0_cycle1_af2pred_0001
inf	inf	FALSE	FALSE	161772	inf	1	1000	FALSE	FALSE	HHH_b2_03905_000000103_dldesign_0_cycle1_af2pred_0001
inf	inf	FALSE	FALSE	147065	inf	1	1000	FALSE	FALSE	HHH_b2_02361_000000060_dldesign_0_cycle1_af2pred_0001
inf	inf	FALSE	FALSE	161772	inf	1	1000	FALSE	FALSE	f7ac9ec3590776d5ec1c4f0feb7e442c_0001_1_000000187_dldesign_0_cycle1_af2pred_0001
inf	inf	FALSE	FALSE	161772	inf	1	1000	FALSE	FALSE	HHH_b2_07507_000000001_dldesign_0_cycle1_af2pred_0001
inf	inf	FALSE	FALSE	161772	inf	1	1000	FALSE	FALSE	HHH_b2_06435_000000058_dldesign_0_cycle1_af2pred_0001
inf	inf	FALSE	FALSE	161772	inf	1	1000	FALSE	FALSE	800f5fcb5df13244721001de41e268df_0001_1_000000221_dldesign_0_cycle1_af2pred_0001
inf	inf	FALSE	FALSE	100448	inf	1	1000	FALSE	FALSE	HHH_b2_08277_000000058_dldesign_0_cycle1_af2pred_0001
inf	inf	FALSE	FALSE	147065	inf	1	1000	FALSE	FALSE	HHH_b2_03209_000000238_dldesign_0_cycle1_af2pred_0001
inf	inf	FALSE	FALSE	161772	inf	1	1000	FALSE	FALSE	HHH_b2_06981_000000025_dldesign_0_cycle1_af2pred_0001
inf	inf	FALSE	FALSE	161772	inf	1	1000	FALSE	FALSE	HHH_b1_02514_000000013_dldesign_0_cycle1_af2pred_0001
inf	inf	FALSE	FALSE	161772	inf	1	1000	FALSE	FALSE	HHH_b1_05846_000000199_dldesign_0_cycle1_af2pred_0001
inf	inf	FALSE	FALSE	161772	inf	1	1000	FALSE	FALSE	HHH_b1_07551_000000287_dldesign_0_cycle1_af2pred_0001
inf	inf	FALSE	FALSE	161772	inf	1	1000	FALSE	FALSE	HHH_b2_05598_000000054_dldesign_0_cycle1_af2pred_0001
inf	inf	FALSE	FALSE	121542	inf	1	1000	FALSE	FALSE	ec511d02046fc0de4ddd105e4468e0c0_0001_1_000000212_dldesign_0_cycle1_af2pred_0001
inf	inf	FALSE	FALSE	161772	inf	1	1000	FALSE	FALSE	24da036ec9cfd9ff36cc02b266469925_0001_1_000000233_dldesign_0_cycle1_af2pred_0001
inf	inf	FALSE	FALSE	161772	inf	1	1000	FALSE	FALSE	7f2fc9564206058543fe500fefea0e08_0001_000000222_dldesign_0_cycle1_af2pred_0001
inf	inf	FALSE	FALSE	161772	inf	1	1000	FALSE	FALSE	6f585245ea955156d935feb295d12df0_0001_000000048_dldesign_0_cycle1_af2pred_0001
inf	inf	FALSE	FALSE	147065	inf	1	1000	FALSE	FALSE	HHH_b2_03669_000000143_dldesign_0_cycle1_af2pred_0001
inf	inf	FALSE	FALSE	161772	inf	1	1000	FALSE	FALSE	HHH_b1_03522_000000223_dldesign_0_cycle1_af2pred_0001
inf	inf	FALSE	FALSE	147065	inf	1	1000	FALSE	FALSE	HHH_b2_06714_000000032_dldesign_0_cycle1_af2pred_0001
inf	inf	FALSE	FALSE	161772	inf	1	1000	FALSE	FALSE	HHH_b2_01067_000000001_dldesign_0_cycle1_af2pred_0001
inf	inf	FALSE	FALSE	161772	inf	1	1000	FALSE	FALSE	HHH_b2_07724_000000116_dldesign_0_cycle1_af2pred_0001
inf	inf	FALSE	FALSE	161772	inf	1	1000	FALSE	FALSE	HHH_b1_02464_000000109_dldesign_0_cycle1_af2pred_0001
inf	inf	FALSE	FALSE	161772	inf	1	1000	FALSE	FALSE	ems_3hM_285_000000258_dldesign_0_cycle1_af2pred_0001
inf	inf	FALSE	FALSE	161772	inf	1	1000	FALSE	FALSE	HHH_b2_07147_000000200_dldesign_0_cycle1_af2pred_0001
inf	inf	FALSE	FALSE	147065	inf	1	1000	FALSE	FALSE	HHH_b1_06779_000000292_dldesign_0_cycle1_af2pred_0001
inf	inf	FALSE	FALSE	161772	inf	1	1000	FALSE	FALSE	HHH_b1_05200_000000078_dldesign_0_cycle1_af2pred_0001
inf	inf	FALSE	FALSE	161772	inf	1	1000	FALSE	FALSE	HHH_b2_02898_000000150_dldesign_0_cycle1_af2pred_0001
inf	inf	FALSE	FALSE	161772	inf	1	1000	FALSE	FALSE	HHH_b1_07353_000000045_dldesign_0_cycle1_af2pred_0001
inf	inf	FALSE	FALSE	161772	inf	1	1000	FALSE	FALSE	HHH_b2_06240_000000071_dldesign_0_cycle1_af2pred_0001
inf	inf	FALSE	FALSE	161772	inf	1	1000	FALSE	FALSE	HHH_b1_03219_000000023_dldesign_0_cycle1_af2pred_0001
inf	inf	FALSE	FALSE	147065	inf	1	1000	FALSE	FALSE	HHH_b1_04267_000000103_dldesign_0_cycle1_af2pred_0001
inf	inf	FALSE	FALSE	161772	inf	1	1000	FALSE	FALSE	HHH_b2_07516_000000046_dldesign_0_cycle1_af2pred_0001
inf	inf	FALSE	FALSE	161772	inf	1	1000	FALSE	FALSE	HHH_b1_04973_000000049_dldesign_0_cycle1_af2pred_0001
inf	inf	FALSE	FALSE	161772	inf	1	1000	FALSE	FALSE	HHH_b1_07271_000000246_dldesign_0_cycle1_af2pred_0001
inf	inf	FALSE	FALSE	161772	inf	1	1000	FALSE	FALSE	HHH_b2_03022_000000284_dldesign_0_cycle1_af2pred_0001
inf	inf	FALSE	FALSE	100448	inf	1	1000	FALSE	FALSE	HHH_b2_05717_000000018_dldesign_0_cycle1_af2pred_0001
inf	inf	FALSE	FALSE	161772	inf	1	1000	FALSE	FALSE	HHH_b1_08777_000000247_dldesign_0_cycle1_af2pred_0001
inf	inf	FALSE	FALSE	161772	inf	1	1000	FALSE	FALSE	HHH_b1_06933_000000046_dldesign_0_cycle1_af2pred_0001
inf	inf	FALSE	FALSE	161772	inf	1	1000	FALSE	FALSE	HHH_b2_06897_000000147_dldesign_0_cycle1_af2pred_0001
inf	inf	FALSE	FALSE	147065	inf	1	1000	FALSE	FALSE	HHH_b2_05192_000000067_dldesign_0_cycle1_af2pred_0001
inf	inf	FALSE	FALSE	161772	inf	1	1000	FALSE	FALSE	HHH_b1_06864_000000007_dldesign_0_cycle1_af2pred_0001
inf	inf	FALSE	FALSE	75467.7	inf	1	1000	FALSE	FALSE	HHH_b1_01854_000000232_dldesign_0_cycle1_af2pred_0001
inf	inf	FALSE	FALSE	161772	inf	1	1000	FALSE	FALSE	HHH_b1_07161_000000243_dldesign_0_cycle1_af2pred_0001
inf	inf	FALSE	FALSE	161772	inf	1	1000	FALSE	FALSE	HHH_b1_06595_000000023_dldesign_0_cycle1_af2pred_0001
inf	inf	FALSE	FALSE	161772	inf	1	1000	FALSE	FALSE	HHH_b2_04075_000000141_dldesign_0_cycle1_af2pred_0001
inf	inf	FALSE	FALSE	161772	inf	1	1000	FALSE	FALSE	HHH_b2_03721_000000101_dldesign_0_cycle1_af2pred_0001
inf	inf	FALSE	FALSE	161772	inf	1	1000	FALSE	FALSE	HHH_b1_02961_000000019_dldesign_0_cycle1_af2pred_0001
inf	inf	FALSE	FALSE	133696	inf	1	1000	FALSE	FALSE	HHH_b1_02596_000000063_dldesign_0_cycle1_af2pred_0001
inf	inf	FALSE	FALSE	161772	inf	1	1000	FALSE	FALSE	HHH_b1_00700_000000216_dldesign_0_cycle1_af2pred_0001
inf	inf	FALSE	FALSE	110492	675761	1	1000	FALSE	FALSE	HHH_b2_01910_000000258_dldesign_0_cycle1_af2pred_0001
inf	inf	FALSE	FALSE	161772	inf	1	1000	FALSE	FALSE	5d5ae1176496e93029e464022660155a_0001_1_000000217_dldesign_0_cycle1_af2pred_0001
inf	inf	FALSE	FALSE	161772	inf	1	1000	FALSE	FALSE	HHH_b2_07629_000000060_dldesign_0_cycle1_af2pred_0001
inf	inf	FALSE	FALSE	161772	inf	1	1000	FALSE	FALSE	HHH_b1_00271_000000082_dldesign_0_cycle1_af2pred_0001
inf	inf	FALSE	FALSE	91316	inf	1	1000	FALSE	FALSE	HHH_b1_00419_000000047_dldesign_0_cycle1_af2pred_0001
inf	inf	FALSE	FALSE	147065	inf	1	1000	FALSE	FALSE	HHH_b1_03106_000000261_dldesign_0_cycle1_af2pred_0001
inf	inf	FALSE	FALSE	161772	inf	1	1000	FALSE	FALSE	HHH_b2_01636_000000239_dldesign_0_cycle1_af2pred_0001
inf	inf	FALSE	FALSE	133696	inf	1	1000	FALSE	FALSE	HHH_b2_07003_000000000_dldesign_0_cycle1_af2pred_0001
inf	inf	FALSE	FALSE	161772	inf	1	1000	FALSE	FALSE	HHH_b1_01494_000000160_dldesign_0_cycle1_af2pred_0001
inf	inf	FALSE	FALSE	161772	inf	1	1000	FALSE	FALSE	HHH_b1_04839_000000038_dldesign_0_cycle1_af2pred_0001
inf	inf	FALSE	FALSE	133696	inf	1	1000	FALSE	FALSE	HHH_b2_05358_000000164_dldesign_0_cycle1_af2pred_0001
inf	inf	FALSE	FALSE	161772	inf	1	1000	FALSE	FALSE	HHH_b1_00302_000000189_dldesign_0_cycle1_af2pred_0001
inf	inf	FALSE	FALSE	161772	inf	1	1000	FALSE	FALSE	HHH_b2_05979_000000197_dldesign_0_cycle1_af2pred_0001
inf	inf	FALSE	FALSE	161772	inf	1	1000	FALSE	FALSE	HHH_b2_02087_000000133_dldesign_0_cycle1_af2pred_0001
inf	inf	FALSE	FALSE	161772	inf	1	1000	FALSE	FALSE	HHH_b1_05591_000000149_dldesign_0_cycle1_af2pred_0001
inf	inf	FALSE	FALSE	161772	inf	1	1000	FALSE	FALSE	HHH_b2_01130_000000165_dldesign_0_cycle1_af2pred_0001
inf	inf	FALSE	FALSE	161772	inf	1	1000	FALSE	FALSE	HHH_b1_01666_000000026_dldesign_0_cycle1_af2pred_0001
inf	inf	FALSE	FALSE	147065	inf	1	1000	FALSE	FALSE	HHH_b1_06985_000000291_dldesign_0_cycle1_af2pred_0001
inf	inf	FALSE	FALSE	161772	inf	1	1000	FALSE	FALSE	ems_3hM_496_000000012_dldesign_0_cycle1_af2pred_0001
inf	inf	FALSE	FALSE	161772	inf	1	1000	FALSE	FALSE	HHH_b2_03787_000000274_dldesign_0_cycle1_af2pred_0001
inf	inf	FALSE	FALSE	100448	inf	1	1000	FALSE	FALSE	HHH_b1_05310_000000093_dldesign_0_cycle1_af2pred_0001
inf	inf	FALSE	FALSE	161772	inf	1	1000	FALSE	FALSE	HHH_b1_06754_000000267_dldesign_0_cycle1_af2pred_0001
inf	inf	FALSE	FALSE	161772	inf	1	1000	FALSE	FALSE	HHH_b1_06206_000000226_dldesign_0_cycle1_af2pred_0001
inf	inf	FALSE	FALSE	100448	inf	1	1000	FALSE	FALSE	HHH_b2_04440_000000231_dldesign_0_cycle1_af2pred_0001
inf	inf	FALSE	FALSE	161772	inf	1	1000	FALSE	FALSE	HHH_b1_07080_000000144_dldesign_0_cycle1_af2pred_0001
inf	inf	FALSE	FALSE	147065	inf	1	1000	FALSE	FALSE	HHH_b1_04581_000000028_dldesign_0_cycle1_af2pred_0001
inf	inf	FALSE	FALSE	161772	inf	1	1000	FALSE	FALSE	HHH_b1_03927_000000108_dldesign_0_cycle1_af2pred_0001
inf	inf	FALSE	FALSE	161772	inf	1	1000	FALSE	FALSE	ems_3hC_963_0002_000000280_dldesign_0_cycle1_af2pred_0001
inf	inf	FALSE	FALSE	161772	inf	1	1000	FALSE	FALSE	HHH_b2_03781_000000035_dldesign_0_cycle1_af2pred_0001
inf	inf	FALSE	FALSE	161772	inf	1	1000	FALSE	FALSE	HHH_b2_01306_000000199_dldesign_0_cycle1_af2pred_0001
inf	inf	FALSE	FALSE	161772	inf	1	1000	FALSE	FALSE	HHH_b1_00860_000000020_dldesign_0_cycle1_af2pred_0001
inf	inf	FALSE	FALSE	161772	inf	1	1000	FALSE	FALSE	HHH_b1_01343_000000205_dldesign_0_cycle1_af2pred_0001
inf	inf	FALSE	FALSE	161772	inf	1	1000	FALSE	FALSE	HHH_b1_06774_000000073_dldesign_0_cycle1_af2pred_0001
inf	inf	FALSE	FALSE	161772	inf	1	1000	FALSE	FALSE	HHH_b1_01767_000000040_dldesign_0_cycle1_af2pred_0001
inf	inf	FALSE	FALSE	62370	inf	1	1000	FALSE	FALSE	4f73251c1d0b1deba3e57965a38797fb_0001_1_000000158_dldesign_0_cycle1_af2pred_0001
inf	inf	FALSE	FALSE	91316	inf	1	1000	FALSE	FALSE	HHH_b2_07918_000000034_dldesign_0_cycle1_af2pred_0001
inf	inf	FALSE	FALSE	147065	inf	1	1000	FALSE	FALSE	HHH_b1_00032_000000049_dldesign_0_cycle1_af2pred_0001
inf	inf	FALSE	FALSE	147065	inf	1	1000	FALSE	FALSE	HHH_b1_06933_000000138_dldesign_0_cycle1_af2pred_0001
inf	inf	FALSE	FALSE	100448	inf	1	1000	FALSE	FALSE	HHH_b2_02055_000000050_dldesign_0_cycle1_af2pred_0001
inf	inf	FALSE	FALSE	147065	inf	1	1000	FALSE	FALSE	HHH_b1_04111_000000163_dldesign_0_cycle1_af2pred_0001
inf	inf	FALSE	FALSE	161772	inf	1	1000	FALSE	FALSE	HHH_b1_01120_000000058_dldesign_0_cycle1_af2pred_0001
inf	inf	FALSE	FALSE	161772	inf	1	1000	FALSE	FALSE	HHH_b2_01306_000000017_dldesign_0_cycle1_af2pred_0001
inf	inf	FALSE	FALSE	161772	inf	1	1000	FALSE	FALSE	HHH_b2_07385_000000154_dldesign_0_cycle1_af2pred_0001
inf	inf	FALSE	FALSE	161772	inf	1	1000	FALSE	FALSE	HHH_b2_05683_000000048_dldesign_0_cycle1_af2pred_0001
inf	inf	FALSE	FALSE	161772	inf	1	1000	FALSE	FALSE	HHH_b1_02025_000000017_dldesign_0_cycle1_af2pred_0001
inf	inf	FALSE	FALSE	161772	inf	1	1000	FALSE	FALSE	HHH_b2_06375_000000144_dldesign_0_cycle1_af2pred_0001
inf	inf	FALSE	FALSE	161772	inf	1	1000	FALSE	FALSE	HHH_b2_05221_000000234_dldesign_0_cycle1_af2pred_0001
inf	inf	FALSE	FALSE	91316	899438	1	1000	FALSE	FALSE	HHH_b1_00634_000000125_dldesign_0_cycle1_af2pred_0001
inf	inf	FALSE	FALSE	147065	inf	1	1000	FALSE	FALSE	HHH_b2_05478_000000223_dldesign_0_cycle1_af2pred_0001
inf	inf	FALSE	FALSE	147065	inf	1	1000	FALSE	FALSE	7d758d0f27a53bdcfc67531e8e2e7bf1_0001_1_000000084_dldesign_0_cycle1_af2pred_0001
inf	inf	FALSE	FALSE	161772	inf	1	1000	FALSE	FALSE	HHH_b2_02321_000000094_dldesign_0_cycle1_af2pred_0001
inf	inf	FALSE	FALSE	147065	inf	1	1000	FALSE	FALSE	HHH_b2_02848_000000110_dldesign_0_cycle1_af2pred_0001
inf	inf	FALSE	FALSE	161772	inf	1	1000	FALSE	FALSE	HHH_b2_06562_000000146_dldesign_0_cycle1_af2pred_0001
inf	inf	FALSE	FALSE	147065	inf	1	1000	FALSE	FALSE	HHH_b2_01869_000000108_dldesign_0_cycle1_af2pred_0001
inf	inf	FALSE	FALSE	147065	inf	1	1000	FALSE	FALSE	HHH_b1_06702_000000028_dldesign_0_cycle1_af2pred_0001
inf	inf	FALSE	FALSE	161772	inf	1	1000	FALSE	FALSE	HHH_b1_04544_000000220_dldesign_0_cycle1_af2pred_0001
inf	inf	FALSE	FALSE	161772	inf	1	1000	FALSE	FALSE	HHH_b2_00725_000000066_dldesign_0_cycle1_af2pred_0001
inf	inf	FALSE	FALSE	161772	inf	1	1000	FALSE	FALSE	HHH_b1_01602_000000194_dldesign_0_cycle1_af2pred_0001
inf	inf	FALSE	FALSE	147065	inf	1	1000	FALSE	FALSE	1c4a7000c98f6bc3c941df408db38b63_0001_000000039_dldesign_0_cycle1_af2pred_0001
inf	inf	FALSE	FALSE	161772	inf	1	1000	FALSE	FALSE	HHH_b1_05723_000000060_dldesign_0_cycle1_af2pred_0001
inf	inf	FALSE	FALSE	161772	inf	1	1000	FALSE	FALSE	HHH_b2_07258_000000177_dldesign_0_cycle1_af2pred_0001
inf	inf	FALSE	FALSE	161772	inf	1	1000	FALSE	FALSE	HHH_b2_01852_000000167_dldesign_0_cycle1_af2pred_0001
inf	inf	FALSE	FALSE	161772	inf	1	1000	FALSE	FALSE	HHH_b2_08328_000000139_dldesign_0_cycle1_af2pred_0001
inf	inf	FALSE	FALSE	147065	inf	1	1000	FALSE	FALSE	HHH_b1_07393_000000289_dldesign_0_cycle1_af2pred_0001
inf	inf	FALSE	FALSE	147065	inf	1	1000	FALSE	FALSE	HHH_b2_01973_000000132_dldesign_0_cycle1_af2pred_0001
inf	inf	FALSE	FALSE	121542	inf	1	1000	FALSE	FALSE	HHH_b1_03851_000000282_dldesign_0_cycle1_af2pred_0001
inf	inf	FALSE	FALSE	147065	inf	1	1000	FALSE	FALSE	HHH_b1_04784_000000088_dldesign_0_cycle1_af2pred_0001
inf	inf	FALSE	FALSE	147065	inf	1	1000	FALSE	FALSE	HHH_b2_05646_000000061_dldesign_0_cycle1_af2pred_0001
inf	inf	FALSE	FALSE	75467.7	inf	1	1000	FALSE	FALSE	b473998eb0c179d3279784842777cff0_0001_1_000000064_dldesign_0_cycle1_af2pred_0001
inf	inf	FALSE	FALSE	161772	inf	1	1000	FALSE	FALSE	HHH_b1_04666_000000186_dldesign_0_cycle1_af2pred_0001
inf	inf	FALSE	FALSE	161772	inf	1	1000	FALSE	FALSE	HHH_b1_04052_000000054_dldesign_0_cycle1_af2pred_0001
inf	inf	FALSE	FALSE	147065	inf	1	1000	FALSE	FALSE	HHH_b1_02238_000000177_dldesign_0_cycle1_af2pred_0001
inf	inf	FALSE	FALSE	62370	inf	1	1000	FALSE	FALSE	HHH_b1_03327_000000009_dldesign_0_cycle1_af2pred_0001
inf	inf	FALSE	FALSE	161772	inf	1	1000	FALSE	FALSE	HHH_b2_05020_000000085_dldesign_0_cycle1_af2pred_0001
inf	inf	FALSE	FALSE	133696	inf	1	1000	FALSE	FALSE	HHH_b1_02816_000000010_dldesign_0_cycle1_af2pred_0001
inf	inf	FALSE	FALSE	91316	inf	1	1000	FALSE	FALSE	HHH_b2_04740_000000204_dldesign_0_cycle1_af2pred_0001
inf	inf	FALSE	FALSE	121542	inf	1	1000	FALSE	FALSE	HHH_b2_00441_000000113_dldesign_0_cycle1_af2pred_0001
inf	inf	FALSE	FALSE	110492	inf	1	1000	FALSE	FALSE	HHH_b1_08154_000000091_dldesign_0_cycle1_af2pred_0001
inf	inf	FALSE	FALSE	110492	inf	1	1000	FALSE	FALSE	HHH_b1_03561_000000189_dldesign_0_cycle1_af2pred_0001
inf	inf	FALSE	FALSE	147065	inf	1	1000	FALSE	FALSE	HHH_b2_01806_000000104_dldesign_0_cycle1_af2pred_0001
inf	inf	FALSE	FALSE	51545.5	inf	1	1000	FALSE	FALSE	HHH_b1_01405_000000137_dldesign_0_cycle1_af2pred_0001
inf	inf	FALSE	FALSE	110492	inf	1	1000	FALSE	FALSE	HHH_b2_01056_000000150_dldesign_0_cycle1_af2pred_0001
inf	inf	FALSE	FALSE	147065	inf	1	1000	FALSE	FALSE	HHH_b1_07761_000000064_dldesign_0_cycle1_af2pred_0001
inf	inf	FALSE	FALSE	161772	inf	1	1000	FALSE	FALSE	HHH_b2_07581_000000105_dldesign_0_cycle1_af2pred_0001
inf	inf	FALSE	FALSE	147065	inf	1	1000	FALSE	FALSE	HHH_b2_00635_000000013_dldesign_0_cycle1_af2pred_0001
inf	inf	FALSE	FALSE	147065	inf	1	1000	FALSE	FALSE	HHH_b1_00563_000000138_dldesign_0_cycle1_af2pred_0001
inf	inf	FALSE	FALSE	161772	inf	1	1000	FALSE	FALSE	HHH_b1_07304_000000070_dldesign_0_cycle1_af2pred_0001
inf	inf	FALSE	FALSE	161772	inf	1	1000	FALSE	FALSE	HHH_b2_05822_000000099_dldesign_0_cycle1_af2pred_0001
inf	inf	FALSE	FALSE	147065	inf	1	1000	FALSE	FALSE	HHH_b1_06890_000000048_dldesign_0_cycle1_af2pred_0001
inf	inf	FALSE	FALSE	161772	inf	1	1000	FALSE	FALSE	a6da6b1d28267c76adfc7434ddeb9a43_0001_000000002_dldesign_0_cycle1_af2pred_0001
inf	inf	FALSE	FALSE	110492	inf	1	1000	FALSE	FALSE	HHH_b1_02645_000000065_dldesign_0_cycle1_af2pred_0001
inf	inf	FALSE	FALSE	161772	inf	1	1000	FALSE	FALSE	HHH_b2_00930_000000018_dldesign_0_cycle1_af2pred_0001
inf	inf	FALSE	FALSE	161772	inf	1	1000	FALSE	FALSE	HHH_b1_05347_000000071_dldesign_0_cycle1_af2pred_0001
inf	inf	FALSE	FALSE	147065	inf	1	1000	FALSE	FALSE	HHH_b2_06304_000000299_dldesign_0_cycle1_af2pred_0001
inf	inf	FALSE	FALSE	110492	inf	1	1000	FALSE	FALSE	HHH_b2_02027_000000132_dldesign_0_cycle1_af2pred_0001
inf	inf	FALSE	FALSE	121542	inf	1	1000	FALSE	FALSE	HHH_b1_02574_000000253_dldesign_0_cycle1_af2pred_0001
inf	inf	FALSE	FALSE	161772	inf	1	1000	FALSE	FALSE	HHH_b2_03580_000000057_dldesign_0_cycle1_af2pred_0001
inf	inf	FALSE	FALSE	51545.5	inf	1	1000	FALSE	FALSE	ems_3hM_2323_000000274_dldesign_0_cycle1_af2pred_0001
inf	inf	FALSE	FALSE	100448	inf	1	1000	FALSE	FALSE	19575f61f2a2353f0759b7c246165dd0_0001_000000129_dldesign_0_cycle1_af2pred_0001
inf	inf	FALSE	FALSE	161772	inf	1	1000	FALSE	FALSE	HHH_b1_03119_000000270_dldesign_0_cycle1_af2pred_0001
inf	inf	FALSE	FALSE	161772	inf	1	1000	FALSE	FALSE	HHH_b1_03371_000000162_dldesign_0_cycle1_af2pred_0001
inf	inf	FALSE	FALSE	161772	inf	1	1000	FALSE	FALSE	HHH_b1_03542_000000034_dldesign_0_cycle1_af2pred_0001
inf	inf	FALSE	FALSE	147065	inf	1	1000	FALSE	FALSE	HHH_eva_0376_000000143_dldesign_0_cycle1_af2pred_0001
inf	inf	FALSE	FALSE	110492	inf	1	1000	FALSE	FALSE	HHH_b2_08137_000000258_dldesign_0_cycle1_af2pred_0001
inf	inf	FALSE	FALSE	161772	inf	1	1000	FALSE	FALSE	ems_3hC_3_0001_000000245_dldesign_0_cycle1_af2pred_0001
inf	inf	FALSE	FALSE	91316	inf	1	1000	FALSE	FALSE	654b43168d24a4fb17a944576add0ed3_0001_000000075_dldesign_0_cycle1_af2pred_0001
inf	inf	FALSE	FALSE	161772	inf	1	1000	FALSE	FALSE	HHH_b1_07080_000000102_dldesign_0_cycle1_af2pred_0001
inf	inf	FALSE	FALSE	161772	inf	1	1000	FALSE	FALSE	HHH_b2_06918_000000193_dldesign_0_cycle1_af2pred_0001
inf	inf	FALSE	FALSE	110492	inf	1	1000	FALSE	FALSE	HHH_b2_02734_000000288_dldesign_0_cycle1_af2pred_0001
inf	inf	FALSE	FALSE	133696	inf	1	1000	FALSE	FALSE	ems_p1-16H-GBL-16H-GABBL-16H_0045_0001_0001_0002_000000209_dldesign_0_cycle1_af2pred_0001
inf	inf	FALSE	FALSE	147065	inf	1	1000	FALSE	FALSE	HHH_b2_00513_000000075_dldesign_0_cycle1_af2pred_0001
inf	inf	FALSE	FALSE	161772	inf	1	1000	FALSE	FALSE	HHH_b1_04575_000000254_dldesign_0_cycle1_af2pred_0001
inf	inf	FALSE	FALSE	110492	inf	1	1000	FALSE	FALSE	HHH_b1_08241_000000173_dldesign_0_cycle1_af2pred_0001
inf	inf	FALSE	FALSE	147065	inf	1	1000	FALSE	FALSE	HHH_b1_02884_000000191_dldesign_0_cycle1_af2pred_0001
inf	inf	FALSE	FALSE	133696	inf	1	1000	FALSE	FALSE	HHH_b1_07503_000000232_dldesign_0_cycle1_af2pred_0001
inf	inf	FALSE	FALSE	161772	inf	1	1000	FALSE	FALSE	HHH_b1_04898_000000108_dldesign_0_cycle1_af2pred_0001
inf	inf	FALSE	FALSE	161772	inf	1	1000	FALSE	FALSE	HHH_b1_06813_000000157_dldesign_0_cycle1_af2pred_0001
inf	inf	FALSE	FALSE	161772	inf	1	1000	FALSE	FALSE	96901828190b971c916e7b6b8058f7b9_0001_1_000000040_dldesign_0_cycle1_af2pred_0001
inf	inf	FALSE	FALSE	147065	inf	1	1000	FALSE	FALSE	HHH_b1_00781_000000025_dldesign_0_cycle1_af2pred_0001
inf	inf	FALSE	FALSE	161772	inf	1	1000	FALSE	FALSE	HHH_b2_00386_000000151_dldesign_0_cycle1_af2pred_0001
inf	inf	FALSE	FALSE	147065	inf	1	1000	FALSE	FALSE	HHH_b2_07385_000000178_dldesign_0_cycle1_af2pred_0001
inf	inf	FALSE	FALSE	161772	inf	1	1000	FALSE	FALSE	HHH_b1_05789_000000198_dldesign_0_cycle1_af2pred_0001
inf	inf	FALSE	FALSE	147065	inf	1	1000	FALSE	FALSE	HHH_b2_05061_000000058_dldesign_0_cycle1_af2pred_0001
inf	inf	FALSE	FALSE	161772	inf	1	1000	FALSE	FALSE	ems_3hC_1630_000000026_dldesign_0_cycle1_af2pred_0001
inf	inf	FALSE	FALSE	161772	inf	1	1000	FALSE	FALSE	HHH_b2_01563_000000011_dldesign_0_cycle1_af2pred_0001
inf	inf	FALSE	FALSE	147065	inf	1	1000	FALSE	FALSE	ems_3hM_2616_000000203_dldesign_0_cycle1_af2pred_0001
inf	inf	FALSE	FALSE	147065	inf	1	1000	FALSE	FALSE	HHH_b2_00205_000000080_dldesign_0_cycle1_af2pred_0001
inf	inf	FALSE	FALSE	161772	inf	1	1000	FALSE	FALSE	HHH_b1_01541_000000053_dldesign_0_cycle1_af2pred_0001
inf	inf	FALSE	FALSE	161772	inf	1	1000	FALSE	FALSE	0747388746a55ac07d1e89ee11861e50_0001_000000243_dldesign_0_cycle1_af2pred_0001
inf	inf	FALSE	FALSE	161772	inf	1	1000	FALSE	FALSE	HHH_b2_00404_000000143_dldesign_0_cycle1_af2pred_0001
inf	inf	FALSE	FALSE	121542	inf	1	1000	FALSE	FALSE	HHH_b1_06796_000000132_dldesign_0_cycle1_af2pred_0001
inf	inf	FALSE	FALSE	161772	inf	1	1000	FALSE	FALSE	7fc92bc9b645fd9e3f07d79419b34aea_0001_1_000000199_dldesign_0_cycle1_af2pred_0001
inf	inf	FALSE	FALSE	110492	inf	1	1000	FALSE	FALSE	9ff4e3db16da0f380acd73cb14129ec0_0001_000000123_dldesign_0_cycle1_af2pred_0001
inf	inf	FALSE	FALSE	161772	inf	1	1000	FALSE	FALSE	HHH_b1_08663_000000076_dldesign_0_cycle1_af2pred_0001
inf	inf	FALSE	FALSE	110492	inf	1	1000	FALSE	FALSE	HHH_b2_02643_000000048_dldesign_0_cycle1_af2pred_0001
inf	inf	FALSE	FALSE	161772	inf	1	1000	FALSE	FALSE	HHH_b1_08634_000000053_dldesign_0_cycle1_af2pred_0001
inf	inf	FALSE	FALSE	161772	inf	1	1000	FALSE	FALSE	HHH_b1_05718_000000028_dldesign_0_cycle1_af2pred_0001
inf	inf	FALSE	FALSE	161772	inf	1	1000	FALSE	FALSE	HHH_b1_01562_000000119_dldesign_0_cycle1_af2pred_0001
inf	inf	FALSE	FALSE	147065	inf	1	1000	FALSE	FALSE	HHH_b1_01499_000000009_dldesign_0_cycle1_af2pred_0001
inf	inf	FALSE	FALSE	161772	inf	1	1000	FALSE	FALSE	HHH_b1_03609_000000060_dldesign_0_cycle1_af2pred_0001
inf	inf	FALSE	FALSE	121542	inf	1	1000	FALSE	FALSE	HHH_b2_03779_000000276_dldesign_0_cycle1_af2pred_0001
inf	inf	FALSE	FALSE	161772	inf	1	1000	FALSE	FALSE	HHH_b1_04984_000000063_dldesign_0_cycle1_af2pred_0001
inf	inf	FALSE	FALSE	161772	inf	1	1000	FALSE	FALSE	HHH_b2_01768_000000013_dldesign_0_cycle1_af2pred_0001
inf	inf	FALSE	FALSE	19873	inf	1	1000	FALSE	FALSE	HHH_b1_06949_000000081_dldesign_0_cycle1_af2pred_0001
inf	inf	FALSE	FALSE	147065	inf	1	1000	FALSE	FALSE	HHH_b2_04347_000000120_dldesign_0_cycle1_af2pred_0001
inf	inf	FALSE	FALSE	147065	inf	1	1000	FALSE	FALSE	HHH_b2_01041_000000028_dldesign_0_cycle1_af2pred_0001
inf	inf	FALSE	FALSE	161772	inf	1	1000	FALSE	FALSE	HHH_b2_05967_000000033_dldesign_0_cycle1_af2pred_0001
inf	inf	FALSE	FALSE	161772	inf	1	1000	FALSE	FALSE	HHH_b2_01109_000000121_dldesign_0_cycle1_af2pred_0001
inf	inf	FALSE	FALSE	161772	inf	1	1000	FALSE	FALSE	HHH_b1_04881_000000023_dldesign_0_cycle1_af2pred_0001
inf	inf	FALSE	FALSE	100448	inf	1	1000	FALSE	FALSE	HHH_b1_04873_000000108_dldesign_0_cycle1_af2pred_0001
inf	inf	FALSE	FALSE	161772	inf	1	1000	FALSE	FALSE	HHH_b1_02174_000000146_dldesign_0_cycle1_af2pred_0001
inf	inf	FALSE	FALSE	161772	inf	1	1000	FALSE	FALSE	HHH_b2_04232_000000144_dldesign_0_cycle1_af2pred_0001
inf	inf	FALSE	FALSE	161772	inf	1	1000	FALSE	FALSE	HHH_b1_08000_000000082_dldesign_0_cycle1_af2pred_0001
inf	inf	FALSE	FALSE	161772	inf	1	1000	FALSE	FALSE	HHH_b2_06095_000000278_dldesign_0_cycle1_af2pred_0001
inf	inf	FALSE	FALSE	161772	inf	1	1000	FALSE	FALSE	HHH_b2_02831_000000059_dldesign_0_cycle1_af2pred_0001
inf	inf	FALSE	FALSE	161772	inf	1	1000	FALSE	FALSE	HHH_b1_03609_000000089_dldesign_0_cycle1_af2pred_0001
inf	inf	FALSE	FALSE	147065	inf	1	1000	FALSE	FALSE	HHH_b2_05523_000000000_dldesign_0_cycle1_af2pred_0001
inf	inf	FALSE	FALSE	161772	inf	1	1000	FALSE	FALSE	HHH_b1_02019_000000004_dldesign_0_cycle1_af2pred_0001
inf	inf	FALSE	FALSE	161772	inf	1	1000	FALSE	FALSE	HHH_b1_02363_000000102_dldesign_0_cycle1_af2pred_0001
inf	inf	FALSE	FALSE	147065	inf	1	1000	FALSE	FALSE	HHH_b2_01624_000000134_dldesign_0_cycle1_af2pred_0001
inf	inf	FALSE	FALSE	91316	inf	1	1000	FALSE	FALSE	HHH_b2_05304_000000263_dldesign_0_cycle1_af2pred_0001
inf	inf	FALSE	FALSE	147065	inf	1	1000	FALSE	FALSE	HHH_b2_04613_000000138_dldesign_0_cycle1_af2pred_0001
inf	inf	FALSE	FALSE	100448	inf	1	1000	FALSE	FALSE	HHH_b1_03246_000000010_dldesign_0_cycle1_af2pred_0001
inf	inf	FALSE	FALSE	161772	inf	1	1000	FALSE	FALSE	HHH_b1_02548_000000015_dldesign_0_cycle1_af2pred_0001
inf	inf	FALSE	FALSE	147065	inf	1	1000	FALSE	FALSE	HHH_b2_01718_000000002_dldesign_0_cycle1_af2pred_0001
inf	inf	FALSE	FALSE	161772	inf	1	1000	FALSE	FALSE	HHH_b2_08210_000000027_dldesign_0_cycle1_af2pred_0001
inf	inf	FALSE	FALSE	161772	inf	1	1000	FALSE	FALSE	HHH_b1_00671_000000047_dldesign_0_cycle1_af2pred_0001
inf	inf	FALSE	FALSE	147065	inf	1	1000	FALSE	FALSE	HHH_b2_06753_000000159_dldesign_0_cycle1_af2pred_0001
inf	inf	FALSE	FALSE	161772	inf	1	1000	FALSE	FALSE	HHH_b2_00145_000000171_dldesign_0_cycle1_af2pred_0001
inf	inf	FALSE	FALSE	161772	inf	1	1000	FALSE	FALSE	HHH_b2_07118_000000170_dldesign_0_cycle1_af2pred_0001
inf	inf	FALSE	FALSE	161772	inf	1	1000	FALSE	FALSE	HHH_b2_07858_000000279_dldesign_0_cycle1_af2pred_0001
inf	inf	FALSE	FALSE	46859.5	inf	1	1000	FALSE	FALSE	HHH_b1_08151_000000058_dldesign_0_cycle1_af2pred_0001
inf	inf	FALSE	FALSE	161772	inf	1	1000	FALSE	FALSE	HHH_b1_04884_000000010_dldesign_0_cycle1_af2pred_0001
inf	inf	FALSE	FALSE	147065	inf	1	1000	FALSE	FALSE	HHH_b2_03134_000000285_dldesign_0_cycle1_af2pred_0001
inf	inf	FALSE	FALSE	161772	inf	1	1000	FALSE	FALSE	HHH_b2_03096_000000237_dldesign_0_cycle1_af2pred_0001
inf	inf	FALSE	FALSE	147065	inf	1	1000	FALSE	FALSE	HHH_b1_02099_000000020_dldesign_0_cycle1_af2pred_0001
inf	inf	FALSE	FALSE	147065	inf	1	1000	FALSE	FALSE	982868f158e8c2c7ed924802395ea936_0001_000000142_dldesign_0_cycle1_af2pred_0001
inf	inf	FALSE	FALSE	161772	inf	1	1000	FALSE	FALSE	HHH_b1_02931_000000105_dldesign_0_cycle1_af2pred_0001
inf	inf	FALSE	FALSE	100448	inf	1	1000	FALSE	FALSE	ems_3hC_1598_0002_000000074_dldesign_0_cycle1_af2pred_0001
inf	inf	FALSE	FALSE	161772	inf	1	1000	FALSE	FALSE	HHH_b1_05885_000000113_dldesign_0_cycle1_af2pred_0001
inf	inf	FALSE	FALSE	110492	2.5662e+06	1	1000	FALSE	FALSE	HHH_b2_02422_000000295_dldesign_0_cycle1_af2pred_0001
inf	inf	FALSE	FALSE	100448	inf	1	1000	FALSE	FALSE	HHH_b1_03796_000000019_dldesign_0_cycle1_af2pred_0001
inf	inf	FALSE	FALSE	147065	inf	1	1000	FALSE	FALSE	HHH_b1_04906_000000122_dldesign_0_cycle1_af2pred_0001
inf	inf	FALSE	FALSE	161772	inf	1	1000	FALSE	FALSE	HHH_b1_08436_000000031_dldesign_0_cycle1_af2pred_0001
inf	inf	FALSE	FALSE	161772	inf	1	1000	FALSE	FALSE	HHH_b1_04977_000000075_dldesign_0_cycle1_af2pred_0001
inf	inf	FALSE	FALSE	161772	inf	1	1000	FALSE	FALSE	HHH_b1_05255_000000057_dldesign_0_cycle1_af2pred_0001
inf	inf	FALSE	FALSE	161772	inf	1	1000	FALSE	FALSE	HHH_b2_07631_000000262_dldesign_0_cycle1_af2pred_0001
inf	inf	FALSE	FALSE	83014.5	inf	1	1000	FALSE	FALSE	HHH_b2_03055_000000299_dldesign_0_cycle1_af2pred_0001
inf	inf	FALSE	FALSE	147065	inf	1	1000	FALSE	FALSE	HHH_b1_02587_000000138_dldesign_0_cycle1_af2pred_0001
inf	inf	FALSE	FALSE	121542	inf	1	1000	FALSE	FALSE	HHH_b2_06608_000000130_dldesign_0_cycle1_af2pred_0001
inf	inf	FALSE	FALSE	161772	inf	1	1000	FALSE	FALSE	HHH_b2_05327_000000237_dldesign_0_cycle1_af2pred_0001
inf	inf	FALSE	FALSE	161772	inf	1	1000	FALSE	FALSE	HHH_b2_05252_000000175_dldesign_0_cycle1_af2pred_0001
inf	inf	FALSE	FALSE	147065	inf	1	1000	FALSE	FALSE	HHH_b1_05358_000000147_dldesign_0_cycle1_af2pred_0001
inf	inf	FALSE	FALSE	161772	inf	1	1000	FALSE	FALSE	HHH_b1_07859_000000023_dldesign_0_cycle1_af2pred_0001
inf	inf	FALSE	FALSE	161772	inf	1	1000	FALSE	FALSE	HHH_b2_01790_000000220_dldesign_0_cycle1_af2pred_0001
inf	inf	FALSE	FALSE	161772	inf	1	1000	FALSE	FALSE	HHH_b2_00482_000000217_dldesign_0_cycle1_af2pred_0001
inf	inf	FALSE	FALSE	147065	inf	1	1000	FALSE	FALSE	HHH_b1_06640_000000037_dldesign_0_cycle1_af2pred_0001
inf	inf	FALSE	FALSE	133696	inf	1	1000	FALSE	FALSE	HHH_b1_01495_000000221_dldesign_0_cycle1_af2pred_0001
inf	inf	FALSE	FALSE	161772	inf	1	1000	FALSE	FALSE	HHH_b2_06239_000000083_dldesign_0_cycle1_af2pred_0001
inf	inf	FALSE	FALSE	161772	inf	1	1000	FALSE	FALSE	HHH_b2_07890_000000049_dldesign_0_cycle1_af2pred_0001
inf	inf	FALSE	FALSE	161772	inf	1	1000	FALSE	FALSE	HHH_b2_00050_000000112_dldesign_0_cycle1_af2pred_0001
inf	inf	FALSE	FALSE	110492	inf	1	1000	FALSE	FALSE	HHH_b1_03853_000000134_dldesign_0_cycle1_af2pred_0001
inf	inf	FALSE	FALSE	161772	inf	1	1000	FALSE	FALSE	HHH_b1_04211_000000251_dldesign_0_cycle1_af2pred_0001
inf	inf	FALSE	FALSE	121542	inf	1	1000	FALSE	FALSE	HHH_b1_07998_000000202_dldesign_0_cycle1_af2pred_0001
inf	inf	FALSE	FALSE	161772	inf	1	1000	FALSE	FALSE	HHH_b1_06558_000000049_dldesign_0_cycle1_af2pred_0001
inf	inf	FALSE	FALSE	147065	inf	1	1000	FALSE	FALSE	HHH_b2_00616_000000185_dldesign_0_cycle1_af2pred_0001
inf	inf	FALSE	FALSE	91316	inf	1	1000	FALSE	FALSE	HHH_b2_05287_000000087_dldesign_0_cycle1_af2pred_0001
inf	inf	FALSE	FALSE	161772	inf	1	1000	FALSE	FALSE	HHH_b1_04164_000000068_dldesign_0_cycle1_af2pred_0001
inf	inf	FALSE	FALSE	161772	inf	1	1000	FALSE	FALSE	HHH_b2_06055_000000241_dldesign_0_cycle1_af2pred_0001
inf	inf	FALSE	FALSE	161772	inf	1	1000	FALSE	FALSE	HHH_b1_01157_000000179_dldesign_0_cycle1_af2pred_0001
inf	inf	FALSE	FALSE	161772	inf	1	1000	FALSE	FALSE	HHH_b1_03781_000000032_dldesign_0_cycle1_af2pred_0001
inf	inf	FALSE	FALSE	121542	inf	1	1000	FALSE	FALSE	HHH_b1_06079_000000119_dldesign_0_cycle1_af2pred_0001
inf	inf	FALSE	FALSE	161772	inf	1	1000	FALSE	FALSE	HHH_b2_02584_000000224_dldesign_0_cycle1_af2pred_0001
inf	inf	FALSE	FALSE	161772	inf	1	1000	FALSE	FALSE	8dc8e935950a1f8e5bdf62a2e89caa87_0001_000000288_dldesign_0_cycle1_af2pred_0001
inf	inf	FALSE	FALSE	161772	inf	1	1000	FALSE	FALSE	HHH_b1_02246_000000090_dldesign_0_cycle1_af2pred_0001
inf	inf	FALSE	FALSE	75467.7	inf	1	1000	FALSE	FALSE	HHH_b1_02071_000000045_dldesign_0_cycle1_af2pred_0001
inf	inf	FALSE	FALSE	147065	inf	1	1000	FALSE	FALSE	a6cf0781c7b6c349843377fe67b1b5e9_0001_1_000000185_dldesign_0_cycle1_af2pred_0001
inf	inf	FALSE	FALSE	161772	inf	1	1000	FALSE	FALSE	HHH_b2_02784_000000234_dldesign_0_cycle1_af2pred_0001
inf	inf	FALSE	FALSE	147065	inf	1	1000	FALSE	FALSE	771ab15f4002a0e2f35aee833e94db22_0001_000000133_dldesign_0_cycle1_af2pred_0001
inf	inf	FALSE	FALSE	133696	inf	1	1000	FALSE	FALSE	HHH_b2_00295_000000197_dldesign_0_cycle1_af2pred_0001
inf	inf	FALSE	FALSE	161772	inf	1	1000	FALSE	FALSE	HHH_b2_05813_000000210_dldesign_0_cycle1_af2pred_0001
inf	inf	FALSE	FALSE	147065	inf	1	1000	FALSE	FALSE	HHH_b2_08101_000000174_dldesign_0_cycle1_af2pred_0001
inf	inf	FALSE	FALSE	161772	inf	1	1000	FALSE	FALSE	HHH_b1_03672_000000069_dldesign_0_cycle1_af2pred_0001
inf	inf	FALSE	FALSE	161772	inf	1	1000	FALSE	FALSE	HHH_b1_07898_000000080_dldesign_0_cycle1_af2pred_0001
inf	inf	FALSE	FALSE	161772	inf	1	1000	FALSE	FALSE	HHH_b2_05611_000000016_dldesign_0_cycle1_af2pred_0001
inf	inf	FALSE	FALSE	161772	inf	1	1000	FALSE	FALSE	HHH_b1_04861_000000050_dldesign_0_cycle1_af2pred_0001
inf	inf	FALSE	FALSE	161772	inf	1	1000	FALSE	FALSE	HHH_b1_03800_000000060_dldesign_0_cycle1_af2pred_0001
inf	inf	FALSE	FALSE	75467.7	inf	1	1000	FALSE	FALSE	HHH_b1_04637_000000072_dldesign_0_cycle1_af2pred_0001
inf	inf	FALSE	FALSE	161772	inf	1	1000	FALSE	FALSE	ems_3hC_219_000000296_dldesign_0_cycle1_af2pred_0001
inf	inf	FALSE	FALSE	161772	inf	1	1000	FALSE	FALSE	HHH_b2_05358_000000065_dldesign_0_cycle1_af2pred_0001
inf	inf	FALSE	FALSE	147065	inf	1	1000	FALSE	FALSE	HHH_b1_02146_000000290_dldesign_0_cycle1_af2pred_0001
inf	inf	FALSE	FALSE	161772	inf	1	1000	FALSE	FALSE	HHH_b2_05978_000000187_dldesign_0_cycle1_af2pred_0001
inf	inf	FALSE	FALSE	161772	inf	1	1000	FALSE	FALSE	HHH_b1_01378_000000255_dldesign_0_cycle1_af2pred_0001
inf	inf	FALSE	FALSE	147065	inf	1	1000	FALSE	FALSE	HHH_b2_03467_000000047_dldesign_0_cycle1_af2pred_0001
inf	inf	FALSE	FALSE	161772	inf	1	1000	FALSE	FALSE	HHH_b1_05043_000000031_dldesign_0_cycle1_af2pred_0001
inf	inf	FALSE	FALSE	147065	inf	1	1000	FALSE	FALSE	HHH_b2_04324_000000136_dldesign_0_cycle1_af2pred_0001
inf	inf	FALSE	FALSE	110492	inf	1	1000	FALSE	FALSE	HHH_b2_02121_000000161_dldesign_0_cycle1_af2pred_0001
inf	inf	FALSE	FALSE	147065	inf	1	1000	FALSE	FALSE	48e7cea9aa6e631642ecb2404bdf03bc_0001_000000194_dldesign_0_cycle1_af2pred_0001
inf	inf	FALSE	FALSE	161772	inf	1	1000	FALSE	FALSE	HHH_b2_02321_000000160_dldesign_0_cycle1_af2pred_0001
inf	inf	FALSE	FALSE	147065	inf	1	1000	FALSE	FALSE	HHH_b2_02422_000000260_dldesign_0_cycle1_af2pred_0001
inf	inf	FALSE	FALSE	161772	inf	1	1000	FALSE	FALSE	8ad9ac091cb40d3f9ee7ab2e9a3a3379_0001_000000221_dldesign_0_cycle1_af2pred_0001
inf	inf	FALSE	FALSE	133696	inf	1	1000	FALSE	FALSE	HHH_b1_01023_000000188_dldesign_0_cycle1_af2pred_0001
inf	inf	FALSE	FALSE	147065	inf	1	1000	FALSE	FALSE	HHH_b1_01368_000000094_dldesign_0_cycle1_af2pred_0001
inf	inf	FALSE	FALSE	161772	inf	1	1000	FALSE	FALSE	HHH_b1_00999_000000245_dldesign_0_cycle1_af2pred_0001
inf	inf	FALSE	FALSE	100448	inf	1	1000	FALSE	FALSE	HHH_b1_00464_000000135_dldesign_0_cycle1_af2pred_0001
inf	inf	FALSE	FALSE	161772	inf	1	1000	FALSE	FALSE	HHH_b1_06646_000000120_dldesign_0_cycle1_af2pred_0001
inf	inf	FALSE	FALSE	110492	inf	1	1000	FALSE	FALSE	HHH_b2_06411_000000295_dldesign_0_cycle1_af2pred_0001
inf	inf	FALSE	FALSE	161772	inf	1	1000	FALSE	FALSE	51f24671b9a5573ba6a586fd639fe29b_0001_000000174_dldesign_0_cycle1_af2pred_0001
inf	inf	FALSE	FALSE	161772	inf	1	1000	FALSE	FALSE	HHH_b1_01334_000000009_dldesign_0_cycle1_af2pred_0001
inf	inf	FALSE	FALSE	161772	inf	1	1000	FALSE	FALSE	HHH_b2_05056_000000117_dldesign_0_cycle1_af2pred_0001
inf	inf	FALSE	FALSE	133696	inf	1	1000	FALSE	FALSE	HHH_b1_05043_000000115_dldesign_0_cycle1_af2pred_0001
inf	inf	FALSE	FALSE	100448	inf	1	1000	FALSE	FALSE	HHH_b2_02062_000000070_dldesign_0_cycle1_af2pred_0001
inf	inf	FALSE	FALSE	147065	inf	1	1000	FALSE	FALSE	HHH_b1_07320_000000086_dldesign_0_cycle1_af2pred_0001
inf	inf	FALSE	FALSE	83014.5	inf	1	1000	FALSE	FALSE	HHH_b2_03307_000000018_dldesign_0_cycle1_af2pred_0001
inf	inf	FALSE	FALSE	161772	inf	1	1000	FALSE	FALSE	HHH_b1_06713_000000013_dldesign_0_cycle1_af2pred_0001
inf	inf	FALSE	FALSE	133696	inf	1	1000	FALSE	FALSE	fe74bfd50694bb190af954a823403fd2_0001_000000265_dldesign_0_cycle1_af2pred_0001
inf	inf	FALSE	FALSE	161772	inf	1	1000	FALSE	FALSE	HHH_b2_00548_000000156_dldesign_0_cycle1_af2pred_0001
inf	inf	FALSE	FALSE	147065	inf	1	1000	FALSE	FALSE	HHH_b2_05511_000000027_dldesign_0_cycle1_af2pred_0001
inf	inf	FALSE	FALSE	161772	inf	1	1000	FALSE	FALSE	HHH_b1_06523_000000222_dldesign_0_cycle1_af2pred_0001
inf	inf	FALSE	FALSE	147065	inf	1	1000	FALSE	FALSE	HHH_b1_01636_000000159_dldesign_0_cycle1_af2pred_0001
inf	inf	FALSE	FALSE	161772	inf	1	1000	FALSE	FALSE	HHH_b1_04365_000000080_dldesign_0_cycle1_af2pred_0001
inf	inf	FALSE	FALSE	110492	inf	1	1000	FALSE	FALSE	HHH_b1_05970_000000041_dldesign_0_cycle1_af2pred_0001
inf	inf	FALSE	FALSE	147065	inf	1	1000	FALSE	FALSE	HHH_b2_06794_000000010_dldesign_0_cycle1_af2pred_0001
inf	inf	FALSE	FALSE	147065	inf	1	1000	FALSE	FALSE	HHH_b1_06840_000000199_dldesign_0_cycle1_af2pred_0001
inf	inf	FALSE	FALSE	121542	inf	1	1000	FALSE	FALSE	HHH_b1_07859_000000219_dldesign_0_cycle1_af2pred_0001
inf	inf	FALSE	FALSE	161772	inf	1	1000	FALSE	FALSE	HHH_b2_06465_000000022_dldesign_0_cycle1_af2pred_0001
inf	inf	FALSE	FALSE	161772	inf	1	1000	FALSE	FALSE	HHH_b1_02205_000000095_dldesign_0_cycle1_af2pred_0001
inf	inf	FALSE	FALSE	133696	inf	1	1000	FALSE	FALSE	HHH_b2_05890_000000267_dldesign_0_cycle1_af2pred_0001
inf	inf	FALSE	FALSE	161772	inf	1	1000	FALSE	FALSE	HHH_b1_00042_000000068_dldesign_0_cycle1_af2pred_0001
inf	inf	FALSE	FALSE	147065	inf	1	1000	FALSE	FALSE	HHH_b1_04365_000000221_dldesign_0_cycle1_af2pred_0001
inf	inf	FALSE	FALSE	161772	inf	1	1000	FALSE	FALSE	HHH_b1_01852_000000025_dldesign_0_cycle1_af2pred_0001
inf	inf	FALSE	FALSE	161772	inf	1	1000	FALSE	FALSE	HHH_b1_05850_000000251_dldesign_0_cycle1_af2pred_0001
inf	inf	FALSE	FALSE	147065	inf	1	1000	FALSE	FALSE	HHH_b1_04612_000000163_dldesign_0_cycle1_af2pred_0001
inf	inf	FALSE	FALSE	110492	743337	1	1000	FALSE	FALSE	HHH_b1_06613_000000297_dldesign_0_cycle1_af2pred_0001
inf	inf	FALSE	FALSE	161772	inf	1	1000	FALSE	FALSE	HHH_b2_05327_000000070_dldesign_0_cycle1_af2pred_0001
inf	inf	FALSE	FALSE	133696	inf	1	1000	FALSE	FALSE	HHH_b2_01358_000000197_dldesign_0_cycle1_af2pred_0001
inf	inf	FALSE	FALSE	161772	inf	1	1000	FALSE	FALSE	HHH_b1_00569_000000260_dldesign_0_cycle1_af2pred_0001
inf	inf	FALSE	FALSE	161772	inf	1	1000	FALSE	FALSE	HHH_b2_00892_000000215_dldesign_0_cycle1_af2pred_0001
inf	inf	FALSE	FALSE	161772	inf	1	1000	FALSE	FALSE	HHH_b2_05549_000000197_dldesign_0_cycle1_af2pred_0001
inf	inf	FALSE	FALSE	161772	inf	1	1000	FALSE	FALSE	HHH_b1_00386_000000015_dldesign_0_cycle1_af2pred_0001
inf	inf	FALSE	FALSE	161772	inf	1	1000	FALSE	FALSE	ems_3hM_1199_000000156_dldesign_0_cycle1_af2pred_0001
inf	inf	FALSE	FALSE	161772	inf	1	1000	FALSE	FALSE	HHH_b1_04293_000000273_dldesign_0_cycle1_af2pred_0001
inf	inf	FALSE	FALSE	110492	inf	1	1000	FALSE	FALSE	HHH_b1_05625_000000256_dldesign_0_cycle1_af2pred_0001
inf	inf	FALSE	FALSE	161772	inf	1	1000	FALSE	FALSE	HHH_b1_06640_000000288_dldesign_0_cycle1_af2pred_0001
inf	inf	FALSE	FALSE	161772	inf	1	1000	FALSE	FALSE	HHH_b2_00827_000000013_dldesign_0_cycle1_af2pred_0001
inf	inf	FALSE	FALSE	161772	inf	1	1000	FALSE	FALSE	HHH_b2_03905_000000099_dldesign_0_cycle1_af2pred_0001
inf	inf	FALSE	FALSE	161772	inf	1	1000	FALSE	FALSE	HHH_b1_07747_000000238_dldesign_0_cycle1_af2pred_0001
inf	inf	FALSE	FALSE	161772	inf	1	1000	FALSE	FALSE	HHH_b1_00972_000000037_dldesign_0_cycle1_af2pred_0001
inf	inf	FALSE	FALSE	161772	inf	1	1000	FALSE	FALSE	HHH_b1_07661_000000175_dldesign_0_cycle1_af2pred_0001
inf	inf	FALSE	FALSE	161772	inf	1	1000	FALSE	FALSE	HHH_b1_00970_000000298_dldesign_0_cycle1_af2pred_0001
inf	inf	FALSE	FALSE	161772	inf	1	1000	FALSE	FALSE	HHH_b1_02053_000000061_dldesign_0_cycle1_af2pred_0001
inf	inf	FALSE	FALSE	161772	inf	1	1000	FALSE	FALSE	HHH_b1_03744_000000037_dldesign_0_cycle1_af2pred_0001
inf	inf	FALSE	FALSE	161772	inf	1	1000	FALSE	FALSE	HHH_b2_05917_000000178_dldesign_0_cycle1_af2pred_0001
inf	inf	FALSE	FALSE	161772	inf	1	1000	FALSE	FALSE	HHH_b2_07643_000000097_dldesign_0_cycle1_af2pred_0001
inf	inf	FALSE	FALSE	147065	inf	1	1000	FALSE	FALSE	HHH_b2_07134_000000187_dldesign_0_cycle1_af2pred_0001
inf	inf	FALSE	FALSE	161772	inf	1	1000	FALSE	FALSE	HHH_b1_04907_000000003_dldesign_0_cycle1_af2pred_0001
inf	inf	FALSE	FALSE	83014.5	inf	1	1000	FALSE	FALSE	HHH_b1_06361_000000081_dldesign_0_cycle1_af2pred_0001
inf	inf	FALSE	FALSE	161772	inf	1	1000	FALSE	FALSE	HHH_b2_02582_000000175_dldesign_0_cycle1_af2pred_0001
inf	inf	FALSE	FALSE	161772	inf	1	1000	FALSE	FALSE	HHH_b2_02369_000000205_dldesign_0_cycle1_af2pred_0001
inf	inf	FALSE	FALSE	147065	inf	1	1000	FALSE	FALSE	HHH_b2_07857_000000066_dldesign_0_cycle1_af2pred_0001
inf	inf	FALSE	FALSE	161772	inf	1	1000	FALSE	FALSE	HHH_b2_05206_000000145_dldesign_0_cycle1_af2pred_0001
inf	inf	FALSE	FALSE	161772	inf	1	1000	FALSE	FALSE	HHH_b1_06567_000000220_dldesign_0_cycle1_af2pred_0001
inf	inf	FALSE	FALSE	161772	inf	1	1000	FALSE	FALSE	HHH_b1_02746_000000018_dldesign_0_cycle1_af2pred_0001
inf	inf	FALSE	FALSE	133696	inf	1	1000	FALSE	FALSE	HHH_b1_04604_000000156_dldesign_0_cycle1_af2pred_0001
inf	inf	FALSE	FALSE	147065	inf	1	1000	FALSE	FALSE	HHH_b1_01862_000000154_dldesign_0_cycle1_af2pred_0001
inf	inf	FALSE	FALSE	147065	inf	1	1000	FALSE	FALSE	HHH_b1_07353_000000004_dldesign_0_cycle1_af2pred_0001
inf	inf	FALSE	FALSE	51545.5	inf	1	1000	FALSE	FALSE	HHH_b2_05963_000000137_dldesign_0_cycle1_af2pred_0001
inf	inf	FALSE	FALSE	133696	inf	1	1000	FALSE	FALSE	HHH_b1_01974_000000193_dldesign_0_cycle1_af2pred_0001
inf	inf	FALSE	FALSE	133696	inf	1	1000	FALSE	FALSE	HHH_b1_05778_000000255_dldesign_0_cycle1_af2pred_0001
inf	inf	FALSE	FALSE	147065	inf	1	1000	FALSE	FALSE	HHH_b2_07581_000000166_dldesign_0_cycle1_af2pred_0001
inf	inf	FALSE	FALSE	161772	inf	1	1000	FALSE	FALSE	HHH_b1_04498_000000007_dldesign_0_cycle1_af2pred_0001
inf	inf	FALSE	FALSE	161772	inf	1	1000	FALSE	FALSE	HHH_b1_00809_000000021_dldesign_0_cycle1_af2pred_0001
inf	inf	FALSE	FALSE	161772	inf	1	1000	FALSE	FALSE	HHH_b2_01201_000000078_dldesign_0_cycle1_af2pred_0001
inf	inf	FALSE	FALSE	42599.6	inf	1	1000	FALSE	FALSE	HHH_b1_02110_000000296_dldesign_0_cycle1_af2pred_0001
inf	inf	FALSE	FALSE	161772	inf	1	1000	FALSE	FALSE	HHH_eva_0415_000000229_dldesign_0_cycle1_af2pred_0001
inf	inf	FALSE	FALSE	161772	inf	1	1000	FALSE	FALSE	HHH_b1_02048_000000137_dldesign_0_cycle1_af2pred_0001
inf	inf	FALSE	FALSE	161772	inf	1	1000	FALSE	FALSE	HHH_b1_06267_000000028_dldesign_0_cycle1_af2pred_0001
inf	inf	FALSE	FALSE	147065	inf	1	1000	FALSE	FALSE	HHH_b1_08777_000000012_dldesign_0_cycle1_af2pred_0001
inf	inf	FALSE	FALSE	161772	inf	1	1000	FALSE	FALSE	HHH_b1_05061_000000043_dldesign_0_cycle1_af2pred_0001
inf	inf	FALSE	FALSE	147065	inf	1	1000	FALSE	FALSE	HHH_b1_03630_000000247_dldesign_0_cycle1_af2pred_0001
inf	inf	FALSE	FALSE	147065	inf	1	1000	FALSE	FALSE	HHH_b1_05369_000000027_dldesign_0_cycle1_af2pred_0001
inf	inf	FALSE	FALSE	161772	inf	1	1000	FALSE	FALSE	HHH_b2_07752_000000228_dldesign_0_cycle1_af2pred_0001
inf	inf	FALSE	FALSE	161772	inf	1	1000	FALSE	FALSE	HHH_b1_05043_000000071_dldesign_0_cycle1_af2pred_0001
inf	inf	FALSE	FALSE	161772	inf	1	1000	FALSE	FALSE	HHH_b1_04688_000000129_dldesign_0_cycle1_af2pred_0001
inf	inf	FALSE	FALSE	161772	inf	1	1000	FALSE	FALSE	HHH_b2_05938_000000243_dldesign_0_cycle1_af2pred_0001
inf	inf	FALSE	FALSE	147065	inf	1	1000	FALSE	FALSE	HHH_b1_03919_000000046_dldesign_0_cycle1_af2pred_0001
inf	inf	FALSE	FALSE	161772	inf	1	1000	FALSE	FALSE	HHH_b2_03405_000000181_dldesign_0_cycle1_af2pred_0001
inf	inf	FALSE	FALSE	161772	inf	1	1000	FALSE	FALSE	HHH_b2_00329_000000065_dldesign_0_cycle1_af2pred_0001
inf	inf	FALSE	FALSE	100448	inf	1	1000	FALSE	FALSE	HHH_b2_04651_000000275_dldesign_0_cycle1_af2pred_0001
inf	inf	FALSE	FALSE	161772	inf	1	1000	FALSE	FALSE	HHH_b1_02944_000000053_dldesign_0_cycle1_af2pred_0001
inf	inf	FALSE	FALSE	161772	inf	1	1000	FALSE	FALSE	HHH_b2_06786_000000184_dldesign_0_cycle1_af2pred_0001
inf	inf	FALSE	FALSE	75467.7	inf	1	1000	FALSE	FALSE	HHH_b2_03258_000000111_dldesign_0_cycle1_af2pred_0001
inf	inf	FALSE	FALSE	161772	inf	1	1000	FALSE	FALSE	HHH_b1_03818_000000182_dldesign_0_cycle1_af2pred_0001
inf	inf	FALSE	FALSE	161772	inf	1	1000	FALSE	FALSE	HHH_b2_04702_000000185_dldesign_0_cycle1_af2pred_0001
inf	inf	FALSE	FALSE	161772	inf	1	1000	FALSE	FALSE	HHH_b2_06381_000000039_dldesign_0_cycle1_af2pred_0001
inf	inf	FALSE	FALSE	147065	inf	1	1000	FALSE	FALSE	HHH_b2_03967_000000032_dldesign_0_cycle1_af2pred_0001
inf	inf	FALSE	FALSE	161772	inf	1	1000	FALSE	FALSE	HHH_b2_00325_000000059_dldesign_0_cycle1_af2pred_0001
inf	inf	FALSE	FALSE	161772	inf	1	1000	FALSE	FALSE	HHH_b2_03896_000000045_dldesign_0_cycle1_af2pred_0001
inf	inf	FALSE	FALSE	110492	inf	1	1000	FALSE	FALSE	HHH_b1_02126_000000219_dldesign_0_cycle1_af2pred_0001
inf	inf	FALSE	FALSE	91316	inf	1	1000	FALSE	FALSE	HHH_b2_01169_000000132_dldesign_0_cycle1_af2pred_0001
inf	inf	FALSE	FALSE	161772	inf	1	1000	FALSE	FALSE	HHH_b1_07878_000000074_dldesign_0_cycle1_af2pred_0001
inf	inf	FALSE	FALSE	147065	inf	1	1000	FALSE	FALSE	HHH_b2_07467_000000098_dldesign_0_cycle1_af2pred_0001
inf	inf	FALSE	FALSE	161772	inf	1	1000	FALSE	FALSE	HHH_b2_02252_000000269_dldesign_0_cycle1_af2pred_0001
inf	inf	FALSE	FALSE	161772	inf	1	1000	FALSE	FALSE	HHH_b1_05841_000000046_dldesign_0_cycle1_af2pred_0001
inf	inf	FALSE	FALSE	161772	inf	1	1000	FALSE	FALSE	HHH_b1_02174_000000018_dldesign_0_cycle1_af2pred_0001
inf	inf	FALSE	FALSE	161772	inf	1	1000	FALSE	FALSE	HHH_b1_07534_000000016_dldesign_0_cycle1_af2pred_0001
inf	inf	FALSE	FALSE	161772	inf	1	1000	FALSE	FALSE	HHH_b1_04040_000000020_dldesign_0_cycle1_af2pred_0001
inf	inf	FALSE	FALSE	147065	inf	1	1000	FALSE	FALSE	HHH_b1_04310_000000101_dldesign_0_cycle1_af2pred_0001
inf	inf	FALSE	FALSE	161772	inf	1	1000	FALSE	FALSE	HHH_b1_04410_000000115_dldesign_0_cycle1_af2pred_0001
inf	inf	FALSE	FALSE	147065	inf	1	1000	FALSE	FALSE	HHH_b1_05301_000000085_dldesign_0_cycle1_af2pred_0001
inf	inf	FALSE	FALSE	161772	inf	1	1000	FALSE	FALSE	HHH_b2_07118_000000258_dldesign_0_cycle1_af2pred_0001
inf	inf	FALSE	FALSE	161772	inf	1	1000	FALSE	FALSE	HHH_b1_08746_000000272_dldesign_0_cycle1_af2pred_0001
inf	inf	FALSE	FALSE	161772	inf	1	1000	FALSE	FALSE	HHH_b1_07426_000000034_dldesign_0_cycle1_af2pred_0001
inf	inf	FALSE	FALSE	161772	inf	1	1000	FALSE	FALSE	HHH_b1_06976_000000067_dldesign_0_cycle1_af2pred_0001
inf	inf	FALSE	FALSE	147065	inf	1	1000	FALSE	FALSE	HHH_b2_01109_000000088_dldesign_0_cycle1_af2pred_0001
inf	inf	FALSE	FALSE	75467.7	4.13289e+06	1	1000	FALSE	FALSE	HHH_b2_06563_000000100_dldesign_0_cycle1_af2pred_0001
inf	inf	FALSE	FALSE	147065	inf	1	1000	FALSE	FALSE	HHH_b2_04651_000000262_dldesign_0_cycle1_af2pred_0001
inf	inf	FALSE	FALSE	161772	inf	1	1000	FALSE	FALSE	HHH_b2_02263_000000052_dldesign_0_cycle1_af2pred_0001
inf	inf	FALSE	FALSE	133696	inf	1	1000	FALSE	FALSE	HHH_b1_00125_000000274_dldesign_0_cycle1_af2pred_0001
inf	inf	FALSE	FALSE	147065	inf	1	1000	FALSE	FALSE	HHH_b1_07601_000000084_dldesign_0_cycle1_af2pred_0001
inf	inf	FALSE	FALSE	147065	inf	1	1000	FALSE	FALSE	HHH_b2_05256_000000129_dldesign_0_cycle1_af2pred_0001
inf	inf	FALSE	FALSE	161772	inf	1	1000	FALSE	FALSE	HHH_b1_02853_000000150_dldesign_0_cycle1_af2pred_0001
inf	inf	FALSE	FALSE	161772	inf	1	1000	FALSE	FALSE	HHH_b1_01623_000000121_dldesign_0_cycle1_af2pred_0001
inf	inf	FALSE	FALSE	161772	inf	1	1000	FALSE	FALSE	HHH_b1_02910_000000025_dldesign_0_cycle1_af2pred_0001
inf	inf	FALSE	FALSE	100448	inf	1	1000	FALSE	FALSE	HHH_b1_07806_000000028_dldesign_0_cycle1_af2pred_0001
inf	inf	FALSE	FALSE	133696	inf	1	1000	FALSE	FALSE	HHH_b2_04856_000000115_dldesign_0_cycle1_af2pred_0001
inf	inf	FALSE	FALSE	161772	inf	1	1000	FALSE	FALSE	HHH_b2_07101_000000298_dldesign_0_cycle1_af2pred_0001
inf	inf	FALSE	FALSE	161772	inf	1	1000	FALSE	FALSE	9368472692dc9678e81f248f6367350b_0001_000000005_dldesign_0_cycle1_af2pred_0001
inf	inf	FALSE	FALSE	21860.3	inf	1	1000	FALSE	FALSE	HHH_b1_01261_000000276_dldesign_0_cycle1_af2pred_0001
inf	inf	FALSE	FALSE	161772	inf	1	1000	FALSE	FALSE	HHH_b1_06967_000000296_dldesign_0_cycle1_af2pred_0001
inf	inf	FALSE	FALSE	161772	inf	1	1000	FALSE	FALSE	HHH_b2_00282_000000244_dldesign_0_cycle1_af2pred_0001
inf	inf	FALSE	FALSE	147065	inf	1	1000	FALSE	FALSE	HHH_b1_02067_000000204_dldesign_0_cycle1_af2pred_0001
inf	inf	FALSE	FALSE	161772	inf	1	1000	FALSE	FALSE	HHH_b2_01476_000000068_dldesign_0_cycle1_af2pred_0001
inf	inf	FALSE	FALSE	161772	inf	1	1000	FALSE	FALSE	HHH_b2_04467_000000182_dldesign_0_cycle1_af2pred_0001
inf	inf	FALSE	FALSE	161772	inf	1	1000	FALSE	FALSE	HHH_b2_07340_000000230_dldesign_0_cycle1_af2pred_0001
inf	inf	FALSE	FALSE	147065	inf	1	1000	FALSE	FALSE	HHH_b1_01334_000000024_dldesign_0_cycle1_af2pred_0001
inf	inf	FALSE	FALSE	161772	inf	1	1000	FALSE	FALSE	HHH_b2_06333_000000243_dldesign_0_cycle1_af2pred_0001
inf	inf	FALSE	FALSE	161772	inf	1	1000	FALSE	FALSE	HHH_b2_07631_000000054_dldesign_0_cycle1_af2pred_0001
inf	inf	FALSE	FALSE	121542	inf	1	1000	FALSE	FALSE	HHH_b1_06090_000000003_dldesign_0_cycle1_af2pred_0001
inf	inf	FALSE	FALSE	161772	inf	1	1000	FALSE	FALSE	HHH_b2_00012_000000012_dldesign_0_cycle1_af2pred_0001
inf	inf	FALSE	FALSE	91316	inf	1	1000	FALSE	FALSE	HHH_b1_03046_000000014_dldesign_0_cycle1_af2pred_0001
inf	inf	FALSE	FALSE	161772	inf	1	1000	FALSE	FALSE	HHH_b1_08649_000000074_dldesign_0_cycle1_af2pred_0001
[truncated: 13,001 more rows]
